# Supplementary material for: The COP9 signalosome complex regulates fungal development and virulence in the wheat scab fungus Fusarium graminearum
Source: Front Microbiol. 2023 Apr 24;14:1179676. doi: 10.3389/fmicb.2023.1179676 (PMC10165099; doi:10.3389/fmicb.2023.1179676)
Supplement: Supplementary file 3 [file Table_3.XLSX]

## Sheet: Average identity in clade
Average identity of Csn subunits across all fungi
PhyLum/SubPhyLum	Csn1	Csn2	Csn3	Csn4	Csn5	Csn6	Csn7	Csn8
Saccharomycotina	5.81065	29.5614	0.346976	6.5068	47.4962	2.9184	2.10909	0.0890453
Pezizomycotina	48.8465	71.757	32.7691	55.4913	64.5745	44.2309	49.4271	10.2847
Taphrinomycotina	31.1048	49.4376	10.0401	24.4049	47.1376	12.8413	6.54614	0
Agaricomycotina+Wallemiomycotina	24.3472	41.6325	1.87395	40.1626	54.8602	17.0467	0.0571137	0
Ustilaginomycotina	24.984	46.9899	5.60703	27.7826	54.296	19.6496	7.80028	0
Pucciniomycotina	23.1846	33.3714	6.0161	38.5025	51.5623	12.9844	0.866675	0
Mucoromycotina	31.5611	43.3722	10.2794	42.0152	45.524	9.62547	0	0
Zoopagomycotina	26.5717	43.0373	7.66271	26.639	44.6017	0	0	0
Chytridiomycota	18.9759	26.1543	20.3101	36.2179	40.6596	4.61921	0	2.71137
Blastocladiomycota	33.751	44.3465	12.554	44.1285	63.595	15	0	0
Microsporidia	0	18.2067	0	0	35.2077	1.57895	0	0
Average identity	24.467	40.7151	9.76904	31.0774	49.9559	12.7723	6.07331	1.18955

## Sheet: Identity in species
Identity in species
Species	Csn1	Csn2	Csn3	Csn4	Csn5	Csn6	Csn7	Csn8
Aciculosporium_take	41.043	66.815	29.48	54.064	60.303	33.256	48.529	0
Aspergillus_steynii	71.429	86.105	45.946	85.891	89.028	64.087	69.718	48.795
Cercospora_nicotianae	35.507	71.782	30.11	54.341	57.325	37.817	45.957	0
Cercospora_sojina	35.566	71.782	30.11	54.984	56.688	38.265	45.106	0
Acidomyces_richmondensis	38.967	60.535	31.975	49.227	60.18	38.462	47.333	0
Aspergillus_sydowii	85.714	85.743	65.584	94.103	85.475	78.916	75.529	76.042
Acremonium_chrysogenum	45.091	72.652	25.888	47.165	60.123	38.782	43.719	0
Cercospora_zeina	36.028	67.939	29.741	55.305	57.143	37.824	45.532	0
Aspergillus_taichungensis	74.706	77.734	51.613	82.262	77.937	68.323	68.085	51.667
Acremonium_furcatum	44.737	69.972	26	46.096	57.101	41.034	49.206	0
Cetradonia_linearis	46.121	71.02	43.137	58.501	66.873	59.701	54.737	0
Aspergillus_tanneri	74.622	88.75	42.574	85.294	88.344	72.5	64.844	45.763
Chaetomium_cochliodes	42.966	66.844	26.781	50.656	61.798	34.588	45.578	0
Albophoma_yamanashiensis	43.75	67.5	26.611	46.517	58.284	41.582	46.798	0
Aspergillus_terreus	78.182	56.646	51.299	74.444	87.719	53.137	67.5	34.586
Chaetomium_globosum	45.093	67.374	27.828	55.708	60.967	34.848	41.624	0
Aspergillus_tubingensis	73.051	87.661	39.637	83.784	84.639	72.671	69.388	63.441
Alternaria_alternata	41.896	68.033	29.224	48.711	58.631	48.246	46.259	0
Alternaria_arborescens	41.896	67.755	29.224	48.969	58.631	49.123	46.259	0
Aspergillus_turcosus	73.429	88.366	55.263	82.725	86.207	61.468	0	45.89
Chaetomium_thermophilum	42.164	68.548	30.241	46.835	56.213	31.737	40.594	0
Alternaria_brassicicola	41.425	67.755	29	47.68	58.559	49.123	45.098	0
Aspergillus_udagawae	77.16	78.287	39.687	82.238	85.494	68.142	52.941	51.724
Chalaropsis_thielavioides	32.673	58.209	28.571	40.199	46.322	32.258	39.614	0
Alternaria_consortialis	42.493	68.163	28.636	48.711	58.333	41.284	56.977	0
Aspergillus_ustus	79.661	90.196	59.735	88.235	83.282	67.273	71.212	59.921
Chlorociboria_aeruginascens	47.215	75.749	32.226	49.745	67.073	43.878	43.231	0
Alternaria_solani	39.842	67.48	29.091	48.711	58.859	45.736	58.14	0
Aspergillus_uvarum	70.882	73.922	36.073	77.372	76.786	57.073	54.264	52.083
Chrysoporthe_austroafricana	41.161	69.283	29.389	51.667	60.234	34.812	42.788	0
Aspergillus_vadensis	73.274	87.661	51.974	84.521	84.639	65.244	71.91	45.205
Amauroascus_mutatus	54.886	80.387	31.714	68.718	70.783	43.492	44.351	32.484
Chrysoporthe_cubensis	41.425	69.283	28.358	51.667	60.234	34.812	42.986	0
Aspergillus_versicolor	85.423	94.527	60.09	94.554	92.661	79.245	75.976	63.333
Amauroascus_niger	58.178	75	33.671	68.557	71.472	43.072	61.628	30.303
Chrysoporthe_deuterocubensis	41.099	69.283	29.389	51.667	60.234	34.812	42.986	0
Ambrosiella_xylebori	27.132	56.876	27.004	30.27	44.785	30.556	36.612	0
Aspergillus_violaceofuscus	70.255	79.254	35.088	77.372	78.338	57.21	69.014	45.395
Chrysosporium_queenslandicum	59.81	74.429	42.763	67.322	73.602	43.765	58.741	33.333
Aspergillus_welwitschiae	77.015	82.5	53.947	84.767	85.276	70.807	64.919	49.231
Amorphotheca_resinae	48.881	76.567	37.168	51.546	67.702	43.934	46.759	0
Ciborinia_camelliae	47.955	68.844	31.94	50.623	67.702	44.637	47.807	0
Aspergillus_wentii	72.336	86.902	49.718	84.615	82.822	68.712	58.496	61.798
Annulohypoxylon_stygium	40.684	71.99	28.959	49.495	56.881	39.13	44.118	0
Cladonia_macilenta	46.44	73.35	31.215	54.798	66.358	57.789	43.802	0
Aspergillus_westerdijkiae	74.057	78.6	45.367	85.644	87.117	73.006	53.533	43.077
Aquanectria_penicillioides	40.663	66.379	34.211	54.317	60.542	40.931	44.231	0
Cladonia_metacorallifera	45.646	71.429	30.919	54.545	66.667	58.291	53.488	0
Atkinsonella_hypoxylon	42.308	66.741	25.369	47.704	62.617	37.358	48.165	0
Arthonia_radiata	40.46	72.125	25.06	44.888	61.631	39.646	41.558	0
Cladonia_uncialis	46.605	71.429	45.033	53.788	65.361	46.801	56.383	0
Atkinsonella_texensis	42.807	70.509	23.988	48.724	62.037	34.314	49.029	0
Arthrobotrys_oligospora	43.917	69.268	33.742	47.607	56.333	43.796	38.202	24.074
Cladophialophora_bantiana	58.654	71.772	32.75	56.281	56.176	36.688	52.083	0
Aureobasidium_melanogenum	44.766	79.605	38.144	52.778	60.127	36.19	40.833	0
Aureobasidium_namibiae	45.255	68.093	35.317	51.01	59.688	49.573	52.273	0
Articulospora_tetracladia	43.865	73.288	35.018	49.109	68.712	46.366	48.598	0
Cladophialophora_carrionii	56.047	72.078	34.492	54.66	55.588	35.644	45.122	0
Aureobasidium_pullulans	45.631	67.969	39.175	53.401	58.735	51.282	42.489	0
Ascochyta_rabiei	42.363	65.737	35.099	50.382	60.976	42.13	53.763	0
Cladophialophora_immunda	59.81	71.367	29.837	56.03	55.362	38.111	58.252	0
Aureobasidium_sp._FSWF8-4	43.723	62.998	37.349	52.273	61.682	34.268	41.057	0
Ascocoryne_sarcoides	47.037	75.61	33.918	51.908	68.293	43.092	48.372	0
Aureobasidium_subglaciale	45.786	71.859	30.303	52.141	61.709	36.029	42.735	0
Cladophialophora_psammophila	58.974	71.554	33.42	56.965	56.176	35.599	52.778	0
Ascosphaera_apis	44.201	65.25	37.584	44.935	69.006	43.478	50.388	0
Balansia_obtecta	37.609	68.602	24.779	46.649	61.3	33.77	48.558	0
Cladophialophora_yegresii	59.077	71.861	33.422	55.416	55.06	33.77	51	0
Aspergillus_aculeatinus	68.627	79.048	38.164	77.913	74.854	60.764	70	46.575
Baudoinia_panamericana	37.907	74.242	30.549	51.042	59.091	37.374	47.059	0
Aspergillus_aculeatus	69.553	79.048	38.164	77.67	76.54	58.08	66.535	45.89
Cladosporium_cladosporioides	39.798	65.873	32.934	49.737	61.059	42.491	40.928	0
Beauveria_bassiana	45.693	73.37	28.897	47.382	57.612	36.755	42.793	0
Cladosporium_sphaerospermum	38.589	71.429	28.274	52.105	59.561	37	45.022	0
Aspergillus_arachidicola	77.273	88.806	47.451	86.978	87.5	70.186	55.87	60
Beauveria_pseudobassiana	45.318	73.098	30.284	48.092	58.383	35.762	43.269	0
Aspergillus_awamori	76.119	87.661	47.964	84.275	84.639	72.05	71.91	47.308
Cladosporium_sp._SL-16	39.752	65.403	29.691	50.26	60.802	41.758	42.342	0
Beauveria_rudraprayagi	45.318	73.37	28.517	47.382	57.27	37.417	42.793	0
Clarireedia_homoeocarpa	50.382	76.294	33.832	51.786	66.061	54.206	48.372	0
Aspergillus_bombycis	77.477	88.557	57.325	86.486	89.264	79.348	55.647	51.786
Beverwykella_pulmonaria	45.429	60.455	30.857	51.546	60.174	50	60.465	0
Aspergillus_brasiliensis	75.223	85.142	45.02	84.521	79.834	62.048	61.719	46.897
Claviceps_fusiformis	39.017	69.841	27.941	46.335	60.18	38.235	46.667	0
Bipolaris_cookei	44.126	58	25.369	48.214	59.574	50	46.988	0
Aspergillus_brunneoviolaceus	69.748	79.048	37.681	77.67	75.072	56.698	70	45.89
Claviceps_paspali	41.907	69.399	26.409	47.089	60.542	34.539	48.705	0
Bipolaris_maydis	44.286	59.145	33.548	48.469	59.878	50	56.977	0
Claviceps_purpurea	42.462	66.5	30.65	48.462	59.104	33.437	46.009	0
Aspergillus_calidoustus	76.856	82.505	53.374	87.224	81.846	69.403	72.81	57.534
Bipolaris_oryzae	44.193	58.907	32.903	48.601	59.271	50	48.299	0
Clohesyomyces_aquaticus	45.701	68.473	31.849	54.005	61.988	51.754	44.177	0
Bipolaris_sorokiniana	44	74.725	32.903	48.469	59.574	50	56.471	0
Aspergillus_campestris	74.041	86.914	52.258	83.033	78.824	63.354	51.779	43.713
Bipolaris_victoriae	44.286	60.291	32.903	48.724	59.574	41.743	47.39	0
Clonostachys_rosea	42.066	69.252	27.599	47.792	61.774	38.014	41.951	0
Aspergillus_candidus	74.041	87.531	51.613	82.776	78.529	68.323	69.474	41.333
Bipolaris_zeicola	44.286	60.291	24.495	48.724	59.574	41.743	47.39	0
Aspergillus_carbonarius	74.928	81.893	45.963	85.749	86.503	57.994	76.136	63.636
Coccidioides_immitis	60.256	69.838	38.235	68.205	72.446	44.048	59.302	33.52
Aspergillus_chevalieri	74.441	84.314	37.143	82.683	82.263	64.865	53.527	40.541
Coccidioides_posadasii	59.936	69.838	39.474	67.949	73.065	44.048	59.302	32.402
Aspergillus_clavatus	76.923	88.614	36.14	83.495	83.792	56.637	51.341	52.874
Coleophoma_crateriformis	51.471	71.202	32.331	51.546	65.443	47.931	47.489	0
Aspergillus_costaricaensis	72.606	87.918	39.637	84.521	84.639	62.286	70.707	45.89
Coleophoma_cylindrospora	51.103	70.975	33.913	51.804	65.443	47.586	47.032	0
Aspergillus_cristatus	74.121	85.786	47.436	82.439	81.957	64.865	55.187	42.292
Colletotrichum_acutatum	0	70.246	25.146	0	61.078	43.842	48.309	0
Aspergillus_ellipticus	76.22	78.643	48.75	87.224	86.207	72.05	53.352	56
Colletotrichum_chlorophyti	40.698	71.802	24.747	47.57	62.5	40.283	46.977	0
Aspergillus_eucalypticola	71.586	87.661	53.289	84.029	79.778	65.854	71.739	51.445
Colletotrichum_coccodes	46.067	72.877	24.595	49.153	60.486	40.741	45.876	0
Aspergillus_fijiensis	69.748	79.286	37.089	77.913	74.855	58.67	70	45.89
Colletotrichum_falcatum	42.105	73.626	25.795	45.297	60.486	39.13	47.115	0
Aspergillus_fischeri	72.299	87.624	55.921	83.212	85.494	64.621	53.469	37.647
Colletotrichum_fioriniae	44.719	73.514	24.633	46.547	60.778	41.776	46.667	0
Aspergillus_flavus	77.273	88.806	57.325	86.486	89.264	70.186	55.956	57.292
Colletotrichum_fructicola	45.66	71.298	25.159	46.53	60.36	43.624	49.749	0
Aspergillus_fumigatus	77.778	87.376	51.235	84.198	85.185	64.875	51.765	56.322
Colletotrichum_gloeosporioides	46.415	71.136	25.159	46.53	60.36	42.568	50.5	0
Aspergillus_glaucus	72.812	86.957	36.641	82.927	81.651	63.429	53.333	49.39
Blastomyces_dermatitidis	61.894	82.337	42.149	64.267	73.252	44.807	55.02	31.429
Aspergillus_hancockii	76.877	86.301	50.4	85.504	89.655	68.75	64.706	46.012
Colletotrichum_godetiae	44.498	74.586	0	46.803	61.027	39.159	0	0
Blastomyces_gilchristii	58.737	82.337	42.149	64.01	73.252	44.51	55.422	31.429
Colletotrichum_graminicola	43.333	73.626	28.114	44.802	60.687	40.803	47.596	0
Aspergillus_heteromorphus	71.848	76.375	39.303	86.241	88.525	63.333	68.056	63.333
Aspergillus_homomorphus	78.049	86.849	35.77	77.887	79.217	62.222	52.157	45.699
Blastomyces_parvus	63.125	80.208	48.734	63.496	71.772	57.759	55.466	31.683
Colletotrichum_higginsianum	41.716	69.799	27.469	46.056	59.701	42.809	46.635	0
Aspergillus_ibericus	75.793	84.112	49.782	85.786	88.401	69.288	69.014	44.966
Blastomyces_percursus	64.151	82.065	49.367	64.01	73.252	42.985	63.953	30.857
Colletotrichum_incanum	46.024	73.626	27.941	46.31	60.303	39.735	46.341	0
Blastomyces_sp._MA-2018	64.038	74.051	43.612	64.01	71.772	52.252	56.452	35.256
Aspergillus_indologenus	70.255	79.254	36.073	77.372	76.385	60.112	53.876	45.395
Colletotrichum_lentis	43.956	67.949	25.22	48.305	59.94	42.517	47.317	0
Blumeria_graminis	45.725	65.316	29.529	49.062	65.938	37.829	40.952	0
Aspergillus_japonicus	70.255	79.254	35.088	77.129	77.745	57.21	69.014	44.737
Aspergillus_kawachii	76.119	87.661	47.964	84.275	84.639	72.05	73.034	47.308
Colletotrichum_lindemuthianum	41.471	72.576	26.055	46.392	59.091	43.75	46.154	0
Aspergillus_lacticoffeatus	76.716	82.5	53.947	84.767	85.276	61.656	75	51.934
Botryosphaeria_dothidea	50.542	57.534	34.524	51.918	61.3	36.306	60.227	0
Colletotrichum_musae	46.038	71.364	24.841	46.53	60.36	42.905	49.246	0
Aspergillus_lentulus	76.048	87.624	50	82.482	86.111	76.316	52.83	37.891
Botrytis_cinerea	43.658	70.572	30.37	51.523	68.323	43.11	47.297	0
Colletotrichum_nymphaeae	46.19	74.317	24.34	46.547	60.778	43.672	47.368	0
Aspergillus_luchuensis	76.119	88.342	47.964	84.275	84.639	72.05	73.034	45.205
Botrytis_paeoniae	49.049	71.117	32.781	51.777	68.323	40.816	46.847	0
Colletotrichum_orbiculare	41.298	73.961	26.934	46.134	59.327	42.951	44.934	0
Aspergillus_mulundensis	83.436	96.75	54.476	95.332	93.865	86.25	80.122	72
Bretziella_fagacearum	32.477	59.674	23.901	36.48	50	26.966	35.266	0
Colletotrichum_orchidophilum	45.035	68.766	27.237	46.547	60.479	39.865	45.909	0
Aspergillus_neoellipticus	77.469	87.376	51.852	84.198	85.185	64.875	52.157	56.322
Byssochlamys_nivea	72.699	86.595	42.802	76.528	78.899	67.544	67.361	34.483
Aspergillus_neoniger	74.561	87.918	39.062	84.275	84.337	70.807	71.739	64.835
Byssochlamys_sp._AF001	70.732	87.568	44.937	76.039	79.385	67.544	69.767	35.976
Colletotrichum_salicis	44.248	74.309	26.38	46.803	61.027	37.942	46.154	0
Aspergillus_nidulans	76.993	100	87.879	100	100	91.429	100	97.436
Colletotrichum_sansevieriae	42.183	63.333	27.157	48.732	60.843	40.132	52.326	0
Byssochlamys_sp._BYSS01	69.283	74.851	53.846	78.036	76.765	67.742	71.942	33.591
Aspergillus_niger	77.015	82.5	53.947	84.767	85.276	61.35	64.919	49.231
Byssochlamys_spectabilis	68.304	84.359	42.593	76.755	75	66.667	58.029	30.315
Colletotrichum_simmondsii	46.633	74.044	25.368	46.547	61.078	41.967	47.368	0
Byssoonygena_ceratinophila	59.306	79.528	39.106	67.442	72.308	59.649	43.882	43.056
Aspergillus_nomius	77.177	89.394	56.688	86.241	89.571	77.419	55.87	46.947
Colletotrichum_sp._JS-367	45.66	69.925	24.047	54.335	60.961	36.879	44.848	0
Cadophora_malorum	51.801	77.112	33.236	50	68.389	46.835	43.86	0
Aspergillus_novofumigatus	73.933	87.654	53.333	82.968	85.185	68.142	76.404	43.919
Cadophora_sp._DSE1049	50.758	77.112	32.976	49.746	68.085	45.033	45.581	0
Colletotrichum_sublineola	45.556	70.429	27.046	46.565	60.366	40.667	47.115	0
Aspergillus_ochraceoroseus	80.286	90.524	52.261	90.172	90.282	73.646	69.254	54.43
Colletotrichum_tofieldiae	45.783	73.352	26.471	46.31	60.303	40.803	46.154	0
Cairneyella_variabilis	47.348	72.686	31.921	50.515	69.444	46.358	46.479	0
Aspergillus_oryzae	77.273	88.806	57.325	86.732	89.571	70.186	55.87	60
Colletotrichum_truncatum	44.867	70.588	25.316	50	59.412	43.564	45.631	0
Calonectria_leucothoes	45.583	73.713	26.346	47.949	61.976	40.816	46.667	0
Aspergillus_parasiticus	51.964	88.06	57.325	89.925	33.557	68.323	55.87	0
Aspergillus_persii	70.67	88.75	37.09	85.149	82.759	62.844	52.344	50
Calonectria_naviculata	46.642	73.757	27.75	48.974	61.677	43.5	47.291	0
Coniella_lustricola	39.773	68.282	28.313	48.958	58.529	36.609	40.796	0
Aspergillus_phoenicis	77.015	82.5	53.289	84.767	85.276	71.429	64.919	51.934
Coniochaeta_hoffmannii	45.263	69.912	34.052	49.744	66.255	37.736	46.939	0
Calonectria_pseudonaviculata	44.211	73.757	27.193	47.436	62.349	42	45.673	0
Coniochaeta_ligniaria	43.182	62.914	28.186	48.241	54.655	36.609	47.573	0
Aspergillus_piperis	76.119	87.404	47.964	85.037	84.639	54.878	74.194	47.308
Calonectria_pseudoreteaudii	47.545	74.586	26.912	47.692	62.462	42.25	47.273	0
Coniosporium_apollinis	49.75	72.362	25.152	57.412	64.634	54.545	61.798	0
Aspergillus_pseudoterreus	73.414	86.42	52.8	83.538	88.957	64.78	73.381	53.333
Calycina_herbarum	41.945	76.022	31.068	50.127	64.545	39.323	46.798	0
Cordyceps_brongniartii	45.693	74.176	30.921	48.092	57.27	38.079	43.434	0
Aspergillus_rambellii	77.976	90.524	52.261	90.172	90.596	69.595	68.955	54.43
Capronia_coronata	60	74.049	31.469	58.081	57.059	39.364	49.587	0
Cordyceps_cicadae	43.333	66.337	28.077	57.214	58.859	36.735	0	0
Aspergillus_ruber	72.188	86.957	49.359	81.707	81.651	68.125	54.07	48.171
Cordyceps_confragosa	40.571	72.995	29.841	47.244	60.486	38	0	0
Capronia_epimyces	56.522	74.664	29.219	58.186	55.588	37.037	49.533	0
Aspergillus_saccharolyticus	71.92	78.39	40.102	78.676	83.587	57.208	51.575	44.134
Cordyceps_farinosa	44.815	70.051	28.674	46.366	59.94	35.505	46.667	0
Cenococcum_geophilum	52.536	63.793	26.643	55.98	66.149	41.35	47.414	0
Aspergillus_sclerotiicarbonarius	78.443	78.85	43.452	85.504	86.503	68.266	74.194	40.927
Cordyceps_fumosorosea	44.074	67.332	24.058	47.5	58.683	37.71	44.785	0
Aspergillus_sclerotioniger	76.246	80.816	42.278	84.833	85.276	64.925	72.727	61.538
Cordyceps_militaris	40.95	67.23	28	46.684	61.043	46.541	45.333	0
Ceratocystiopsis_brevicomis	41.525	63.571	23.885	50.321	50.526	48.193	52.632	0
Aspergillus_sclerotiorum	69.565	88.75	39.716	85.396	87.578	65.314	62.692	37.643
Cordyceps_pruinosa	44.898	67.467	31.464	45.455	61.728	41.872	48.837	0
Aspergillus_sojae	77.273	88.806	57.325	86.732	89.571	70.186	55.87	60
Ceratocystiopsis_minuta	45	64.2	25.597	50.974	50.131	50.588	52	0
Ceratocystis_adiposa	27.586	54.958	21.283	36.082	47.385	0	40.838	0
Cordyceps_sp._RAO-2017	39.503	65.751	28.814	47.99	61.398	40.777	0	0
Aspergillus_sp._MA_6037	85.714	94.279	60.204	94.307	86.555	78.916	76.737	64
Ceratocystis_albifundus	34.884	60.674	28.472	41.935	50.595	27.798	40.796	0
Cordyceps_tenuipes	39.21	71.196	29.119	48.586	59.159	36.986	46.597	0
Aspergillus_sp._Z5	86.006	85.743	65.584	94.103	85.475	78.916	75.529	76.042
Ceratocystis_cacaofunesta	35.271	60.894	31.01	43.176	50.445	28.328	40.58	0
Corinectria_fuckeliana	45.353	70.886	27.988	47.179	62.08	42.432	46.296	0
Ceratocystis_eucalypticola	36.298	60.615	31.765	43.176	50.445	29.514	40.58	0
Corynespora_cassiicola	45.376	69.82	31.674	49.492	59.531	34.906	47.552	0
Ceratocystis_fimbriata	36.298	60.615	31.765	43.176	50.445	28.169	40.58	0
Cryomyces_antarcticus	43.875	62.044	28.723	57.321	60.909	42.683	56.471	0
Ceratocystis_harringtonii	35.659	61.173	28.455	42.289	50.292	26.911	40.099	0
Cryphonectria_radicalis	41.696	62.924	27.434	53.409	58.651	36.62	45.411	0
Ceratocystis_manginecans	36.298	60.615	31.765	43.176	50.445	29.514	40.58	0
Curvularia_geniculata	45.429	63.991	29.13	48.724	59.394	50	56.977	0
Ceratocystis_platani	35.271	60.056	32.155	42.928	51.183	29.514	40.097	0
Curvularia_lunata	45.143	63.991	29.13	48.724	59.394	50.877	56.977	0
Cercospora_berteroae	35.909	71.782	29.451	53.049	56.173	37.31	45.106	0
Curvularia_papendorfii	45.143	63.991	29.13	48.724	59.394	50	56.977	0
Cercospora_beticola	35.632	71.287	29.89	54.662	57.325	37.755	45.106	0
Curvularia_sp._IFB-Z10	45.652	65.403	34.194	48.969	59.215	33.493	56.977	0
Cercospora_canescens	35.797	72.362	29.358	52.711	56.369	40.155	48.855	0
Cyphellophora_europaea	49.02	73.576	30.886	54.637	52.632	39.672	55.682	0
Cercospora_cf._sigesbeckiae	35.749	69.302	30.652	52.744	57.325	37.817	45.957	0
Dactylellina_haptotyla	43.607	77.576	28.523	46.851	52.055	50.427	36.948	24.583
Dactylonectria_macrodidyma	43.59	67.561	26.361	46.41	62.883	40.541	47.783	0
Daldinia_eschscholtzii	44.867	70.157	30.435	53.061	65.761	41.667	44.845	0
Daldinia_sp._EC12	43.893	70.681	30.435	47.654	54.023	41.333	43.902	0
Davidsoniella_virescens	33.712	60.321	29.183	42.133	50.149	28.136	41.743	0
Diaporthe_ampelina	42.481	69.347	31.343	50.409	58.235	35.932	44.221	0
Diaporthe_aspalathi	42.963	71.038	30.142	48.67	57.658	33.99	40.465	0
Diaporthe_helianthi	40.075	73.913	31.206	56.159	58.235	35.55	43.902	0
Diaporthe_longicolla	41.353	69.849	31.343	50.136	58.859	35.878	45.146	0
Didymobotryum_rigidum	47.326	69.399	26.761	50.259	61.846	37.96	46.396	0
Diplodia_corticola	43.384	62.408	32.075	50.765	57.478	34.906	45.175	0
Diplodia_sapinea	49.742	62.044	33.117	0	58.859	46.667	60.674	0
Diplodia_scrobiculata	49.742	62.287	32.692	51.786	59.215	45.833	60.674	0
Diplodia_seriata	49.612	62.287	33.784	52.041	59.091	46.667	44.444	0
Dothistroma_pini	36.343	63.028	32.44	53.231	59.752	36.951	49.495	0
Dothistroma_septosporum	36.795	70.385	36.502	52.744	59.443	40.977	48.039	0
Drechmeria_coniospora	45.353	72.253	29.74	44.608	58.788	36.093	48.387	0
Drechslerella_stenobrocha	47.91	0	27.869	48.232	65.657	0	37.391	22.768
Elaphomyces_granulatus	69.538	71.026	51.634	70.773	77.301	63.025	59.441	30.075
Elsinoe_australis	45.312	65.909	27.527	51.036	56.637	40.719	38.889	0
Emergomyces_orientalis	62.442	82.88	50	64.524	71.81	45.858	55.422	38.028
Emergomyces_pasteurianus	62.229	82.88	44.311	64.524	71.687	53.363	69.767	36.31
Emmonsia_crescens	63.323	83.065	49.367	61.954	73.252	52.423	58.273	37.097
Emmonsia_sp._CAC-2015a	60.947	89.057	40.364	64.781	76.534	59.483	66.279	32.948
Endocarpon_pusillum	58.786	75.758	33.811	61.013	61.243	40.752	49.793	0
Endoconidiophora_laricicola	35.472	63.764	29.139	40.767	49.24	27.044	42.424	0
Endoconidiophora_polonica	35.472	63.764	27.405	40.528	49.398	26.73	41.919	0
Epichloe_amarillans	44.161	69.837	26.393	53.365	62.614	37.438	51.471	0
Epichloe_aotearoae	44.526	69.837	25.075	48.354	61.702	37.542	50.98	0
Epichloe_baconii	44.526	69.837	25.519	48.861	62.31	38.206	51.471	0
Epichloe_brachyelytri	44.161	70.109	26.113	48.354	61.963	38.87	50.49	0
Epichloe_bromicola	43.431	69.945	26.409	47.342	62.385	38.206	50.98	0
Epichloe_elymi	44.161	69.837	26.409	48.608	62.08	38.386	51.456	0
Epichloe_festucae	44.161	66.667	26.786	48.354	62.31	37.458	51.471	0
Epichloe_gansuensis	39.118	70	26.409	53.179	61.656	37.748	52.261	0
Epichloe_glyceriae	44.891	70.109	26.979	48.608	62.121	38.293	50.98	0
Epichloe_sp._AL9924	44	70.652	25.519	48.354	62.006	37.874	51.471	0
Epichloe_sylvatica	44.161	69.837	26.048	48.608	62.006	38.206	50.49	0
Epichloe_typhina	44.526	69.293	26.048	48.861	62.006	39.203	50.49	0
Epicoccum_nigrum	43.662	59.864	33.649	50.773	58.187	44.749	56.977	0
Epicoccum_sorghinum	43.895	56.875	33.175	52.094	61.515	34.906	55.67	0
Erysiphe_necator	45.119	67.483	31.765	48.438	65.644	39.075	44.651	0
Erysiphe_pisi	45.119	67.955	33.136	54.724	67.378	41.294	41.315	0
Erysiphe_pulchra	46.617	67.955	32.267	48.731	65.549	40.365	44.393	0
Escovopsis_sp._AC	37.209	67.91	25.344	40.826	56.286	32.308	42.063	0
Escovopsis_sp._Ae720	41.176	65.864	23.876	42.326	56.857	35.211	43.814	0
Escovopsis_sp._Ae724	41.176	65.864	23.007	42.227	56.857	35.211	43.814	0
Escovopsis_sp._Ae733	41.176	65.864	23.876	42.227	56.857	35.211	43.814	0
Escovopsis_sp._TC	40.404	70.541	23.056	51.418	55.435	39.85	45.714	0
Escovopsis_weberi	37.5	67.407	25.344	40.92	56.609	31.974	44.39	0
Esteya_vermicola	42.586	66.205	28.529	47.03	65.343	57.831	35.27	0
Eurotiomycetes_sp.	53.823	71.024	30.769	56.041	52.907	33.333	49.153	0
Eurotiomycetes_sp._MA_6038	71.778	77.21	35.56	80.732	83.901	57.911	65.447	42.578
Eurotiomycetes_sp._MA_6039	71.778	86.914	36.149	80.488	83.591	66.182	69.065	42.969
Eutypa_lata	44.84	69.289	28.975	48.267	62.614	39.863	46.364	0
Evernia_prunastri	47.309	74.477	43.226	56.313	66.562	53.883	46.058	0
Exophiala_alcalophila	59.744	73.094	32.746	57.75	56.891	39.268	49.524	0
Exophiala_aquamarina	54.89	74.279	30.39	57.935	56.418	37.299	42.642	0
Exophiala_calicioides	55.352	72.345	29.04	57.644	55.394	36.646	50	0
Exophiala_dermatitidis	43.218	74.074	30.601	60.102	56.268	37.812	45	0
Exophiala_mesophila	50.901	69.807	30.556	54.798	55.588	38.328	45.349	0
Exophiala_oligosperma	53.756	71.685	31.818	55.416	55.263	34.472	48.611	0
Exophiala_sideris	52.571	74.439	31	57.431	55.882	37.864	47.581	0
Exophiala_spinifera	56.913	72.052	30.25	58.186	56.305	38.111	45.669	0
Exophiala_xenobiotica	57.235	72.052	30.25	58.186	56.305	38.111	45.669	0
Exserohilum_turcicum	45.87	58.367	32.075	47.704	58.982	43.925	46.502	0
Exutisphaerella_laricina	36.81	61.916	35.361	54.019	58.036	34.414	47.573	0
Falciphora_oryzae	41.284	70.309	25.706	48.855	62.651	33.333	49.462	0
Fonsecaea_erecta	55.977	71.092	32.323	57.393	54.706	36.603	41.797	0
Fonsecaea_monophora	53.247	71.522	32.208	57.506	54.519	38.038	51.799	0
Fonsecaea_multimorphosa	58.514	71.024	30.39	56.784	54.294	36.842	49.057	0
Fonsecaea_nubica	53.132	70.652	31.948	56.962	53.352	36.19	50.694	0
Fonsecaea_pedrosoi	53.463	71.304	32.208	57.468	54.519	36	44.715	0
Fragosphaeria_purpurea	36.745	67.464	29.388	50.388	57.313	45.882	55.844	0
Fusarium_agapanthi	44.03	74.59	26.346	50.513	60.308	42.808	43.564	0
Fusarium_algeriense	44.318	75.414	25.444	50.513	59.692	41	42.081	0
Fusarium_asiaticum	42.249	70.156	26.479	49.364	61.043	39.677	48.058	0
Fusarium_avenaceum	43.284	71.883	30	50.129	61.35	38.762	43.519	0
Fusarium_azukicola	39.873	70.362	26.42	58.788	68.224	54.945	45.854	0
Fusarium_beomiforme	43.764	74.044	26.687	50.769	59.692	40.19	44.444	0
Fusarium_brasiliense	40.084	70.362	25.568	50	69.014	54.945	45.854	0
Fusarium_burgessii	41.921	74.863	25.568	50.256	60	40.667	42.081	0
Fusarium_circinatum	41.59	74.317	26.346	47.805	60.615	42.123	44.554	0
Fusarium_commune	44.776	74.59	25.479	51.026	59.385	41.414	43.056	0
Fusarium_culmorum	44.074	70.156	26.571	49.364	61.35	33.929	48.058	0
Fusarium_cuneirostrum	40.084	70.362	25.568	49.114	60.725	40.55	45.854	0
Fusarium_equiseti	45.91	70.229	26.816	50.384	61.027	40.268	45.854	0
Fusarium_euwallaceae	42.537	70.588	27.485	48.974	62.236	41.404	44.712	0
Fusarium_fracticaudum	44.403	74.317	26.361	50.769	60.615	42.466	43.564	0
Fusarium_fujikuroi	44.776	74.317	26.593	51.026	59.385	41.414	43.564	0
Fusarium_graminearum	41.945	70.379	26.857	49.364	61.35	39.032	47.573	0
Fusarium_hostae	44.591	74.59	25.496	50.769	59.036	40.741	42.342	0
Fusarium_langsethiae	44.064	74.309	26.108	48.855	61.027	39.677	46.829	0
Fusarium_longipes	43.731	74.309	27.731	49.622	61.656	38.413	48.077	0
Fusarium_mangiferae	41.718	74.317	26.389	51.026	59.385	41.077	43.564	0
Fusarium_meridionale	42.249	70.156	26.479	49.364	61.35	40	47.573	0
Fusarium_nygamai	44.094	71.396	29.553	50.513	59.385	41.077	43.564	0
Fusarium_oxysporum	44.944	74.317	25.479	51.026	59.692	41.077	43.069	0
Fusarium_phaseoli	39.837	70.362	25.568	49.114	60.725	40.55	45.854	0
Fusarium_pininemorale	41.896	74.59	26.062	50.769	60.308	42.466	44.554	0
Fusarium_poae	45.318	74.033	27.981	49.118	60.423	40.122	46.305	0
Fusarium_praegraminearum	41.896	74.586	27.561	49.873	61.043	39.735	46.829	0
Fusarium_proliferatum	44.776	74.044	25.707	51.026	59.385	41.077	43.564	0
Fusarium_pseudograminearum	41.438	72.487	26.761	49.109	61.35	39.677	48.058	0
Fusarium_sambucinum	44.749	71.594	25.845	49.744	61.42	39.21	46.341	0
Fusarium_solani	42.143	70.362	28.395	49.746	62.09	50.435	46.635	0
Fusarium_sp._FIESC_12	45.646	65.148	28.698	50.128	61.027	41.275	46.341	0
Fusarium_sp._FIESC_28	45.383	67.718	26.836	50.128	61.329	41.275	44.7	0
Fusarium_sp._FSSC_6	42.5	70.362	28.286	49.746	62.275	39.865	45.933	0
Fusarium_sp._JS1030	41.033	71.353	27.794	49.744	61.446	40.803	44.335	0
Fusarium_sp._JS626	42.404	74.309	30	50.773	60.79	38.762	43.056	0
Fusarium_sp._Na10	41.59	74.317	26.346	50.769	60	42.123	44.554	0
Fusarium_sporotrichioides	44.292	74.309	26.108	49.364	61.027	38.413	46.341	0
Fusarium_temperatum	41.59	74.59	26.346	50.769	60.923	42.123	44.059	0
Fusarium_tricinctum	42.91	74.309	30	50.515	61.35	38.762	42.991	0
Fusarium_tucumaniae	40.084	70.362	25.568	48.861	60.725	54.945	45.854	0
Fusarium_udum	44.776	70	26.849	50	59.077	41.751	44.059	0
Fusarium_venenatum	44.749	71.594	26.764	49.487	61.42	41.358	46.341	0
Fusarium_verticillioides	43.657	74.317	29.078	50.256	59.692	38.788	43.564	0
Fusarium_virguliforme	40.084	70.362	25.568	50.347	69.231	53.763	45.854	0
Gaeumannomyces_sp._JS-464	43.005	70.071	25.059	48.329	71.486	31.818	51.136	0
Gaeumannomyces_tritici	43.657	70.071	28.28	48.329	58.551	36.161	50	0
Gamarada_debralockiae	49.254	76.567	32.867	52.688	68.634	44	45.833	0
Geosmithia_flava	44.867	66.592	28.063	44.949	57.864	34.277	42.534	0
Geosmithia_morbida	44.867	65.324	30.112	44.697	57.522	35.484	42.857	0
Geosmithia_putterillii	38.017	66.893	24.556	44.526	56.598	47.5	43.891	0
Glarea_lozoyensis	49.865	73.491	36.977	49.873	66.978	47.229	46.047	0
Gliomastix_tumulicola	38.951	62.584	26.149	45.974	54.277	36.184	44.624	0
Glonium_stellatum	49.118	72	25.195	54.962	65.839	41.079	61.798	0
Graphilbum_fragrans	37.143	68.997	30.943	45.063	57.632	28.794	40.693	0
Grosmannia_clavigera	45.833	64.56	31.76	46.287	58.589	35.556	42.647	0
Grosmannia_penicillata	37.168	68.715	36	47.059	57.895	37.584	40.417	0
Gyalolechia_flavorubescens	48.718	60.699	32.338	53.865	71.25	51.765	52.809	0
Hawksworthiomyces_lignivorus	42.254	69.832	31.618	44.313	57.658	49.438	37.9	0
Helicocarpus_griseus	61.772	73.248	46.104	65.81	70.468	60	56.574	50.847
Helminthosporium_solani	45.336	65.842	33.91	50.633	59.375	36.779	56.322	0
Helotiales_sp._F229	49.471	77.507	33.236	48.731	68.389	44.781	44.131	0
Herpotrichiellaceae_sp._UM238	55.486	70.153	30.123	55.98	53.779	34.824	47.436	0
Hirsutella_minnesotensis	44.689	67.488	30.545	53.659	59.05	38.835	48.5	0
Hirsutella_thompsonii	37.714	72.554	33.333	46.269	57.865	34.824	50.256	0
Histoplasma_capsulatum	63.438	81.622	44.8	61.616	69.706	52.915	53.937	27.551
Huntiella_bhutanensis	24.416	38.517	0	24.296	45.427	0	35.429	0
Huntiella_decipiens	24.935	38.983	0	24.113	45.732	0	34.857	0
Huntiella_moniliformis	25.764	38.756	0	23.448	46.933	0	37.079	0
Huntiella_omanensis	24.675	41.391	0	24.113	55.328	0	36	0
Huntiella_savannae	24.74	38.756	0	24.232	45.706	0	36	0
Hymenoscyphus_fraxineus	44.118	75.749	27.966	51.399	66.149	41.503	46.575	0
Hymenoscyphus_fructigenus	41.945	75.749	31.842	50.127	64.545	43.689	42.081	0
Hymenoscyphus_infarciens	40.407	76.022	31.677	50.636	66.46	42.581	43.981	0
Hymenoscyphus_linearis	43.029	76.294	28.125	50.382	65.455	40.498	45.794	0
Hymenoscyphus_repandus	46.36	73.636	33.831	49.231	66.563	41.472	45.116	0
Hymenoscyphus_salicellus	42.857	73.864	30.398	51.139	66.46	43.506	0	0
Hymenoscyphus_scutula	42.553	74.091	29.345	50.886	66.46	44.516	48.768	0
Hypocrella_siamensis	41.018	70.109	25.444	46.9	60.479	33.229	45.588	0
Hypoxylon_pulicicidum	45.745	69.281	28.286	44.584	59.271	39.61	44.271	0
Hypoxylon_sp._CI-4A	41.901	70.524	28.895	53.957	52.022	36.97	44.444	0
Hypoxylon_sp._CO27-5	43.973	69.197	26.839	48.25	57.91	39.474	47.15	0
Hypoxylon_sp._E7406B	42.424	69.499	28.406	44.836	59.574	39.286	44.33	0
Hypoxylon_sp._EC38	42.727	69.414	27.038	49.246	58.133	39.604	46.154	0
Absidia_glauca	33.835	0	0	40.957	49.515	0	0	0
Hysterium_pulicare	47.159	63.158	33.962	55.025	64	37.097	56.977	0
Absidia_repens	30.932	61.039	25.735	48.092	54.167	0	0	0
Acaromyces_ingoldii	26.236	46.429	0	39.429	53.676	32.308	0	0
Acaulopage_tetraceros	33.651	54.856	23.94	35.135	51.831	0	0	0
Actinomucor_elegans	33.18	54.098	0	39.936	37.5	0	0	0
Agaricales_sp._HM26F1	26.901	35.178	0	41.219	61.644	0	0	0
Agaricus_bisporus	31.618	39.349	0	44.72	56.223	0	0	0
Agrocybe_cylindracea	25	53.793	0	41.754	42.396	0	0	0
Albatrellus_ellisii	26.4	47.205	0	45.57	46.988	24.365	0	0
Albatrellus_sp._MG142	25.659	33.2	0	46.203	43.119	0	0	0
Allomyces_macrogynus	33.019	55.952	25.108	43.195	65.315	0	0	0
Amanita_bisporigera	34.109	41.481	0	44.937	53.704	0	0	0
Amanita_brunnescens	0	46.914	0	42.857	63.333	32.836	0	0
Amanita_inopinata	24.514	38.532	0	44.937	60.526	0	0	0
Amanita_jacksonii	29.651	52.74	0	44.231	60.131	0	0	0
Amanita_phalloides	28.902	40	0	44.937	53.175	0	0	0
Amanita_polypyramis	27.184	44.643	0	45.86	57.862	27.32	0	0
Amanita_pseudoporphyria	0	39.344	0	41.429	51.02	0	0	0
Amanita_thiersii	35.526	41.667	0	46.835	62.376	0	0	0
Amphiamblys_sp._WSBS2006	0	23.162	0	0	36.967	0	0	0
Anaeromyces_robustus	0	0	21.739	0	59.155	0	0	0
Anthracocystis_flocculosa	33.537	54.637	0	35.115	61.151	0	32.37	0
Antonospora_locustae	0	22.939	0	0	39.713	0	0	0
Antrodiella_citrinella	30.22	33.951	30	41.091	42.617	28.704	0	0
Apiotrichum_brassicae	26.277	41.418	0	44.33	31.563	24.074	0	0
Apiotrichum_domesticum	22.967	31.75	0	45.361	44.776	28.571	0	0
Apiotrichum_gamsii	24.548	33.923	28.022	42.152	32.653	36.634	0	0
Apiotrichum_gracile	22.667	37.584	0	43.434	33.871	30.46	0	0
Apiotrichum_laibachii	23.292	43.966	0	43.069	32.119	28.571	0	0
Apiotrichum_montevideense	23.445	26.064	0	41.176	45.385	30.894	0	0
Apiotrichum_porosum	26.066	30.841	0	33.934	36.036	31.579	0	0
Apiotrichum_veenhuisii	24.506	54.913	26.374	45.361	50	30.631	0	0
Apophysomyces_elegans	32.794	33.756	0	40.446	50.485	0	0	0
Apophysomyces_trapeziformis	41.379	30.845	0	40.426	38.75	0	0	0
Apophysomyces_variabilis	32.724	34.722	0	40.426	55.429	0	0	0
Armillaria_cepistipes	29.275	36.562	0	42.294	59.211	25.346	0	0
Armillaria_fuscipes	30.636	43.85	0	45.86	36.474	27.273	0	0
Armillaria_gallica	29.275	37.421	0	42.294	37.975	25.346	0	0
Armillaria_ostoyae	27.778	35.262	0	42.294	37.855	26.425	0	0
Armillaria_solidipes	29.275	34.262	0	42.294	39.117	26.425	0	0
Auricularia_auriculajudae	22.222	38.202	0	45.977	50.625	33.6	0	0
Auricularia_cornea	29.268	44.498	0	45.833	62	26.891	0	0
Auricularia_heimuer	22.222	42.537	0	45.977	53.472	33.6	0	0
Auricularia_polytricha	33.523	0	0	43.949	52.451	0	0	0
Auricularia_subglabra	28.511	49.708	0	41.083	49.08	28.906	0	0
Auriculariopsis_ampla	30.12	65.649	0	44.937	57.983	28.03	36.667	0
Austropuccinia_psidii	0	29.057	0	38.991	61.538	0	0	0
Baeospora_myosura	29.07	55.639	0	42.435	51.471	28.226	0	0
Basidioascus_undulatus	26.531	42.982	0	37.234	66.667	0	0	0
Basidiobolus_heterosporus	37.952	38.912	0	46.784	40.083	0	0	0
Basidiobolus_meristosporus	36.164	45.378	0	42.612	38.365	0	0	0
Batrachochytrium_dendrobatidis	42.105	38.068	0	43.509	51.266	0	0	0
Batrachochytrium_salamandrivorans	35.196	50.407	0	44.561	33.469	0	0	0
Bifiguratus_adelaidae	34.036	36.396	0	41.925	38.636	41.975	0	0
Blyttiomyces_helicus	0	0	25.935	0	48.387	0	0	0
Boletus_bicolor	28.977	59.701	0	43.455	67.391	28.689	0	0
Boletus_edulis	31.395	53.448	0	44.516	67.708	30.22	0	0
Boletus_speciosus	29.137	68.421	0	45.806	59.748	28.333	0	0
Boletus_sp._MG55	35.115	48.43	25.333	44.872	46.964	0	0	0
Boletus_sp._MG95	24.031	46.765	0	45.513	35.859	30.833	0	0
Boletus_subvelutipes	25.904	55.367	0	45.513	50	28.226	0	0
Bondarzewia_mesenterica	23.894	37.562	0	42.537	53.03	26.271	0	0
Botryobasidium_botryosum	29	37.5	0	40	58.511	0	0	0
Bullera_alba	30.303	38.073	0	0	51.961	0	0	0
Butyriboletus_roseoflavus	29.137	68.421	0	45.806	59.748	29.167	0	0
Caloboletus_calopus	27.66	43.188	0	44.231	52.551	0	0	0
Calocera_cornea	31.707	44.853	0	41.579	57.857	28.899	0	0
Calocera_viscosa	30.994	41.958	26.341	40.526	45.926	32.743	0	0
Cantharellus_appalachiensis	26.877	33.854	0	36.816	47.581	0	0	0
Cantharellus_cibarius	25.114	36.624	0	36.318	42.056	30.909	0	0
Cantharellus_cinnabarinus	26.027	36.624	0	36.318	42.056	30.909	0	0
Cantharellus_lutescens	34.545	39.583	0	35.323	51.685	0	0	0
Capniomyces_stellatus	31.959	0	0	0	29.353	0	0	0
Catenaria_anguillulae	34.483	32.741	0	45.062	61.875	30	0	0
Caulochytrium_protostelioides	28.061	49.319	23.913	36.842	48.986	0	0	0
Ceraceosorus_bombacis	25.108	25.679	0	36.232	59.633	0	0	0
Ceraceosorus_guamensis	0	38.857	0	32.022	59.633	0	0	0
Ceratobasidium_theobromae	27.907	54.396	0	41.791	33.028	0	0	0
Chiua_virens	33.628	55.495	25	44.304	50.909	30.4	0	0
Choanephora_cucurbitarum	28.906	45.312	0	40.385	43.655	25.248	0	0
Chondrostereum_purpureum	23.362	61.069	0	44.654	56.853	0	0	0
Chroogomphus_rutilus	29.197	31.25	0	39.336	55.963	0	0	0
Chytriomyces_confervae	27.299	33.061	0	37.538	56.173	0	0	0
Clavaria_fumosa	28.74	46.746	0	35.294	57.48	0	0	0
Cochlonema_odontosperma	32.308	51.429	29.699	31.429	55.629	0	0	0
Coemansia_reversa	25.189	40.244	26.531	29.804	47.72	30.263	0	0
Cokeromyces_recurvatus	42.105	56.371	28.655	45.312	55.159	0	0	0
Collybia_sp._MG36	32.143	32.548	0	44.72	41.038	0	0	0
Conidiobolus_coronatus	28.462	49.326	0	38.462	50	0	0	0
Coniferiporia_sulphurascens	0	42.953	0	43.713	42.581	25.899	0	0
Coniophora_puteana	27.404	59.375	0	43.284	63.462	28	0	0
Coprinellus_micaceus	28.767	54.579	25.333	35.455	64.286	0	0	0
Coprinopsis_cinerea	30.986	60	0	45.806	50.943	0	0	0
Coprinopsis_marcescibilis	25.146	53.472	0	45.912	66.304	0	0	0
Coprinopsis_strossmayeri	30.415	37.391	0	44.025	65.556	0	0	0
Coprinus_comatus	28.495	43.182	0	45.342	43.446	0	0	0
Coriolopsis_trogii	24.71	0	0	40.647	61.856	0	0	0
Crepidotus_sp._BD2015	25.952	0	0	40.714	46.85	28	0	0
Cronartium_ribicola	25.984	36.242	0	40.909	49.673	0	0	0
Crucibulum_laeve	33.094	34.043	0	45.912	56.911	0	0	0
Cryptococcus_amylolentus	0	0	0	36.527	33.028	40.517	0	0
Cryptococcus_cf._gattii	0	0	0	42.979	43.158	30.622	0	0
Cryptococcus_depauperatus	24.796	45.652	0	37.657	39.405	34.507	0	0
Cryptococcus_gattii_VGI	0	35.971	0	43.348	43.956	30.622	0	0
Cryptococcus_gattii_VGII	0	44.92	0	42.918	44.565	30.729	0	0
Cryptococcus_gattii_VGIII	0	0	0	40.07	44.565	31.148	0	0
Cryptococcus_gattii_VGIV	0	0	0	43.348	44.565	29.952	0	0
Cryptococcus_neoformans	0	37.349	0	45.238	37.209	35.537	0	0
Cryptococcus_sp._DSM_27421	0	0	0	35.928	30.655	40.517	0	0
Cryptococcus_sp._JCM_24511	25	34.074	0	37.705	55.556	33.884	0	0
Cryptococcus_wingfieldii	0	0	0	35.928	31.692	41.667	0	0
Cunninghamella_bertholletiae	28.448	50.345	0	40.933	70.476	0	0	0
Cunninghamella_elegans	0	45.739	0	40.933	70.476	0	0	0
Cutaneotrichosporon_arboriformis	23.923	47.085	0	42.5	41.364	0	0	0
Cutaneotrichosporon_curvatum	22.5	26.882	25	43.32	49.569	29.302	0	0
Cutaneotrichosporon_cutaneum	25	45.55	0	41.624	34.444	0	0	0
Cutaneotrichosporon_cyanovorans	0	34.271	0	43.353	38.73	0	0	0
Cutaneotrichosporon_daszewskae	29.008	30.282	0	41.711	34.043	0	0	0
Cutaneotrichosporon_dermatis	26.101	47.573	29.114	41.414	34.444	0	0	0
Cutaneotrichosporon_mucoides	25	45.55	0	41.624	34.444	0	0	0
Cutaneotrichosporon_oleaginosum	22.5	26.882	25	43.32	49.569	29.302	0	0
Cylindrobasidium_torrendii	29.189	44.082	0	38.028	68.531	30.088	0	0
Cystobasidiopsis_lactophilus	28.146	70.339	25.974	42.308	46.269	0	34.667	0
Cystobasidium_pallidum	29.024	46.296	0	39.896	58.294	25.822	0	0
Dacryopinax_primogenitus	38.889	63.333	28.311	41.053	38.462	32.184	0	0
Daedalea_quercina	27.528	53.147	0	44.654	66.837	0	0	0
Dendrothele_bispora	28.372	0	0	42.857	48.571	0	0	0
Dentipellis_fragilis	26.238	32.517	0	40	60.39	25	0	0
Dentipellis_sp._KUC8613	28.19	41.909	0	43.671	68.478	29.474	0	0
Dichomitus_squalens	28.947	37.578	0	40	39.441	26.804	0	0
Dimargaris_cristalligena	26.667	66.154	0	28.571	67.63	0	0	0
Dioszegia_aurantiaca	0	42.365	0	0	57.143	0	0	0
Dioszegia_crocea	0	0	0	32.222	60.952	27.174	0	0
Diversispora_epigaea	40.708	42.149	0	47.368	53.103	0	0	0
Edhazardia_aedis	0	0	0	0	34.928	0	0	0
Encephalitozoon_hellem	0	24.627	0	0	37.561	34.737	0	0
Encephalitozoon_intestinalis	0	24.275	0	0	36.744	0	0	0
Encephalitozoon_romaleae	0	24.211	0	0	37.321	0	0	0
Endogone_sp._FLASF59071	41.111	41.317	0	48.023	28.485	37.615	0	0
Enterospora_canceri	0	0	0	0	37.083	0	0	0
Entomophthora_muscae	27.431	51.895	25	44.033	54.355	32.37	32.979	0
Erythrobasidium_yunnanense	27.139	56.667	23.022	40.526	42.336	31.973	0	0
Exidia_glandulosa	26.174	47.305	23.913	42.282	53.077	35.135	0	0
Fibroporia_radiculosa	0	40.426	0	40.876	60.648	0	0	0
Fibularhizoctonia_sp._CBS_109695	35.075	50.35	0	44.025	40.972	34.375	0	0
Filobasidium_wieringae	24.823	42	0	39.098	46.707	0	0	0
Fistulina_hepatica	31.602	40.385	0	46.497	31.981	0	0	0
Flammulina_velutipes	0	31.653	24.766	42.336	43.784	23.462	0	0
Floccularia_luteovirens	27.976	44.853	25.414	43.116	58.553	25.366	0	0
Fomitiporia_mediterranea	0	32.057	0	44.785	46.715	0	0	0
Fomitopsis_palustris	26.901	52.419	0	44.654	48.703	25	0	0
Fomitopsis_pinicola	29.825	43.36	0	44.025	52.982	0	0	0
Fomitopsis_rosea	28.571	50	0	40.351	67.179	27.083	0	0
Furculomyces_boomerangus	0	25.045	0	0	35.849	0	0	0
Galerina_marginata	28	39.49	24.436	44.654	46.964	26.562	0	0
Ganoderma_australe	25.112	35.112	24.775	37.459	69.697	28.351	0	0
Ganoderma_boninense	28.351	49.02	0	41.139	55.495	28.866	0	0
Ganoderma_lucidum	28.442	43.721	29.688	42.405	63.514	29.771	0	0
Ganoderma_sinense	25.571	38.434	0	39.209	67.391	0	0	0
Ganoderma_sp._BRIUMSc	28.814	47.904	0	41.139	55.495	0	0	0
Ganoderma_tsugae	26.699	39.118	30.469	41.772	66.667	28.333	0	0
Gelatoporia_subvermispora	27.411	46.988	0	39.716	53.03	26.241	0	0
Gigaspora_rosea	0	30.688	0	42.034	44	0	0	0
Glaciozyma_antarctica	31.313	40.278	0	43.421	60.87	0	0	0
Gloeophyllum_trabeum	40.541	36.593	0	44.172	49.296	0	0	0
Gloeostereum_incarnatum	25.084	44.84	0	41.007	43.721	0	0	0
Glomus_cerebriforme	40.566	0	26.816	47.337	52.778	0	0	0
Golubevia_pallescens	24.39	54.286	0	30.894	44.498	39.286	0	0
Gomphus_bonarii	27.839	36.752	0	37.561	42.857	0	0	0
Gomphus_sp._MG54	32.911	29.412	0	39.336	44.538	0	0	0
Gonapodya_prolifera	35.075	46.128	28.44	44.853	53.659	0	0	0
Gongronella_sp._w5	28.829	46.85	0	40.838	50.777	0	0	0
Grammothele_lineata	31.429	33.796	28.216	43.312	42.857	28.125	0	0
Grifola_frondosa	25.806	38.162	0	41.392	44.398	24.664	0	0
Gymnopilus_dilepis	30.286	44.608	0	45.57	37.966	27.004	0	0
Gymnopus_luxurians	35.333	41.275	0	43.827	43.321	0	0	0
Hamiltosporidium_magnivora	0	0	0	0	35.521	0	0	0
Hamiltosporidium_tvaerminnensis	0	0	0	0	35.521	0	0	0
Hebeloma_cylindrosporum	25.43	44.242	26.733	45.912	65.934	0	0	0
Heliocybe_sulcata	22.609	40.532	0	43.038	38.39	30.928	0	0
Hemileia_vastatrix	0	0	0	40.376	48.837	30.645	0	0
Hericium_alpestre	0	35.443	0	44.937	67.778	0	0	0
Hericium_coralloides	28.638	32.7	0	42.754	43.542	27.66	0	0
Hericium_erinaceus	32.258	36.306	0	44.937	45.175	0	0	0
Hesseltinella_vesiculosa	27.864	46.094	0	42.408	56.688	0	0	0
Heterobasidion_annosum	34.483	39.416	0	44.937	56.897	28.467	0	0
Heterobasidion_irregulare	34.483	38.306	0	44.937	50	28.467	0	0
Heterobasidion_parviporum	26.829	40.8	0	43.671	68.132	0	0	0
Holtermannia_corniformis	32.258	34.615	0	29.825	45.968	28.866	0	0
Holtermanniella_nyarrowii	25.564	43.192	0	35.644	49.541	0	0	0
Homolaphlyctis_polyrhiza	31.818	56.075	25.403	43.11	50.307	0	0	0
Hydnomerulius_pinastri	27.5	38.194	0	40.714	63.158	0	0	0
Hygrophorus_pudorinus	33.495	43.976	0	41.622	56.15	0	0	0
Hygrophorus_russula	0	38.503	0	40.667	40.615	0	0	0
Hymenopellis_chiangmaiae	30.714	41.071	24.579	46.203	61.111	0	0	0
Hymenopellis_radicata	30	38.73	24.242	0	59.459	30.909	0	0
Hypholoma_sublateritium	31.25	43.983	0	44.586	54.887	0	0	0
Hypsizygus_marmoreus	30.22	31.368	0	43.011	55.474	0	0	0
Irpex_lacteus	27.717	0	0	31.731	45.082	29.365	0	0
Jaapia_argillacea	27.348	38.547	0	45.283	64.583	0	0	0
Jaminaea_rosea	33.766	45.215	0	29.379	43.643	0	0	0
Jimgerdemannia_flammicorona	29.341	0	0	45.763	55.152	35.78	0	0
Jimgerdemannia_lactiflua	0	0	0	46.328	0	34.513	0	0
Kalmanozyma_brasiliensis	30.709	52.709	24.148	36.141	49.582	33.158	0	0
Kockovaella_imperatae	26.994	0	0	42.529	27.5	0	0	0
Kwoniella_bestiolae	0	0	0	0	45.192	32.558	0	0
Kwoniella_dejecticola	0	31.165	0	44.318	38.521	24.242	0	0
Kwoniella_heveanensis	0	38.966	0	39.024	37.209	0	0	0
Kwoniella_pini	0	0	0	27.2	44.444	0	0	0
Kwoniella_mangrovensis	0	32.971	0	0	31.849	26.087	0	0
Kwoniella_shandongensis	0	0	0	34.135	43.22	0	0	0
Laccaria_amethystina	34.118	37.931	0	44.099	65.934	0	0	0
Laccaria_bicolor	26.255	36.25	0	45.342	44.048	0	0	0
Lactarius_deliciosus	29	40.237	0	44.872	59.627	29.858	0	0
Lactarius_echinatus	29.592	36.458	0	43.59	49.645	0	0	0
Lactarius_hatsudake	25	27.077	0	44.872	44.203	29.327	0	0
Lactarius_indigo	25.203	34.454	0	44.872	66.667	29.808	0	0
Lactarius_piperatus	22.917	0	0	40.433	39.643	0	0	0
Lactarius_sp._MG121	25.594	0	0	44.872	59.627	29.858	0	0
Lactarius_sp._MG50	30	40.845	0	42.949	47.5	0	0	0
Lactarius_trivialis	33.028	41.346	0	43.949	54.301	26.794	0	0
Lactarius_volemus	25.1	39.207	0	42.949	67.01	0	0	0
Lactifluus_hygrophoroides	25.309	40.462	0	39.024	62.987	0	0	0
Lactifluus_pinguis	24.341	35.047	0	40.727	44.724	27.481	0	0
Lactifluus_rugatus	26.769	36.667	0	42.949	49.129	34.021	0	0
Laetiporus_sulphureus	27.32	44.86	0	40.288	71.111	0	0	0
Lentinula_edodes	35.156	41.573	21.843	44.72	39.109	0	0	0
Lentinus_polychrous	27.976	39.683	0	41.176	54.971	0	0	0
Lentinus_tigrinus	31.361	32.642	0	43.671	70.677	0	0	0
Lepiota_venenata	24.706	42.963	25.581	43.478	53.672	0	0	0
Lepista_sordida	32.308	51.515	0	41.877	49.029	0	0	0
Leucoagaricus_gongylophorus	25.668	46.4	31.707	40.636	52.551	0	0	0
Leucoagaricus_sp._SymC.cos	32.52	37.553	32.381	41.489	58.333	0	0	0
Leucosporidium_scottii	30.846	43.85	0	43.421	49.593	0	0	0
Leucosporidium_creatinivorum	29.825	41.722	0	41.447	51.648	0	0	0
Lichtheimia_corymbifera	37.245	38.846	0	40.625	58.12	27.586	0	0
Lichtheimia_ramosa	39.706	44.483	0	38.243	37.288	0	0	0
Lignosus_rhinocerotis	29.752	38.217	0	43.038	64.286	28.676	0	0
Limonomyces_culmigenus	30.734	40.441	0	43.949	54.922	0	0	0
Linderina_pennispora	32.515	46.64	0	34.361	60.094	26.009	35.099	0
Lobosporangium_transversale	40.816	58.929	24.444	53.957	39.145	0	0	0
Lyophyllum_decastes	32.576	32.057	0	45.342	43.304	0	0	0
Lyophyllum_shimeji	28.4	42.949	0	45.963	43.84	26.772	0	0
Macrocystidia_cucumis	0	33.918	0	40.636	47.561	0	0	0
Macrolepiota_dolichaula	31.2	37.885	26.009	45.342	59.236	0	0	0
Malassezia_caprae	20.37	35.388	0	0	57.143	0	0	0
Malassezia_cuniculi	37.063	47.236	0	29.675	52.692	33.333	0	0
Malassezia_dermatis	0	33.721	0	0	57.937	0	0	0
Malassezia_equina	0	33.824	0	0	50.323	0	0	0
Malassezia_globosa	22.145	33.632	0	0	54.348	25.481	0	0
Malassezia_japonica	36.111	43.75	0	30.225	57.229	0	34.969	0
Malassezia_nana	0	46.914	0	0	57.143	0	0	0
Malassezia_obtusa	0	40.756	0	0	49.286	0	0	0
Malassezia_pachydermatis	0	30.514	0	23.273	49.498	0	0	0
Malassezia_restricta	0	46.324	0	0	47.826	26.923	0	0
Malassezia_slooffiae	0	48.772	0	40.602	52.434	0	0	0
Malassezia_sp.	0	46.154	0	0	47.826	26.923	0	0
Malassezia_sympodialis	0	41.063	0	0	50.321	0	0	0
Malassezia_vespertilionis	31.507	42.925	0	29.667	48.293	27.184	0	0
Malassezia_yamatoensis	33.742	56.349	0	0	54.491	0	0	0
Megacollybia_marginata	30.328	44.314	0	42.491	50	0	0	0
Meira_miltonrushii	38.636	52.141	26.012	35.446	52.203	36.667	29.075	0
Meira_nashicola	37.5	53.266	24.277	38.592	59.829	35.533	29.091	0
Melampsora_abietiscanadensis	24.806	0	0	38.009	41.509	0	0	0
Melampsora_aecidioides	0	0	0	35.099	71.111	26.061	0	0
Melampsora_alliipopulina	28.947	0	0	38.636	42.963	0	0	0
Melampsora_laricipopulina	25.581	40.667	0	38.636	69.231	23.288	0	0
Melampsora_medusae	26.357	0	0	34.426	41.509	26.147	0	0
Melampsora_occidentalis	26.357	0	0	34.426	41.509	26.941	0	0
Metchnikovella_incurvata	0	26.087	0	0	43.885	0	0	0
Microbotryum_intermedium	25.2	49.545	29.255	37.662	47.059	26.923	0	0
Mixia_osmundae	25.714	33.913	0	40.789	48.869	28.342	0	0
Microbotryum_lychnidisdioicae	30.698	38.596	32.278	37.162	58.108	30.07	0	0
Microbotryum_saponariae	32.447	41.806	32.278	39.865	46.104	0	0	0
Microbotryum_silenesacaulis	32.447	45.024	32.278	39.61	58.108	29.371	0	0
Microbotryum_silenesdioicae	29.767	38.953	31.646	37.162	58.108	30.769	0	0
Microbotryum_violaceum	31.522	42.126	33.913	38.346	46.535	27.273	0	0
Moesziomyces_antarcticus	25.743	52.463	23.364	34.772	50.857	29.493	33.495	0
Moesziomyces_aphidis	25.586	52.709	0	34.625	51.003	33.333	33.937	0
Moesziomyces_sp._F16C1	25	52.956	0	39.13	51.289	33.333	33.945	0
Moesziomyces_sp._F5C1	29.583	52.956	0	39.13	50.716	33.333	33.945	0
Moniliella_sp._wahieum	0	41.834	0	0	47.761	0	0	0
Moniliophthora_roreri	36.22	31.399	0	43.478	61.458	27.007	0	0
Mortierella_alpina	28.604	62.548	29.323	45.62	37.696	0	0	0
Mortierella_elongata	37.931	62.934	0	55.396	43.522	0	0	0
Mortierella_verticillata	40.385	62.357	0	55.396	53.741	27.481	0	0
Mrakia_blollopis	24.468	33.486	0	31.788	38.919	0	0	0
Mrakia_frigida	24.468	33.486	0	31.788	38.919	0	0	0
Mrakia_psychrophila	24.468	33.486	0	31.788	38.919	0	0	0
Mucor_ambiguus	32.487	66.061	35.965	39.286	27.586	0	0	0
Mucor_circinelloides	32.653	66.061	33.333	39.796	50.37	0	0	0
Mucor_indicus	36.538	56.221	0	50	34.839	30.693	0	0
Nosema_apis	0	0	0	0	0	0	0	0
Mucor_irregularis	37.821	61.438	33.333	40.306	50.813	0	0	0
Mucor_racemosus	33.488	42.462	28.846	38.602	47.788	0	0	0
Mucor_velutinosus	33.032	49.091	33.333	39.796	50.667	0	0	0
Mycena_chlorophos	26.531	64.118	25.333	39.785	57.143	0	0	0
Mycena_citricolor	32.727	35.953	0	42.857	66.667	0	0	0
Naematelia_encephala	0	26.978	0	43.511	42.581	23.77	0	0
Naganishia_albida	0	0	0	24.603	39.181	0	0	0
Nematocida_displodere	0	20.43	0	0	34.551	0	0	0
Nematocida_parisii	0	22.667	0	0	37.168	0	0	0
Nematocida_sp._1	0	22.648	0	0	39.234	0	0	0
Nematocida_sp._ERTm5	0	22.667	0	0	37.168	0	0	0
Neoboletus_brunneissimus	30.168	68.421	0	41.219	51.88	29.167	0	0
Neoboletus_magnificus	25	68.421	0	40.214	67.708	0	0	0
Neocallimastix_californiae	0	0	27.723	0	33.333	0	0	0
Neolentinus_lepideus	28.07	40.36	0	44.231	60.625	0	0	0
Nosema_ceranae	0	21.29	0	0	38.278	0	0	0
Obba_rivulosa	31.707	43.269	0	42.545	50.35	0	0	0
Oehlia_diaphana	37.668	0	0	46.746	54.286	0	0	0
Omphalotus_olearius	38.71	42.411	0	44.72	52.206	0	0	0
Ordospora_colligata	0	23.451	0	0	36.283	0	0	0
Panaeolus_cyanescens	25.826	52.821	0	45.912	68.478	32.203	0	0
Papiliotrema_flavescens	0	44.633	0	43.617	40.876	0	0	0
Papiliotrema_laurentii	0	47.126	0	35.931	43.269	0	0	0
Paramicrosporidium_saccamoebae	0	23.315	0	0	35.784	0	0	0
Parasitella_parasitica	29.89	49.438	0	40.306	57.732	0	0	0
Pascua_guehoae	0	60	0	42.767	36.68	27.869	0	0
Paxillus_involutus	36.842	42.241	0	44.231	65.934	0	0	0
Paxillus_rubicundulus	29.583	47.431	25.909	44.231	67.778	0	0	0
Pecoramyces_ruminatium	0	0	22.545	41.935	0	0	0	0
Peniophora_sp._CBMAI_1063	27.727	33.778	0	43.949	61.017	28.571	0	0
Peniophora_sp._CONT	26.395	35.06	0	37.736	60.169	0	0	0
Phaeotremella_fagi	24.296	0	0	29.268	39.474	31.667	0	0
Phaeotremella_skinneri	0	35.78	0	34.969	45.652	0	0	0
Phaffia_rhodozyma	27.67	0	0	34.286	48.837	0	0	0
Phanerochaete_carnosa	31.333	42.4	0	41.606	40.851	0	0	0
Phanerochaete_chrysosporium	35.593	39.13	0	43.103	45.868	27.604	0	0
Phellinidium_pouzarii	28.39	0	0	45.455	44.595	28.889	0	0
Phellinus_lamaoensis	0	46.667	0	44.937	42.857	26.515	0	0
Phlebia_centrifuga	27.273	47.083	0	44.805	46.032	31.092	0	0
Phlebiopsis_gigantea	30.864	40.052	0	44.516	41.842	0	0	0
Phlebopus_portentosus	26.567	38.321	0	44.516	69.892	0	0	0
Pholiota_microspora	26.943	58.108	23.669	45.283	56.098	0	0	0
Phycomyces_blakesleeanus	36.628	39.384	0	42.487	66.102	0	0	0
Piloderma_croceum	29.167	39.096	0	44.937	66.667	0	0	0
Piptocephalis_cylindrospora	0	21.091	0	39.85	56.667	0	0	0
Piromyces_finnis	0	0	22.981	40.502	0	0	0	0
Piromyces_sp._E2	0	0	22.356	40.143	0	0	0	0
Pisolithus_microcarpus	28.708	51.333	0	36.385	60.51	27.206	0	0
Pisolithus_tinctorius	33.077	41.135	0	44.304	50.704	30.579	0	0
Pleurotus_citrinopileatus	0	37.374	0	44.304	41.414	0	0	0
Pleurotus_eryngii	29.213	47.205	0	46.203	46.988	24.365	0	0
Pleurotus_ostreatoroseus	33.333	45.078	0	44.586	68.132	30.128	0	0
Pleurotus_ostreatus	29.487	41.176	26.984	45.57	63.83	0	0	0
Pleurotus_platypus	29.291	41.176	26.984	45.57	63.83	0	0	0
Pleurotus_salmoneostramineus	30.357	39.423	0	39.462	47.855	0	0	0
Pleurotus_tuberregium	25.823	43.195	26.344	46.203	52.973	24	0	0
Pleurotus_tuoliensis	30.383	33.871	0	45.57	66.912	0	0	0
Plicaturopsis_crispa	30.102	0	0	45.625	48.837	28.649	0	0
Pluteus_cervinus	30.994	41.038	0	45	49.655	0	0	0
Polyporus_arcularius	31.765	0	27.536	43.038	59.174	0	0	0
Polyporus_brumalis	31.765	0	0	43.038	59.259	0	0	0
Porodaedalea_pini	0	41.346	24.837	44.099	50.4	0	0	0
Postia_placenta	27.586	37.968	0	43.671	69.63	30.476	0	0
Powellomyces_hirtus	38.095	0	25.559	45.161	53.571	0	0	0
Prillingera_fragicola	26.866	42.857	0	40.678	45.699	33.058	0	0
Psathyrella_aberdarensis	28.235	39.048	0	44.099	50.249	0	0	0
Pseudomicrostroma_glucosiphilum	33.937	55.556	0	32.194	47.755	36.406	0	0
Pseudozyma_hubeiensis	31.02	53.218	31.724	36.829	58.419	35.922	0	0
Pseudozyma_sp._F8B2	26.972	53.218	30.4	36.317	58.966	35.922	32.883	0
Pseudozyma_tsukubaensis	29.981	53.448	28.364	35.338	61.232	32.317	0	0
Psilocybe_cyanescens	30.612	40.306	0	44.654	61.111	26.866	0	0
Pterula_gracilis	25.632	43.455	0	42.581	64.925	0	0	0
Puccinia_hordei	26.407	33.898	0	34.419	56.688	0	0	0
Puccinia_horiana	26.484	37.368	0	36.744	59.375	0	0	0
Puccinia_novopanici	0	37.5	0	38.506	53.571	0	0	0
Puccinia_sorghi	0	31.855	0	36.058	59.184	0	0	0
Puccinia_triticina	29.193	0	0	31.699	66.667	0	0	0
Pulveroboletus_ravenelii	24.93	65.833	0	43.59	46.629	0	0	0
Punctularia_strigosozonata	31.22	44.041	0	38.679	60.494	29.078	0	0
Pyrrhoderma_noxium	36.538	28	0	45	63.333	0	0	0
Quambalaria_eucalypti	34.807	54	0	35.673	62.082	35.714	0	0
Ramaria_cf._rubripermanens	31.515	32.95	0	41.615	48.503	30	0	0
Ramaria_sp._MG151	31.69	38.782	0	38.614	40.379	0	0	0
Retiboletus_ornatipes	30.29	55.495	0	45.806	59.748	29.167	0	0
Rhizoclosmatium_globosum	28.516	45.089	0	42.581	60.714	0	0	0
Rhizoctonia_solani	26.619	43.796	0	48.734	37.383	0	0	0
Rhizomucor_miehei	32	48.78	0	40.252	28.012	0	0	0
Rhizomucor_pusillus	33.535	39.062	0	44.311	49.533	0	0	0
Rhizophagus_clarus	34.535	43.443	0	46.746	37.374	0	0	0
Rhizophagus_irregularis	37.5	41.29	0	41.06	41.25	0	0	0
Rhizophagus_sp._MUCL_43196	37.668	0	0	46.746	54.286	0	0	0
Rhizophlyctis_rosea	0	27.966	25.723	45.907	49	0	0	0
Rhizopogon_fuscorubens	29.71	0	31.343	43.478	44.495	0	0	0
Rhizopogon_hawkerae	30.601	50.256	0	44.304	41.204	28.571	0	0
Rhizopogon_parksii	25.581	37.019	0	44.937	56.693	31.496	0	0
Rhizopogon_rudus	30.952	41.463	0	44.304	40.741	28.571	0	0
Rhizopogon_salebrosus	28.889	35.862	0	46.497	53.462	0	0	0
Rhizopogon_sp._AM2018a	25.904	56.296	0	44.586	40.092	29.839	0	0
Rhizopogon_vesiculosus	30.178	57.037	0	44.304	54.962	29.752	0	0
Rhizopogon_villosulus	30.952	53.378	31.148	44.304	40.741	28.571	0	0
Rhizopogon_vinicolor	28.846	57.037	0	44.304	54.962	30.075	0	0
Rhizopogon_vulgaris	0	39.256	0	44.304	41.315	0	0	0
Rhizopus_azygosporus	36.364	56.039	28.846	40.584	47.788	0	0	0
Rhizopus_delemar	32.5	55.769	27.206	46.64	31.683	0	0	0
Rhizopus_oryzae	33.333	51.534	31.844	46.245	32.187	0	0	0
Rhizopus_stolonifer	29.392	63.953	27.778	38.507	41.6	0	0	0
Rhodotorula_diobovata	26.749	43.519	0	42.384	63.38	0	0	0
Rhodotorula_graminis	27.511	44.444	0	46.622	56.522	0	0	0
Rhodotorula_kratochvilovae	0	47.205	0	44.371	62.319	0	0	0
Rhodotorula_mucilaginosa	32.308	42.534	0	40.647	44.898	28.34	0	0
Rhodotorula_paludigena	24.476	35.526	0	0	60.87	0	0	0
Rhodotorula_sp._CCFEE_5036	0	42.534	0	40.647	44.898	28.34	0	0
Rhodotorula_sp._FNED722	33.043	45.946	0	31.276	0	0	0	0
Rhodotorula_sp._JG1b	0	33.766	0	44.231	56.757	0	0	0
Rhodotorula_taiwanensis	34.188	38.951	0	46.154	47.09	0	0	0
Rhodotorula_toruloides	31.224	38.889	0	44.872	47.059	27.692	0	0
Rickenella_mellea	0	45.146	0	41.197	43.787	0	0	0
Russula_abietina	25.112	32.41	0	44.231	46.541	0	0	0
Russula_aff._compacta	28.846	36.508	0	41.606	45.643	29.31	0	0
Russula_foetens	25.758	33.798	0	44.231	50.732	25.11	0	0
Russula_griseocarnosa	23.038	32.886	0	41.304	46.541	23.664	0	0
Russula_lepida	28.481	36.398	0	39.333	47.531	28.148	0	0
Russula_sp._MG48	26.016	32.934	0	40.433	53.237	0	0	0
Russula_virescens	28.105	35	0	34.216	58.491	27.941	0	0
Saitozyma_podzolica	29.139	34.932	0	0	53.061	0	0	0
Saksenaea_oblongispora	29.555	39.738	0	40.952	33.725	0	0	0
Saksenaea_vasiformis	33.022	43.891	0	37.004	56.383	0	0	0
Salmacisia_buchloeana	38.596	37.353	0	31.214	51.613	0	0	0
Sanghuangporus_baumii	0	33.438	25	42.236	56.863	0	0	0
Sarcodon_aspratus	29.825	34.375	0	45.283	56.557	0	0	0
Sarcodon_sp._MG97	29.126	36.893	0	45.57	55.508	0	0	0
Schizophyllum_commune	26.201	52.778	0	43.75	60	25.758	0	0
Schizopora_paradoxa	30.814	38.415	0	45.57	65.979	0	0	0
Scleroderma_citrinum	27.311	37.722	0	42.491	59.223	0	0	0
Serendipita_indica	33.333	52.083	25.751	41.489	69.63	29.787	0	0
Serendipita_vermifera	35.135	51.299	23.404	36.111	58.192	30.081	0	0
Serpula_lacrymans	30.286	35.741	0	44.231	44.444	0	0	0
Sistotremastrum_niveocremeum	0	40.977	0	38.408	51.235	32.031	0	0
Sistotremastrum_suecicum	23.81	40.977	0	38.408	51.235	32.031	0	0
Smittium_angustum	0	25.045	0	0	35.849	0	0	0
Smittium_culicis	25.806	24	0	0	35.681	0	0	0
Smittium_megazygosporum	0	29.15	0	0	38.743	0	0	0
Smittium_mucronatum	0	33.14	0	0	38.624	0	0	0
Smittium_simulii	25.897	41.622	0	0	42.791	28.141	0	0
Solicoccozyma_phenolica	0	44.724	0	0	31.026	25.909	0	0
Solicoccozyma_terricola	0	33.878	0	0	58.667	0	0	0
Sparassis_crispa	29.143	0	0	43.312	51.282	0	0	0
Sparassis_latifolia	29.143	0	0	43.312	51.282	0	0	0
Sphaerobolus_stellatus	0	45.181	0	41.615	56.494	0	0	0
Spizellomyces_punctatus	30.935	32.504	26.984	47.312	44.73	30.469	0	25.758
Spizellomyces_sp._palustris	0	37.262	26.984	48.746	48.325	27.586	0	25.758
Sporidiobolus_salmonicolor	31.308	35.088	0	45.638	40.568	29.5	0	0
Sporisorium_graminicola	25.882	52.709	0	35.884	59.926	31.902	32.018	0
Sporisorium_iseilematisciliati	32.308	52.956	0	36.712	51.657	35.079	0	0
Sporisorium_reilianum	37.569	52.709	0	35.279	62.593	34.146	0	0
Sporisorium_scitamineum	26.459	53.202	28.095	35.533	61.071	30.556	30.973	0
Spraguea_lophii	0	24.088	0	0	36.19	0	0	0
Steccherinum_ochraceum	26.86	58.015	0	40.141	55.285	0	0	0
Stereum_hirsutum	26.25	37.313	0	44.654	58.12	31.633	0	0
Stropharia_rugosoannulata	30.357	50.314	28.319	41.259	41.86	0	0	0
Suillus_alpinus	28.117	35.263	0	44.586	44.715	0	0	0
Suillus_luteus	33.889	57.463	0	44.586	42.254	0	0	0
Suillus_pictus	34.659	33.962	0	44.586	53.165	0	0	0
Suillus_placidus	32.02	53.846	0	44.586	42.723	0	0	0
Suillus_sp._MG131	34.091	53.846	0	44.586	41.315	0	0	0
Symmetrospora_coprosmae	32.301	50.752	0	40	53.086	41.88	0	0
Syncephalastrum_monosporum	29.052	44.604	25.828	40.212	60.773	34.862	0	0
Syncephalastrum_racemosum	32.821	38.627	29.915	40.741	36.364	40.367	0	0
Syncephalis_pseudoplumigaleata	31.507	44.681	0	0	50.286	0	0	0
Synchytrium_endobioticum	28.571	42.405	28.655	38.444	31.076	0	0	0
Synchytrium_microbalum	34.872	38.647	30.952	46.996	50.382	29.71	0	0
Taiwanofungus_camphoratus	28.214	36.615	0	42.405	42.857	0	0	0
Takashimella_koratensis	0	0	0	0	34.915	27.602	0	0
Takashimella_tepidaria	0	45.763	0	36.047	28.736	0	0	0
Termitomyces_eurrhizus	30.597	0	0	46.203	54.357	0	0	0
Termitomyces_heimii	30.612	38.889	0	46.835	53.333	0	0	0
Termitomyces_sp._J132	0	38.494	0	46.835	55.856	0	0	0
Termitomyces_sp._JCM_13351	28.402	46.032	0	42.806	44.444	0	0	0
Termitomyces_sp._MG145	0	39.227	0	45.223	53.333	0	0	0
Termitomyces_sp._MG148	28.916	40.341	0	45.57	65.169	0	0	0
Termitomyces_sp._MG16	30.827	0	0	46.203	54.357	27.778	0	0
Testicularia_cyperi	31.754	50.773	0	38.484	53.642	30.27	0	0
Thamnocephalis_sphaerospora	30.667	36.279	0	39.583	0	0	0	0
Thecaphora_thlaspeos	35.714	52.3	0	34.541	54.217	30.508	0	0
Thelephora_aurantiotincta	31.973	38.889	0	45.283	42.152	0	0	0
Thermomucor_indicaeseudaticae	29.697	30.252	0	42.633	27.273	29.907	0	0
Tilletia_caries	33.019	42.857	0	30.827	57.764	0	0	0
Tilletia_controversa	33.019	41.509	0	30.827	57.764	0	0	0
Tilletia_horrida	30.973	52.288	0	31.522	58.861	26.877	0	0
Tilletia_indica	30.208	46.471	0	32.164	50.888	0	0	0
Tilletia_laevis	33.019	41.509	0	30.827	57.764	0	0	0
Tilletiaria_anomala	27.746	39.738	0	32.399	39.674	0	0	0
Tilletia_walkeri	31.034	43.096	0	31.579	49.568	0	0	0
Tilletiopsis_washingtonensis	33.043	33.684	0	34.066	50.154	31.008	0	0
Tinctoporellus_epimiltinus	0	40.828	0	43.312	69.403	25.424	0	0
Trachipleistophora_hominis	0	24.609	0	0	38.389	0	0	0
Trametes_cinnabarina	31.452	0	0	43.312	60.123	27.326	0	0
Trametes_coccinea	32.653	34.096	0	43.949	67.91	0	0	0
Trametes_hirsuta	27.119	45.562	0	40.854	49.032	28.226	0	0
Trametes_polyzona	29.008	0	0	43.949	48.101	31.148	0	0
Trametes_pubescens	23.892	35.417	0	45.223	39.377	0	0	0
Trametes_sanguinea	24.503	39.159	0	43.949	60.674	0	0	0
Trametes_sp._AH282	0	32.941	25.654	40.942	60.476	26.904	0	0
Trametes_versicolor	29.31	42.52	33.594	45.86	40.885	0	0	0
Trametes_villosa	38.776	31.845	0	43.949	48.444	0	0	0
Tremella_fuciformis	25.444	35.922	26.02	38.202	48.333	0	0	0
Tremella_mesenterica	0	43.915	0	48.387	60.417	31.405	0	0
Tricholoma_bakamatsutake	28.806	42.012	0	41.786	38.058	0	0	0
Tricholoma_flavovirens	0	43.478	0	42.349	51.829	0	0	0
Tricholoma_matsutake	33.971	35.545	0	45.342	42.105	0	0	0
Tricholoma_saponaceum	0	0	0	45.963	40.432	0	0	0
Tricholoma_sp._MG77	30.233	39.568	0	45.963	41.844	0	0	0
Tricholoma_sp._MG99	32.934	52.41	0	45.963	60.87	26.923	0	0
Tricholoma_terreum	25.306	38.562	0	44.099	39.908	0	0	0
Trichosporon_akiyoshidainum	0	54.887	0	39.2	29.333	30.172	0	0
Trichosporon_asahii	26.42	33.099	0	41.791	40.107	0	0	0
Trichosporon_faecale	25.926	30.713	0	37.548	40.541	0	0	0
Trichosporon_inkin	25.667	39.61	26.667	45.217	52.439	0	0	0
Tubulinosema_ratisbonensis	0	25.54	0	0	34.135	0	0	0
Tulasnella_calospora	31.429	0	0	38.931	40.762	0	0	0
Tylopilus_plumbeoviolaceoides	30.286	68.421	0	40.493	44.608	26.786	0	0
Umbelopsis_isabellina	33.077	39.524	0	45.918	47.937	27.222	0	0
Uromyces_viciaefabae	30.07	0	0	34.711	49.778	0	0	0
Ustilago_bromivora	28.543	52.709	0	35.556	58.621	33.537	32.432	0
Ustilago_cynodontis	26.535	50	0	35.013	57.483	32.927	0	0
Ustilago_esculenta	29.921	50.569	0	35.294	58.681	32.663	0	0
Ustilago_hordei	28.571	52.709	0	34.509	64.894	33.333	32.143	0
Ustilago_maydis	32.5	50	26.087	36.176	58.392	33.01	0	0
Ustilago_tritici	31.907	52.709	28.571	35.171	51.093	34.021	0	0
Ustilago_vetiveriae	31.102	52.619	26.415	34.794	50	33.333	31.14	0
Ustilago_xerochloae	28.773	53.202	27.751	35.475	59.028	33.939	0	0
Vanrija_humicola	0	48.594	0	38.71	40.217	30.4	0	0
Vavraia_culicis	0	23.828	0	0	36.797	0	0	0
Violaceomyces_palustris	37.427	44.843	0	36.842	63.1	0	0	0
Vittaforma_corneae	0	24.028	0	0	31.132	0	0	0
Volvariella_volvacea	24.39	39.269	0	40.767	46.383	0	0	0
Wallemia_hederae	23.404	51.974	0	36.395	63.125	31.016	0	0
Wallemia_ichthyophaga	24.543	45.033	0	42.678	55.985	27.979	0	0
Wallemia_mellicola	24.555	43.946	0	40.496	50.607	24.378	0	0
Wolfiporia_cocos	30.114	33.642	0	39.273	51.957	0	0	0
Xanthophyllomyces_dendrorhous	27.67	0	0	29.515	48.837	0	0	0
Xerocomus_impolitus	28.947	45.575	0	44.231	51.208	27.313	0	0
Zancudomyces_culisetae	27.211	34.859	0	0	34.375	0	0	0
Zoopage_sp._CTAll	28.676	47.273	0	0	52.5	0	0	0
Zoophagus_insidians	29.193	45.652	0	40.476	45.299	0	0	0
Ilyonectria_destructans	46.214	67.32	27.778	48.974	61.398	42.617	46.798	0
Ilyonectria_mors-panacis	44.444	71.154	27.419	49.096	61.631	43.085	45.588	0
Juglanconis_juglandina	42.066	72.253	26.855	50.407	58.358	36.513	44.444	0
Juglanconis_oblonga	41.608	72.253	27.208	50.407	58.358	36.184	42.326	0
Juglanconis_sp._DMW523	41.608	71.011	26.855	50.407	58.017	36.184	42.326	0
Knoxdaviesia_capensis	38.66	59.067	32.453	52.837	56.213	37.281	43.523	0
Knoxdaviesia_proteae	37.121	61.247	30.943	52.837	56.973	35.04	42.723	0
Knufia_petricola	51.895	71.024	30.521	56.041	52.754	32.746	48.729	0
Kretzschmaria_deusta	45.802	72.48	29.279	57.377	61.012	37.168	43.038	0
Lanzia_echinophila	49.43	72.703	30.747	53.651	66.766	44.333	44.783	0
Monascus_ruber	56.566	83.871	36.853	78.261	77.811	71.053	76.978	44.141
Lasallia_hispanica	49.138	77.665	39.869	59.184	70.807	52.158	56.818	0
Lasiodiplodia_theobromae	50.362	66.364	32.099	53.316	60	36.19	57.447	0
Lecanicillium_fungicola	40.511	68.25	30.769	47.583	55.372	39.535	41.364	0
Lecanicillium_psalliotae	42.568	72.414	26.847	47.87	59.281	38.411	47.449	0
Lecanicillium_sp._LEC01	41.458	70.455	31.034	47.462	59.184	39.183	46.296	0
Lecanicillium_sp._MT-2017a	41.392	72.329	26.01	48.615	60.909	41.481	47.222	0
Lecanosticta_acicola	33.056	66.929	33.243	54.921	58.621	39.033	50.485	0
Lepidopterella_palustris	40.104	71.707	31.25	54.522	61.35	43.182	47.845	0
Leptographium_lundbergii	45.55	67.787	32.189	45.792	58.769	51.807	41.667	0
Leptographium_procerum	39.946	70.571	30.337	49.057	58.642	30.748	39.151	0
Leptosphaeria_biglobosa	44.413	62.548	35.484	49.742	59.884	49.123	58.537	0
Leptosphaeria_maculans	45.988	58.645	36.774	50	59.94	48.246	53.488	0
Leptoxyphium_fumago	38.14	73.711	31.332	53.846	59.568	33.933	48.544	0
Lomentospora_prolificans	40.665	66.15	26.608	52.459	61.491	34.641	47.761	0
Macrophomina_phaseolina	51.986	70.616	35.135	52.02	61.846	43.111	60	0
Madurella_mycetomatis	44.498	69.337	28.395	47.462	61.232	34.754	39.806	0
Magnaporthe_grisea	41.781	66.595	27.473	51.943	72.414	35.922	47.486	0
Magnaporthe_oryzae	41.523	61.596	29.71	42.857	73.373	32.258	46.739	0
Magnaporthe_sp._MG03	40.273	66.883	26.555	49.474	61.398	34.868	46.927	0
Magnaporthe_sp._MG05	40.273	66.883	26.794	49.474	61.094	35.197	46.927	0
Magnaporthe_sp._MG07	40.273	70.023	26.555	49.474	61.398	34.539	46.927	0
Magnaporthe_sp._MG08	40.273	66.883	26.794	49.474	61.094	35.197	46.927	0
Magnaporthe_sp._MG12	40.273	66.883	26.555	49.474	61.398	34.868	46.927	0
Magnaporthiopsis_incrustans	43.702	69.811	28.116	48.855	63.855	30.691	50	0
Magnaporthiopsis_poae	45.076	70.047	0	49.109	61.677	32.249	46.154	0
Magnaporthiopsis_rhizophila	45.076	69.811	28.451	48.861	61.976	31.436	50	0
Malbranchea_cinnamomea	61.342	82.143	31.172	70.455	69.876	41.967	63.953	27.333
Marssonina_brunnea	41.718	68.922	35.882	50.258	68.75	46.865	45	0
Marssonina_coronariae	48.507	75.61	34.971	50.785	69.47	42.857	42.326	0
Meliniomyces_bicolor	46.763	74.545	32.184	49.618	69.255	46.622	49.074	0
Meliniomyces_variabilis	45.148	74.318	31.931	48.223	66.97	44.85	51.402	0
Memnoniella_echinata	41.758	70.252	24.51	49.351	58.663	38.796	49.515	0
Metarhizium_acridum	40.533	71.823	26.716	46.939	60.615	38.591	49.091	0
Metarhizium_album	40.673	70.604	25.926	47.328	60.542	36.393	45.366	0
Metarhizium_anisopliae	43.333	70.604	26.906	47.194	60.123	38.679	51.813	0
Metarhizium_brunneum	43.333	71.271	26.457	47.194	60.736	38.679	52.332	0
Metarhizium_guizhouense	42.593	71.547	27.354	46.939	60.736	39.628	51.813	0
Metarhizium_majus	41.852	70.879	27.13	46.939	60.429	38.679	51.813	0
Metarhizium_rileyi	45.361	72.299	25.935	45.063	59.568	37.317	47.059	0
Metarhizium_robertsii	43.333	70.604	26.906	47.449	60.429	38.365	51.813	0
Microcyclospora_pomicola	36.566	68.844	29.665	50.398	61.562	34.406	45	0
Microcyclospora_tardicrescens	38.149	66.031	27.751	49.479	61.491	41.343	49.495	0
Microcyclosporella_mali	37.995	68.396	31.195	56.148	57.233	36.154	47.761	0
Microdochium_bolleyi	42.966	73.684	28.351	50.134	60.681	38.487	47.907	0
Microsporum_canis	63.259	71.047	35.714	67.273	69.275	42.537	48.402	26.389
Moelleriella_libera	43.689	67.792	25	46.096	51.813	38.983	47.087	0
Monascus_purpureus	72.093	85.39	42.424	78.005	78.107	64.474	75.54	43.75
Monilinia_aucupariae	48.763	68.478	30	50.374	68.012	42.671	48.198	0
Monilinia_fructicola	44.729	66.876	30.159	52.405	67.702	44	50.691	0
Monilinia_fructigena	52.091	76.642	30.282	46.595	73.43	58.252	55.952	0
Monilinia_laxa	52.091	66.808	28.117	51.646	68.634	42.628	48.848	0
Monilinia_polystroma	51.711	67.99	28.186	51.899	68.634	42.628	48.848	0
Morchella_eximia	53.759	53.261	29.661	46.923	66.197	0	0	30.653
Morchella_septimelata	53.759	60.538	29.661	46.923	66.197	44.578	0	30.653
Mycosphaerella_arachidis	36.607	66.189	30.361	47.264	60.606	40.075	46.218	0
Mycosphaerella_eumusae	37.691	65.201	32.374	54.348	60.377	36.883	51.613	0
Mycosphaerella_sp._PB-2012b	36.547	66.942	31.002	54.341	59.006	37.666	46.522	0
Mycosphaerella_sp._Ston1	36.018	62.786	29.336	54.341	58.567	37.056	48.649	0
Mycosphaerelloides_madeirae	38.813	72.481	32.177	53.2	58.567	38.366	46.309	0
Myriosclerotinia_curreyana	47.955	67.734	28.857	53.046	68.012	42.157	47.926	0
Myriosclerotinia_duriaeana	49.442	70.157	29.345	52.03	67.702	41.017	47.465	0
Myriosclerotinia_scirpicola	49.442	69.792	30.211	52.284	68.634	42.384	47.465	0
Nakataea_oryzae	42.606	71.77	27.778	48.601	62.727	31.383	48.958	0
Nannizzia_gypsea	60.897	71.13	31.51	64.675	73.134	50	54.941	46.552
Nectria_haematococca	42.143	69.575	27.901	49.622	62.349	39.073	45.933	0
Nectria_sp._B-13	40.244	69.565	27.139	48.731	60.606	41.275	44.86	0
Neofusicoccum_parvum	44.35	57.874	35.256	53.181	58.912	44	61.446	0
Neonectria_ditissima	43.161	69.466	28.079	47.208	60.909	41	45.413	0
Neonectria_hederae	41.875	72.554	28.894	48.477	61.212	42.088	46.262	0
Neonectria_punicea	41.807	69.054	31.2	47.97	60.303	41	45.894	0
Neoscytalidium_dimidiatum	50.9	58.071	34.031	52.806	60.303	50.862	60	0
Neurospora_africana	39.528	63.93	0	57.009	58.805	43.077	34.348	0
Neurospora_crassa	44.361	63.391	24.107	48.628	58.075	45.736	40.708	0
Neurospora_pannonica	39.349	64.428	26.582	57.741	69.128	41.333	36.777	0
Neurospora_sublineolata	39.583	62.578	24.161	46.192	56.656	40.851	39.648	0
Neurospora_terricola	53.947	64.677	23.568	48.13	58.805	43.411	51.136	0
Neurospora_tetrasperma	39.474	64.179	24.405	48.379	57.764	46.154	40.708	0
Nigrograna_mackinnonii	45.726	65.845	27.673	52.713	60.843	55.263	55.682	0
Nothophaeocryptopus_gaeumannii	38.149	67.788	32.723	57.025	59.627	35.917	45.344	0
Ochroconis_constricta	44.681	72.727	29.493	52.806	59.752	39.858	50	0
Oidiodendron_maius	48.679	75.477	39.493	50	68.012	44.551	43.891	0
Onygena_corvina	59.677	67.153	32.609	63.472	69.67	43.321	55.556	0
Ophidiomyces_ophiodiicola	59.105	75.989	39.873	67.352	69.375	58.621	57.343	31.544
Ophioceras_dolichostomum	43.182	71.038	26.385	47.97	59.403	35.882	47.768	0
Ophiocordyceps_australis	41.264	67.123	28.475	51.773	53.868	37.072	44.344	0
Ophiocordyceps_camponoti-rufipedis	37.798	68.354	26.471	47.644	58.407	36.301	45.596	0
Ophiocordyceps_polyrhachis-furcata	39.326	66.416	26.149	44.862	64.808	34.219	46.114	0
Ophiocordyceps_sinensis	40.511	71.468	28.758	46.766	60.241	39.073	47.087	0
Ophiocordyceps_sp._camponoti-leonardi	42.448	64.455	25.879	46.272	64.158	37.108	45.146	0
Ophiocordyceps_sp._camponoti-saundersi	39.925	64.578	28.011	46.891	56.456	35.185	46.97	0
Ophiocordyceps_unilateralis	42.191	69.704	26.648	47.409	58.284	37.201	48.454	0
Ophiognomonia_clavigignenti-juglandacearum	38.686	70.33	27.074	50.42	57.478	35.135	0	0
Ophiostoma_ips	39.247	68.766	33.051	52.669	61.231	41.071	41.315	0
Ophiostoma_novo-ulmi	37.844	73.834	31.852	46.575	61.846	41.706	43.111	0
Ophiostoma_piceae	38.071	73.935	34.296	46.154	60.976	37.778	41.063	0
Paecilomyces_hepiali	45.185	70.051	28.315	46.366	59.94	35.179	46.667	0
Paracoccidioides_brasiliensis	59.389	74.526	51.266	63.753	70.303	43.675	56.376	31.285
Paracoccidioides_lutzii	59.471	74.526	43.028	64.01	70.303	45.714	56.376	30.726
Paramyrothecium_roridum	42.164	73.278	27.596	48.75	58.457	37.801	50.256	0
Paraphaeosphaeria_sporulosa	46.562	63.889	28.033	50	60.121	38.832	45.455	0
Paraphoma_sp._B47-9	45.182	64.576	31.304	49.485	61.231	49.138	46.528	0
Parastagonospora_nodorum	38.306	55.882	32	55.785	60.597	47.458	46.058	0
Passalora_fulva	36.446	65.574	31.401	54.167	58.876	39.098	45.652	0
Peltaster_fructicola	35.124	55.711	33.229	49.347	58.075	38.564	44.737	0
Penicilliopsis_zonata	72.981	76.096	40.123	78.325	73.077	63.934	74.419	49.438
Penicillium_antarcticum	59.475	78.525	53.289	73.913	74.713	54.545	79.07	32.308
Penicillium_arizonense	60.059	84.709	36.567	75.128	75.145	72.807	49.051	40.458
Penicillium_biforme	64.623	78.794	45.783	74.634	78.193	73.684	77.907	44.516
Penicillium_brasilianum	62.472	79.954	45.151	71.744	80.247	58.025	51.261	42.529
Penicillium_camemberti	64.623	78.794	45.783	74.634	78.193	73.684	77.907	44.516
Penicillium_capsulatum	59.763	84.709	44.737	73.415	78.997	51.689	79.07	40.84
Penicillium_carneum	65.495	81.5	49.367	72.927	76.012	67.857	74.419	42.424
Penicillium_chrysogenum	64.336	85.901	47.977	74.146	76.636	71.074	48.148	38.889
Penicillium_citrinum	62.691	88.265	44.221	73.039	78.816	51.429	49.18	50
Penicillium_coprophilum	63.507	81.149	45.749	74.146	77.882	50.68	75.581	33.074
Penicillium_decumbens	69.301	87.5	44.69	73.196	79.876	58.246	47.521	46.237
Penicillium_digitatum	62.937	77.282	44.351	73.171	77.329	72.807	50.82	43.333
Penicillium_expansum	62.099	77.367	54.902	71.499	78.899	50.467	49.046	41.176
Penicillium_flavigenum	64.455	77.867	48.214	73.659	77.882	52.542	48.148	40.755
Penicillium_freii	61.002	83.208	50.909	73.902	77.882	74.561	75.581	57.143
Penicillium_fuscoglaucum	64.623	78.794	45.382	74.39	78.193	73.684	77.907	44.516
Penicillium_griseofulvum	63.208	89.071	51.282	73.171	76.636	73.684	47.917	45.556
Penicillium_italicum	62.014	83.75	50.641	73.659	73.352	57.865	77.907	45.556
Penicillium_janthinellum	66.563	85.642	38.78	71.744	80.878	52.711	52.5	46.429
Penicillium_nalgiovense	63.636	77	48.214	75.897	77.57	51.701	76.744	42.949
Penicillium_nordicum	64.486	83.5	48.485	73.171	77.259	73.684	76.744	44.444
Penicillium_occitanis	65.924	82.051	35.733	76.029	68.493	53.293	74.419	32.796
Penicillium_oxalicum	61.207	77.367	54.902	71.499	78.593	50.467	49.046	41.176
Penicillium_paneum	64.856	82.5	44.099	74.146	72.701	72.807	46.914	43.678
Penicillium_paxilli	60.933	82.857	53.548	73.284	79.624	70.175	51.549	30.597
Penicillium_polonicum	63.084	83.208	49.697	73.659	78.193	74.561	76.744	43.59
Penicillium_roqueforti	65.176	80	50	73.171	75.168	71.053	47.737	56.338
Penicillium_rubens	64.103	85.901	47.977	74.146	76.636	71.901	48.148	38.889
Penicillium_sclerotiorum	55.457	78.607	35.884	70.026	75.385	41.615	69.318	47.253
Penicillium_solitum	64.151	83.208	45.382	73.659	78.193	73.684	75.581	45.556
Penicillium_sp._CF05	63.403	77	48.214	74.146	77.57	51.701	76.744	42.949
Penicillium_sp._HKF2	64.336	81.201	47.977	74.146	76.636	71.074	48.148	38.889
Penicillium_sp._MA_6036	63.871	76.033	52.564	72.127	73.62	59.649	47.514	33.205
Penicillium_sp._MA_6040	64.336	85.901	47.977	74.146	76.636	71.074	48.148	38.889
Penicillium_steckii	66.129	83.964	45.175	73.039	79.751	50.704	75.581	48.864
Penicillium_subrubescens	67.085	80.822	43.667	71.744	75.14	54.634	49.388	48.315
Penicillium_verrucosum	64.252	83.5	48.78	72.927	77.259	72.807	76.744	45.098
Penicillium_vulpinum	64.218	80.682	34.983	73.902	78.193	56.962	49.057	39.326
Periconia_macrospinosa	47.352	66.332	34.228	52.551	60.714	35.831	60.227	0
Periglandula_ipomoeae	43.829	66.889	25.714	47.619	60.671	38.106	51.295	0
Pestalotiopsis_fici	42.453	70.96	28.818	47.967	59.104	39.159	45.178	0
Pestalotiopsis_sp._JCM_9685	40.331	70.258	28.736	48.698	60.241	37.846	48.99	0
Pezicula_radicicola	47.044	72.973	33.051	48.786	66.044	44.369	45.455	0
Pezoloma_ericae	46.786	74.201	34.181	49.873	68.944	46.128	47.418	0
Phaeoacremonium_minimum	41.515	70.5	28.487	50.251	61.791	35.197	43.066	0
Phaeomoniella_chlamydospora	56.984	79.337	33.962	54.632	63.284	40.923	53.571	0
Phialocephala_scopiformis	43.381	76.408	31.073	50.891	69.255	44.408	45.54	0
Phialocephala_subalpina	47.09	74.084	32.938	51.399	68	43.919	47.442	0
Phialophora_americana	54.801	72.727	34.005	54.545	54.706	37.908	52.941	0
Phialophora_attae	48.91	74.764	30.915	55.779	53.061	39.683	50.575	0
Phialophora_cf._hyalina_BP_5553	47.292	74.044	34	51.908	66.77	41.534	44.595	0
Phoma_herbarum	43.099	64.961	31.174	49.364	60.843	34.135	60.465	0
Phialophora_verrucosa	55.478	72.727	34.225	53.904	54.167	35.948	53	0
Phyllosticta_capitalensis	43.785	64.09	30.22	55.102	72.477	46.789	40.693	0
Phyllosticta_citricarpa	50.545	66.288	34.272	53.807	60.245	47.154	44.737	0
Pleosporales_sp._UM_1110_2012	45.122	77.444	33.775	51.629	61.493	42.273	44.578	0
Pochonia_chlamydosporia	39.528	68.367	28.4	47.959	60.241	39.189	48.058	0
Podospora_anserina	45.874	68.144	29.204	46.329	53.371	38.372	47.436	0
Polytolypa_hystricis	58.969	80.577	35.338	68.718	72.615	43.804	58.333	29.054
Preussia_sp._BSL10	39.721	61.125	29.668	51.053	61.111	39.846	43.891	0
Pseudevernia_furfuracea	46.995	73.14	37.555	56.853	67.802	53.398	45.228	0
Pseudocercospora_fijiensis	38.578	61.986	32.153	53.039	60.748	37.037	44.218	0
Pseudocercospora_musae	36.133	62.976	31.49	55.072	59.327	36.911	43.506	0
Pseudocercospora_pini-densiflorae	37.908	62.329	32.289	50.909	60.185	36.387	42.857	0
Pseudogymnoascus_destructans	40	65.188	32.056	43.396	63.636	36.7	44.335	0
Pseudogymnoascus_pannorum	42.537	72.475	30.877	46.364	63.939	37.374	45.366	0
Pseudogymnoascus_sp._03VT05	40.751	67.284	29.846	47.546	64.939	36.875	45.192	0
Pseudogymnoascus_sp._04NY16	40	64.615	31.818	47.853	64.545	37.71	44.878	0
Pseudogymnoascus_sp._05NY08	42.91	76.177	31.579	47.706	65.244	36.562	45.673	0
Pseudogymnoascus_sp._23342-1-I1	38.63	77.008	32.281	43.935	64.634	35.473	44.828	0
Pseudogymnoascus_sp._24MN13	40	70.496	31.818	42.553	64.545	37.037	0	0
Pseudogymnoascus_sp._BL308	43.117	75.067	31.228	43.666	65.123	35.826	42.661	0
Pseudogymnoascus_sp._BL549	39.769	71.25	31.818	44.91	64.329	35.938	47.273	0
Pseudogymnoascus_sp._VKM_F-103	40.29	76.099	31.818	47.853	64.242	37.71	44.848	0
Pseudogymnoascus_sp._VKM_F-3557	42.164	73.995	29.706	42.085	64.939	36.7	0	0
Pseudogymnoascus_sp._VKM_F-3775	42.537	76.584	30.877	46.364	63.939	37.374	44.56	0
Pseudogymnoascus_sp._VKM_F-3808	40.173	74.263	29.706	44.745	64.939	37.037	46.341	0
Pseudogymnoascus_sp._VKM_F-4246	39.769	75.676	32.168	51.685	64.634	34.579	0	0
Pseudogymnoascus_sp._VKM_F-4281_FW-2241	41.045	70.37	32.155	50.391	64.11	38.047	43.605	0
Pseudogymnoascus_sp._VKM_F-4513_FW-928	42.537	75.676	31.469	52.06	64.634	34.579	43.452	0
Pseudogymnoascus_sp._VKM_F-4514_FW-929	42.164	74.263	29.118	45.045	64.939	37.037	0	0
Pseudogymnoascus_sp._VKM_F-4515_FW-2607	41.045	74.531	31.93	43.669	64.815	36.027	44.878	0
Pseudogymnoascus_sp._VKM_F-4516_FW-969	42.164	74.263	29.118	45.045	64.939	37.037	45.366	0
Pseudogymnoascus_sp._VKM_F-4517_FW-2822	41.045	74.799	31.93	43.669	64.815	36.027	44.878	0
Pseudogymnoascus_sp._VKM_F-4518_FW-2643	41.418	76.519	30.526	48.443	64.634	37.374	44.878	0
Pseudogymnoascus_sp._VKM_F-4519_FW-2642	40.29	76.033	31.579	47.706	64.242	36.7	44.785	0
Pseudogymnoascus_sp._VKM_F-4520_FW-2644	39.884	76.519	30.877	48.097	65.015	38.047	44.878	0
Pseudogymnoascus_sp._WSF_3629	40.751	72.519	29.383	47.569	64.634	36.562	44.39	0
Pseudogymnoascus_verrucosus	40.29	69.586	31.818	47.853	64.242	37.71	45.366	0
Pseudohalonectria_lignicola	38.764	68.812	29.811	48.843	60.651	34.627	46.759	0
Pseudomassariella_vexata	40.524	66.176	28.032	48.964	61.446	39.542	49.533	0
Pseudonectria_foliicola	42.701	71.094	31.915	48.092	61.934	39.103	46.798	0
Pseudopyrenochaeta_lycopersici	43.909	57.815	25.515	48.969	59.451	49.138	44.015	0
Purpureocillium_lilacinum	39.13	70.442	26.705	47.487	59.644	39.041	45.07	0
Pyrenochaeta_sp._DS3sAY3a	43.714	73.77	29.864	49.742	57.91	49.123	42.041	0
Pyrenochaeta_sp._UM_256	44.571	73.77	35.329	49.742	59.882	47.368	56.977	0
Pyrenophora_seminiperda	43.59	66.52	27.446	48.196	57.061	49.123	59.302	0
Pyrenophora_teres	44.892	65.942	36.937	48.454	59.394	39.773	46.245	0
Pyrenophora_tritici-repentis	45.706	66.304	35.2	48.454	59.581	49.123	47.561	0
Pyricularia_pennisetigena	42.435	66.811	26.842	48.615	60.486	35.144	42.667	0
Pyronema_omphalodes	51.825	67.778	31.902	41.969	60.678	32.911	32.444	34.483
Rachicladosporium_sp._CCFEE_5018	35.743	62.283	27.749	48.579	61.682	39.785	52.683	0
Raffaelea_albimanens	43.431	68.908	27.988	48.677	58.407	33.898	39.655	0
Raffaelea_ambrosiae	38.292	69.468	28.086	45.478	55.09	51.807	40.376	0
Raffaelea_arxii	41.725	62.472	29.278	48.021	61.798	32.298	50.685	0
Raffaelea_lauricola	38.806	66.952	29.231	47.268	57.143	33.775	44.118	0
Tuber_borchii	46.108	54.422	28.655	45.767	61.65	42.986	40	34.167
Raffaelea_quercivora	42.411	67.436	29.078	49.223	57.099	58.025	42.424	0
Raffaelea_quercus-mongolicae	44.039	69.944	31.624	48.346	57.099	52.083	43.719	0
Raffaelea_sp._RL272	39.883	67.222	27.09	47.15	58.084	42.51	40	0
Raffaelea_sulphurea	41.015	70.17	35.217	48.201	57.099	53.012	45.161	0
Ramalina_intermedia	44.512	71.46	32.889	48.593	68.125	46.062	45.255	0
Ramalina_peruviana	47.973	71.239	32.379	51.645	68.438	45.346	44.526	0
Ramichloridium_luteum	38.391	70.127	33.493	45.592	58.861	40.426	49.438	0
Ramularia_collo-cygni	35.87	63.969	29.126	52.396	56.232	44.041	49.515	0
Ramularia_endophylla	35.294	66.154	31.281	45.063	62.587	42.927	42.169	0
Rasamsonia_emersonii	71.106	78.182	37.093	76.755	81.734	46.992	76.744	41.333
Reticulascus_tulasneorum	41.479	73.626	26.608	50.258	62.08	42.809	44.601	0
Rhinocladiella_mackenziei	55.927	76.832	32.061	58.145	57.059	39.806	54.545	0
Rhynchosporium_agropyri	47.584	73.864	33.903	49.746	68.224	43.894	43.721	0
Rhynchosporium_commune	47.955	73.864	32.579	50	68.224	44.079	44.186	0
Rhynchosporium_secalis	47.94	74.083	33.032	49.492	68.224	46.076	44.186	0
Rhytidhysteron_rufulum	47.312	69.34	29.596	53.266	61.702	33.654	56.044	0
Rosellinia_necatrix	41.265	73.025	29.769	49.322	59.347	37.025	43.902	0
Rutstroemia_sp._NJR-2017a_BBW	43.548	76.022	33.434	51.786	66.667	46.096	46.875	0
Rutstroemia_sp._NJR-2017a_BVV2	43.666	75.749	33.42	51.786	66.667	44.949	47.887	0
Rutstroemia_sp._NJR-2017a_WRK4	43.548	76.022	34.036	51.786	66.364	46.348	47.887	0
Rutstroemia_sydowiana	51.136	73.387	32.099	50.765	66.97	44.097	46.977	38.889
Sarocladium_oryzae	44.981	66.583	26.65	49.495	59.146	40.657	44.103	0
Sarocladium_strictum	40.892	65.18	26.566	51.226	58.133	37.5	44.565	0
Scedosporium_apiospermum	37.642	68.767	29.084	49.872	60.748	35.669	47.5	0
Scedosporium_aurantiacum	40.377	68.649	26.901	49.105	60.436	37.107	43.779	0
Scedosporium_boydii	40.253	64.877	28.287	52.825	60.748	37.65	47	0
Scedosporium_dehoogii	39.13	69.748	27.778	49.105	60.436	37.204	48.276	0
Sclerotinia_borealis	48.699	69.634	31.269	51.777	67.702	40.134	49.01	0
Sclerotinia_glacialis	45.673	70.732	29.846	51.139	68.323	44.33	47.465	0
Sclerotinia_sclerotiorum	43.44	71.662	29.846	51.015	68.012	45.685	47.465	0
Scytalidium_lignicola	48.12	72.554	35.53	51.269	63.855	43.929	45.794	0
Shiraia_sp._slf14	43.266	60.546	28.169	51.031	60	43.182	45.914	0
Sordaria_macrospora	43.985	63.725	24.831	49.874	57.738	47.5	36.929	0
Sphaceloma_murrayae	44.86	67.47	31.679	51.979	56.471	33.236	45.714	0
Sphaerulina_musiva	36.771	67.149	31.163	54.341	59.006	37.467	46.522	0
Sphaerulina_populicola	37.182	66.736	31.235	46.65	59.317	37.632	49.099	0
Sporothrix_brasiliensis	43.284	71.324	27.16	49.49	59.238	41.221	37.698	0
Sporothrix_globosa	41.051	70.433	27.53	48.974	58.43	42.424	37.45	0
Sporothrix_insectorum	40.858	68.613	29.388	49.871	57.143	45.882	55.844	0
Sporothrix_pallida	43.832	70.192	30	50	57.514	36.667	0	0
Sporothrix_schenckii	43.284	64.361	25.616	49.745	59.644	41.221	37.549	0
Stachybotrys_chartarum	41.686	72.922	27.298	47.368	62.112	39.394	49.261	0
Stachybotrys_chlorohalonata	40.748	73.458	26.479	48.329	62.112	38.916	48.768	0
Stagonospora_sp._SRC1lsM3a	42.259	64.824	35.526	49.873	60.519	41.818	53.763	0
Stagonosporopsis_tanaceti	43.45	65.116	32.843	49.873	60.819	35.691	43.902	0
Stemphylium_lycopersici	45.783	63.258	31.847	47.449	59.574	50	56.977	0
Stenocarpella_maydis	42.435	67.91	30.224	49.468	57.658	33.221	42.478	0
Symbiotaphrina_buchneri	48.394	67.788	27.543	55.703	64.286	46.465	45.532	0
Talaromyces_adpressus	63.987	81.795	40.693	76.513	71.471	49.632	62.319	30.374
Talaromyces_amestolkiae	64.309	85.519	44.667	75.787	71.726	54.217	74.419	33.889
Talaromyces_atroroseus	66.559	78.676	31.726	76.029	69.855	54.795	48.035	37.5
Talaromyces_borbonicus	65.161	79.412	40.183	75.787	69.318	57.895	72.093	32.895
Talaromyces_cellulolyticus	65.595	81.795	45.57	76.029	68.767	53.293	74.419	32.105
Talaromyces_islandicus	48.832	84.973	46	76.225	78.056	50.794	48.56	32.99
Talaromyces_leycettanus	67.775	85.856	41.846	80.292	83.385	54.252	50.195	59.701
Talaromyces_marneffei	65.916	78.404	38.318	75.545	70.294	53.216	73.256	33.908
Talaromyces_piceae	55.876	82.178	34.036	75.43	77.429	46.884	55.758	48.529
Talaromyces_pinophilus	65.595	82.051	35.733	76.029	68.493	52.695	74.419	37.5
Talaromyces_purpureogenus	63.45	78.118	36.181	71.499	75.493	52.077	50.279	33.582
Talaromyces_stipitatus	65.33	79.412	35.423	76.029	68.681	43.868	59.274	27.027
Talaromyces_verruculosus	65.287	82.262	38.11	76.271	72.059	49.265	63.043	31.308
Talaromyces_wortmannii	60.443	75.501	48.684	75.735	76.947	59.322	64.748	28.571
Thermoascus_crustaceus	68.033	84.461	36.272	78.987	74.022	50.223	61.972	43.195
Thermomyces_lanuginosus	68.239	79.082	36.196	73.35	69.388	53.818	58.8	28.39
Thermothelomyces_thermophila	41.018	64.693	26.174	48.705	58.537	35.362	39	0
Thielavia_terrestris	42.424	67.489	28.019	48.705	55	48.361	38.839	0
Thielaviopsis_ethacetica	37.995	62.466	31.78	42.543	52.795	28.642	44.221	0
Thielaviopsis_euricoi	34.962	58.313	31.78	40.855	52.744	31.746	44.554	0
Thielaviopsis_musarum	30.896	63.559	31.064	42.233	51.497	33.091	42.211	0
Thielaviopsis_punctulata	34.962	62.396	30.502	42.752	54.462	27.708	43.137	0
Tolypocladium_capitatum	40.702	64.637	27.458	48.98	58.58	40.972	49.282	0
Tolypocladium_inflatum	42.532	73.204	27.532	47.595	59.763	36.207	45.588	0
Tolypocladium_ophioglossoides	38.571	69.406	30.081	48.469	60.778	39.931	47.291	0
Tolypocladium_paradoxum	43.081	66.105	29.249	46.684	58.43	40.351	46.296	0
Tolypocladium_sp._Salcha_MEA-2	42.532	73.204	28.428	47.848	59.763	36.207	45.588	0
Tolypocladium_sp._Sup5_PDA-1	43.077	68.421	29.434	47.959	60.059	39.31	47.343	0
Torrubiella_hemipterigena	40.659	71.622	27.193	47.595	58.58	38.411	43.318	0
Trichoderma_arundinaceum	45.756	70.027	30.172	46.75	60.991	38.851	48.325	0
Trichoderma_asperellum	42.56	67.265	25.185	47.643	61.3	39.024	50.99	0
Trichoderma_atroviride	45.185	70.765	28.319	46.766	58.824	36.482	49.751	0
Trichoderma_brevicompactum	46.269	70.588	30.172	47	60.725	38.176	50.244	0
Trichoderma_citrinoviride	47.015	68.193	27.642	47.179	60.991	36.949	47.03	0
Trichoderma_gamsii	45.018	67.865	28.417	47.98	59.006	40.273	49.254	0
Trichoderma_guizhouense	45.255	68.557	28.727	49.344	61.043	40.648	47.115	0
Trichoderma_hamatum	44.074	70.492	27.907	48.139	60.725	39.274	50.739	0
Trichoderma_harzianum	46.642	68.38	29.876	48.214	60.429	37.742	46.479	0
Trichoderma_koningii	45.387	70.889	28.859	46.787	60.062	37.164	46.948	0
Trichoderma_koningiopsis	45.018	66.584	29.137	47.761	58.006	37.874	50	0
Trichoderma_longibrachiatum	45.387	70.889	28.523	41.935	60.062	0	46.948	0
Trichoderma_parareesei	43.886	70.43	28.041	47.103	60.681	36.395	48.293	0
Trichoderma_pleuroti	46.296	65.591	28.869	48.586	58.025	37.092	47.847	0
Trichoderma_reesei	43.355	70.43	28.716	48.108	60.429	36.735	47.847	0
Trichoderma_virens	45.896	68.123	28.364	48.214	61.043	40.648	46.89	0
Trichophyton_benhamiae	56.531	73.902	41.447	64.491	73.214	40.333	59.589	28.061
Trichophyton_equinum	56.531	67.617	42.484	63.969	72.239	45.455	58.904	29.944
Trichophyton_interdigitale	56.745	67.413	42.484	64.23	72.239	45.455	59.589	30.526
Trichophyton_mentagrophytes	56.745	67.413	41.83	64.23	72.239	45.455	59.589	29.944
Trichophyton_rubrum	56.531	67.269	35.714	63.446	72.321	40.594	58.904	29.082
Trichophyton_soudanense	56.531	67.068	35.714	63.708	72.321	40.594	58.904	29.082
Trichophyton_tonsurans	56.531	67.413	42.484	64.23	72.239	45.455	58.904	29.944
Trichophyton_verrucosum	56.745	74.16	41.447	64.491	73.214	40.333	55.469	32.632
Trichophyton_violaceum	56.745	67.269	35.714	63.708	72.619	40.594	58.904	29.082
Trichothecium_ovalisporum	37.828	68.306	25.694	45.187	57.798	35.621	37.557	0
Trichothecium_roseum	37.687	67.493	25.806	43.36	59.813	33.537	42.927	0
Trichothecium_sympodiale	37.828	68.306	25.694	45.187	57.798	35.621	37.557	0
Tuber_calosporum	46.407	56.277	32.09	45.238	65.035	43.22	41.026	34.426
Tuber_magnatum	50.746	65.263	28.012	45.767	54.724	42.373	35.106	34.454
Tuber_melanosporum	45.345	53.276	27.545	45.078	63.399	41.15	34.711	28.718
Tuber_umbilicatum	46.108	64.74	28.571	45.503	64.052	40.889	39.744	35.833
Umbilicaria_muehlenbergii	53.759	71.134	41.722	58.27	69.876	60.697	59.574	0
Umbilicaria_pustulata	51.802	76.845	39.869	59.184	70.186	52.158	55.682	0
Uncinocarpus_reesii	57.143	80.274	36.564	69.845	70.938	47.739	55.159	38.028
Ustilaginoidea_virens	41.758	67.04	22.029	48.477	62.037	37.231	50	0
Valsa_mali	43.272	72.802	27.072	51.175	59.238	37.966	46.597	0
Venturia_carpophila	43.173	68.775	29.064	54.987	57.585	46.154	60	0
Venturia_effusa	39.776	65.812	29.858	54.522	58.204	34.896	59.036	0
Venturia_inaequalis	42.32	64.664	32.432	55.814	58.204	39.683	50.714	0
Venturia_pyrina	41.573	72.637	29.412	55.039	56.456	36.434	48.548	0
Verruconis_gallopava	46.53	72.525	32.71	52.551	56.615	38.66	44.444	0
Verticillium_albo-atrum	42.857	65.727	27.665	44.557	58.187	42.907	46.907	0
Verticillium_alfalfae	43.122	70.3	25.867	48	58.739	39.936	46.073	0
Verticillium_dahliae	42.48	70.3	25.936	46.292	58.239	38.7	47.09	0
Verticillium_isaacii	41.487	70.4	30.255	44.81	57.602	41.869	44.231	0
Verticillium_klebahnii	36.464	70.133	27.297	45.063	57.895	42.561	44.66	0
Verticillium_longisporum	42.48	70.845	26.203	45.78	58.79	37.234	47.12	0
Verticillium_nonalfalfae	41.707	70.3	25.867	48	58.453	39.936	46.073	0
Verticillium_nubilum	42.893	69.086	27.926	46.292	57.143	40	47.596	0
Verticillium_tricorpus	35.537	70.4	27.297	44.557	58.187	41.895	46.632	0
Verticillium_zaregamsianum	36.464	70.4	29.618	44.81	58.187	42.145	46.114	0
Xeromyces_bisporus	66.52	84.75	30	76.601	77.273	65.873	68.085	50
Xylaria_longipes	44.275	73.297	29.971	49.091	60.06	36.07	46.763	0
Xylaria_polymorpha	46.183	70.359	27.826	50	59.531	36.928	43.256	0
Xylaria_sp._JS573	44.533	71.204	25.926	48.082	62.963	39.359	46.606	0
Xylaria_sp._MSU_SB201401	41.543	72.48	28.116	50	59.88	39.752	47.872	0
Xylona_heveae	57.934	63.83	34.177	56.675	66.978	45.804	57.647	0
Zasmidium_angulare	38.013	72.266	31.868	52	60.692	34.889	47.475	0
Zasmidium_citri-griseum	36.325	66.923	33.253	47.174	60.802	34.39	49.515	0
Zymoseptoria_ardabiliae	37.255	62.75	29.017	52.443	58.951	38.542	49.558	0
Zymoseptoria_brevis	37.255	60.789	32.21	51.515	58.333	39.267	50.442	0
Zymoseptoria_passerinii	36.765	60.047	29.286	51.506	58.642	37.598	49.558	0
Zymoseptoria_pseudotritici	36.53	60.325	29.087	51.515	58.333	38.903	49.115	0
Zymoseptoria_tritici	37.255	59.862	29.976	51.818	58.333	40.576	49.558	0
Neolecta_irregularis	35.531	63.871	0	40.452	41.624	0	0	0
Pneumocystis_carinii	29.204	42.105	0	0	34.862	0	0	0
Pneumocystis_jirovecii	30.725	44.244	0	0	34.259	0	0	0
Pneumocystis_murina	29.204	43.915	0	33.735	55.085	0	0	0
Protomyces_lactucaedebilis	32.009	53.506	22.961	44.722	53.988	34.737	30.964	0
Saitoella_complicata	38.272	48.109	22.043	45.407	45.93	26.486	0	0
Schizosaccharomyces_cryophilus	25.869	42.5	0	0	41.758	0	0	0
Schizosaccharomyces_japonicus	25.312	42.98	0	0	56.552	0	0	0
Schizosaccharomyces_octosporus	25.094	45.483	0	0	50.239	0	0	0
Schizosaccharomyces_pombe	28.959	44.972	0	0	45.909	0	0	0
Taphrina_deformans	33.494	55.396	23.675	45.179	50.712	24.779	0	0
Taphrina_flavorubra	33.921	55.476	23.723	45.58	47.283	32.632	26.639	0
Taphrina_populina	33.174	54.306	23.49	41.322	50.296	29.565	0	0
Taphrina_wiesneri	34.699	55.263	24.67	45.272	51.429	31.579	34.043	0
Aciculoconidium_aculeatum	0	30.521	0	0	50.935	0	0	0
Alloascoidea_hylecoeti	0	40.874	0	23.053	44.099	0	0	0
Ambrosiozyma_ambrosiae	24.348	26.209	0	0	49.761	0	0	0
Ambrosiozyma_kashinagacola	0	25.936	0	0	48.837	0	0	0
Ambrosiozyma_maleeae	0	24.198	0	0	48.624	0	0	0
Ambrosiozyma_monospora	0	27.042	0	0	48.837	0	0	0
Ambrosiozyma_oregonensis	0	23.67	0	0	45.643	0	0	0
Ambrosiozyma_philentoma	0	25.575	0	0	46.281	0	0	0
Ambrosiozyma_pseudovanderkliftii	0	26.384	0	0	46.341	0	0	0
Ambrosiozyma_vanderkliftii	0	28.963	0	0	46.781	0	0	0
Ascoidea_asiatica	0	30.682	0	0	44.69	0	0	0
Ascoidea_rubescens	0	29.167	0	0	47.471	0	0	0
Ashbya_aceri	0	23.929	0	0	48.404	0	0	0
Babjeviella_inositovora	0	30.303	0	0	50.222	34.579	0	0
Barnettozyma_californica	0	31.92	0	0	47.909	0	0	0
Barnettozyma_hawaiiensis	0	31.298	0	0	48.163	0	0	0
Barnettozyma_populi	0	32.746	0	0	47.955	0	0	0
Barnettozyma_pratensis	0	32.821	0	0	49.02	0	0	0
Barnettozyma_salicaria	23.932	33.994	0	0	39.189	0	0	0
Blastobotrys_adeninivorans	25.746	41.47	0	42.697	54.438	27.551	33.971	0
Blastobotrys_americana	23.714	43.275	0	36.695	51.622	0	32.308	0
Blastobotrys_mokoenaii	23.28	41.534	0	46.4	53.433	25.641	0	0
Blastobotrys_muscicola	24.934	41.495	0	36.436	50.915	0	27.962	0
Blastobotrys_nivea	24.88	41.316	0	42.5	53.571	0	30.986	0
Blastobotrys_peoriensis	23.729	38.369	0	36.934	53.614	0	0	0
Blastobotrys_proliferans	26.521	45.288	0	38.462	52.941	0	27.907	0
Blastobotrys_raffinosifermentans	25	41.207	0	42.697	54.142	26.154	33.493	0
Blastobotrys_serpentis	25.592	46.277	0	40.29	55.917	0	30.808	0
Botryozyma_nematodophila	27.811	42.417	0	30.769	66.346	0	0	0
Brettanomyces_anomalus	0	23.889	0	0	47.321	0	0	0
Brettanomyces_bruxellensis	0	23.67	0	0	43.359	0	0	0
Brettanomyces_custersianus	0	26.866	0	0	47.418	0	0	0
Candida_albicans	0	24.651	0	0	48.182	0	0	0
Candida_arabinofermentans	0	26.634	0	0	41.833	0	0	0
Candida_ascalaphidarum	0	28.532	0	0	49.099	0	0	0
Candida_athensensis	24.38	29.211	0	0	42.751	0	0	0
Candida_auris	0	29.121	0	0	50.216	0	0	0
Candida_blattae	0	28.15	0	29.545	53.991	0	0	0
Candida_boidinii	23.043	26.053	0	0	47.368	0	0	0
Candida_bracarensis	0	25.362	0	0	45.098	0	0	0
Candida_carpophila	21.795	30.39	0	0	44.485	0	0	0
Candida_castellii	0	24.275	0	0	37.607	0	0	0
Candida_corydali	0	31.842	0	0	48.848	0	0	0
Candida_dubliniensis	0	24.362	0	0	47.248	0	0	0
Candida_fragi	0	31.931	0	0	50.442	0	0	0
Candida_freyschussii	0	33.815	0	27.698	49.603	0	0	0
Candida_fructus	0	31.755	0	26.38	47.982	0	0	0
Candida_glabrata	0	25	0	0	40.415	0	0	0
Candida_golubevii	0	30.27	0	0	52.212	0	0	0
Candida_gorgasii	0	28.099	0	0	46.698	0	0	0
Candida_gotoi	0	31.383	0	0	48.954	0	0	0
Candida_hawaiiana	0	27.394	0	0	45.2	0	0	0
Candida_heveicola	0	30.449	0	0	48.387	0	0	0
Candida_hispaniensis	0	31.738	0	41.615	47.826	0	0	0
Candida_incommunis	24.464	33.42	0	30.855	54.508	0	0	0
Candida_intermedia	0	29.897	0	0	52.381	0	0	0
Candida_montana	0	31.75	0	0	49.804	0	0	0
Candida_mycetangii	0	31.818	0	0	42.988	25.128	0	0
Candida_nivariensis	0	25.362	0	0	46.405	0	0	0
Candida_orba	0	31.841	0	0	48.855	0	0	0
Candida_oregonensis	0	33.013	0	0	49.791	0	0	0
Candida_orthopsilosis	0	29.442	0	0	50.704	0	0	0
Candida_parapsilosis	0	30.051	0	0	48.879	0	0	0
Candida_ponderosae	0	43.902	0	0	49.789	0	0	0
Candida_restingae	0	27.586	0	0	49.761	0	0	0
Candida_rhagii	0	31.551	0	0	50	0	0	0
Candida_schatavii	0	30.752	0	0	48.81	0	0	0
Candida_sojae	0	31.436	0	0	47.41	0	0	0
Candida_sorboxylosa	0	22.821	0	0	45.411	0	0	0
Candida_stellimalicola	0	31.978	0	0	50.885	0	0	0
Candida_succiphila	0	25.781	0	0	44.397	0	0	0
Candida_tammaniensis	0	27.198	0	0	43.58	0	0	0
Candida_tropicalis	0	30.198	0	0	53.425	0	0	0
Candida_vartiovaarae	0	35.083	0	0	48.659	0	0	0
Candida_wancherniae	20.952	28.342	0	0	49.576	0	0	0
Cephaloascus_albidus	0	33.726	0	32.692	50.951	0	0	0
Cephaloascus_fragrans	20.789	31.808	0	23.86	44.918	0	0	0
Citeromyces_hawaiiensis	0	24.138	0	0	46.053	0	0	0
Citeromyces_matritensis	0	27.321	0	0	53.266	0	0	0
Citeromyces_siamensis	0	28.329	0	0	53.695	0	0	0
Clavispora_lusitaniae	23.144	28.969	0	0	45.528	0	0	0
Cyberlindnera_americana	0	30.137	0	29.53	52.119	23.316	0	0
Cyberlindnera_fabianii	0	32.976	0	0	47.39	0	0	0
Cyberlindnera_jadinii	0	33.857	0	26.95	60	0	0	0
Cyberlindnera_maclurae	0	32.737	0	25.94	51.429	0	0	0
Cyberlindnera_misumaiensis	0	31.969	0	27.82	50.403	0	0	0
Cyberlindnera_mrakii	0	33.424	0	0	47.126	0	0	0
Cyberlindnera_petersonii	0	30.986	0	26.978	49.18	0	0	0
Cyberlindnera_saturnus	0	33.152	0	0	49.587	0	0	0
Cyberlindnera_suaveolens	0	33.151	0	0	47.126	0	0	0
Cyberlindnera_xylosilytica	0	31.926	0	28.431	47.51	0	0	0
Danielozyma_ontarioensis	0	32.419	0	0	54.167	0	0	0
Deakozyma_indianensis	0	29.894	0	35.169	54.065	0	0	0
Debaryomyces_fabryi	0	32.432	0	0	51.055	31.132	0	0
Debaryomyces_hansenii	0	30.979	0	0	51.477	0	0	0
Debaryomyces_maramus	0	31.421	0	0	54.148	31.132	0	0
Debaryomyces_nepalensis	0	32.506	0	29.73	54.839	0	0	0
Debaryomyces_prosopidis	0	33.498	0	0	48.81	0	0	0
Debaryomyces_subglobosus	0	33.5	0	0	55.399	0	0	0
Diddensiella_caesifluorescens	26.667	48.077	0	38.481	52.395	26	0	0
Dipodascus_albidus	23.544	22.881	0	42.8	60.177	0	30.208	0
Dipodascus_geniculatus	25.604	24.935	0	33.983	60.435	0	33.918	0
Eremothecium_coryli	23.478	24.549	0	0	43.721	0	0	0
Eremothecium_cymbalariae	0	24.727	0	0	44.388	0	0	0
Eremothecium_gossypii	21.739	23.929	0	0	47.34	0	0	0
Eremothecium_sinecaudum	21.739	24.351	0	0	51.678	0	0	0
Geotrichum_candidum	23.155	38.031	0	42.756	43.171	30.303	0	0
Groenewaldozyma_salmanticensis	22.896	35.025	0	27.642	48.955	0	0	0
Hanseniaspora_clermontiae	22.078	0	0	0	38.537	0	0	0
Hanseniaspora_osmophila	24.915	22.973	0	0	33.564	0	0	0
Hanseniaspora_pseudoguilliermondii	23.297	0	0	0	38.537	0	0	0
Hanseniaspora_singularis	23.504	22	0	0	39.024	0	0	0
Hanseniaspora_uvarum	21.368	0	0	0	38.537	0	0	0
Hanseniaspora_valbyensis	22.553	23.256	0	0	0	0	0	0
Hanseniaspora_vineae	25.256	22.635	0	0	33.218	0	0	0
Hyphopichia_burtonii	0	33.947	0	0	48.649	0	0	0
Hyphopichia_heimii	0	30.749	0	0	49.367	0	0	0
Hyphopichia_homilentoma	0	31.941	0	0	53.394	0	0	0
Kazachstania_aerobia	0	25.357	0	0	40.104	0	0	0
Kazachstania_africana	22.744	24.104	0	0	42.458	0	0	0
Kazachstania_bromeliacearum	0	24.922	0	0	48.936	0	0	0
Kazachstania_intestinalis	0	24.561	0	0	48.592	0	0	0
Kazachstania_kunashirensis	23.849	23.97	0	0	37.255	0	0	0
Kazachstania_martiniae	21.795	23.466	0	0	46.98	0	0	0
Kazachstania_naganishii	0	23.099	0	0	47.826	0	0	0
Kazachstania_rosinii	0	23.856	0	0	35.968	0	0	0
Kazachstania_siamensis	0	24.275	0	0	50.345	0	0	0
Kazachstania_solicola	0	25.357	0	0	40.104	0	0	0
Kazachstania_spencerorum	0	25.362	0	0	43.353	0	0	0
Kazachstania_taianensis	0	25.725	0	0	45.55	0	0	0
Kazachstania_transvaalensis	22.222	23.203	0	0	37.5	0	0	0
Kazachstania_turicensis	0	23.746	0	0	48.951	0	0	0
Kazachstania_unispora	0	24.638	0	0	40.609	0	0	0
Kazachstania_viticola	0	24.727	0	0	48.611	0	0	0
Kazachstania_yakushimaensis	0	22.549	0	0	47.297	0	0	0
Kloeckera_hatyaiensis	22.394	22.442	0	0	38.537	0	0	0
Kluyveromyces_aestuarii	0	26.838	0	0	47.651	0	0	0
Kluyveromyces_dobzhanskii	0	24.014	0	0	40.099	0	0	0
Kluyveromyces_lactis	0	25.09	0	0	41.837	0	0	0
Kluyveromyces_marxianus	0	24.014	0	0	45.509	0	0	0
Kodamaea_laetipori	22.174	30.446	0	0	50.704	0	0	0
Kodamaea_ohmeri	0	27.941	0	0	52.041	0	0	0
Komagataella_pastoris	22.917	29.25	0	0	50.962	0	0	0
Komagataella_populi	22.881	29.529	0	0	41.433	0	0	0
Komagataella_pseudopastoris	21.645	29.877	0	0	41.121	0	0	0
Kregervanrija_delftensis	0	22.384	0	0	45.366	0	0	0
Kregervanrija_fluxuum	0	23.048	0	0	44.878	0	0	0
Kuraishia_capsulata	0	27.294	0	0	50.192	0	0	0
Kuraishia_molischiana	0	28.856	0	0	52.703	0	0	0
Kuraishia_ogatae	0	28.395	0	0	49.383	0	0	0
Kurtzmaniella_cleridarum	0	32.08	0	0	52.273	0	0	0
Lachancea_cidri	22.609	24	0	0	43.128	0	0	0
Lachancea_dasiensis	0	24	0	0	44.615	0	0	0
Lachancea_fantastica_nom_nud	0	24.727	0	0	44.928	0	0	0
Lachancea_fermentati	22.609	24.723	0	0	45.54	0	0	0
Lachancea_kluyveri	0	23.607	0	0	47.761	0	0	0
Lachancea_lanzarotensis	0	24.373	0	0	44.279	0	0	0
Lachancea_meyersii	0	24.364	0	0	42.601	0	0	0
Lachancea_mirantina	27.039	24.373	0	0	43.304	0	0	0
Lachancea_nothofagi	0	24	0	0	44.724	0	0	0
Lachancea_quebecensis	0	23.099	0	0	46.114	0	0	0
Lachancea_thermotolerans	0	23.684	0	0	43.204	0	0	0
Lachancea_waltii	0	22.182	0	0	43.379	0	0	0
Lipomyces_arxii	33.778	56.115	26.923	38.272	53.529	27.757	38.835	0
Lipomyces_doorenjongii	33.019	57.568	0	36.386	51.462	28.623	39.896	0
Lipomyces_japonicus	32.323	61.081	0	35.981	57.576	32.273	31.579	0
Lipomyces_kononenkoae	36.298	59.048	0	37.104	49.734	28.571	37.129	0
Lipomyces_lipofer	37.958	63.021	0	36.444	66.667	28.044	37.799	29.474
Lipomyces_mesembrius	36.772	55.556	26.923	38.765	53.529	27.863	38.35	0
Lipomyces_oligophaga	33.621	58.396	31.373	34.309	58.644	32.367	31.841	0
Lipomyces_starkeyi	36.908	55.556	0	38.519	54.118	27.757	38.35	0
Lipomyces_suomiensis	32.128	55.024	29.63	33.827	52.247	29.825	33.484	0
Lodderomyces_elongisporus	0	30.227	0	0	39.385	0	0	0
Magnusiomyces_tetraspermus	0	37.5	0	40.293	47.678	0	0	0
Martiniozyma_abiesophila	0	25.208	0	0	44.86	0	0	0
Metschnikowia_aberdeeniae	0	27.966	0	0	46.218	0	0	0
Metschnikowia_arizonensis	0	27.251	0	0	40.636	0	0	0
Metschnikowia_bicuspidata_var._bicuspidata	0	30.851	0	0	51.376	0	0	0
Metschnikowia_borealis	0	27.901	0	0	46.725	0	0	0
Metschnikowia_bowlesiae	0	28.161	0	0	47.598	0	0	0
Metschnikowia_cerradonensis	0	28.852	0	0	45.344	0	0	0
Metschnikowia_continentalis	0	29.33	0	0	47.598	0	0	0
Metschnikowia_dekortorum	0	28.161	0	0	47.598	0	0	0
Metschnikowia_drakensbergensis	0	28.011	0	0	48.035	0	0	0
Metschnikowia_hamakuensis	0	28.571	0	0	49.533	0	0	0
Metschnikowia_hawaiiensis	0	28.852	0	0	48.131	0	0	0
Metschnikowia_hibisci	0	27.684	0	0	47.257	0	0	0
Metschnikowia_ipomoeae	0	28.571	0	0	48.826	0	0	0
Metschnikowia_kamakouana	0	28.291	0	0	49.065	0	0	0
Metschnikowia_kipukae	0	29.223	0	0	50.467	0	0	0
Metschnikowia_lochheadii	0	28.291	0	0	45.344	0	0	0
Metschnikowia_matae_var._maris	0	27.068	0	0	45.749	0	0	0
Metschnikowia_matae_var._matae	0	28.852	0	0	45.749	0	0	0
Metschnikowia_mauinuiana	0	28.852	0	0	47.598	0	0	0
Metschnikowia_proteae	0	28.011	0	0	48.035	0	0	0
Metschnikowia_santaceciliae	0	28.852	0	0	48.035	0	0	0
Metschnikowia_shivogae	0	28.249	0	0	47.5	0	0	0
Metschnikowia_similis	0	26.685	0	0	47.162	0	0	0
Meyerozyma_caribbica	21.474	30.105	0	0	44.118	0	0	0
Meyerozyma_guilliermondii	22.508	31.316	0	0	44.485	0	0	0
Middelhovenomyces_tepae	26.159	52.66	0	38.764	43.432	34.01	29.082	0
Millerozyma_acaciae	22.456	31.829	0	0	50.209	0	0	0
Nadsonia_fulvescens_var._elongata	0	41.775	0	40.576	48.603	29.688	0	0
Nadsonia_fulvescens_var._fulvescens	0	41.775	0	39.846	48.603	30.729	0	0
Nakaseomyces_bacillisporus	0	23.81	0	0	39.175	0	0	0
Nakaseomyces_delphensis	0	25.806	0	0	38.571	0	0	0
Nakazawaea_holstii	0	30.825	0	0	47.186	40	0	0
Nakazawaea_peltata	0	26.486	0	0	49.528	30	0	0
Naumovozyma_castellii	0	25.09	0	0	42.632	0	0	0
Naumovozyma_dairenensis	0	26.087	0	0	42.69	0	0	0
Ogataea_glucozyma	0	24.804	0	0	48.069	0	0	0
Ogataea_henricii	0	25.945	0	0	50	0	0	0
Ogataea_kodamae	0	25.888	0	0	45.259	0	0	0
Ogataea_methanolica	0	25.393	0	0	49.091	0	0	0
Ogataea_methylivora	0	27.792	0	0	46.825	0	0	0
Ogataea_minuta	0	26.289	0	0	44.105	0	0	0
Ogataea_naganishii	0	22.556	0	0	50.216	0	0	0
Ogataea_nitratoaversa	0	26.649	0	0	48.718	0	0	0
Ogataea_nonfermentans	21.739	27.577	0	0	44.978	0	0	0
Ogataea_philodendri	0	24.665	0	0	45.833	0	0	0
Ogataea_pilisensis	0	24.868	0	0	41.549	0	0	0
Ogataea_pini	0	25.062	0	26.415	51.316	0	0	0
Ogataea_polymorpha	0	27.411	0	0	42.652	0	0	0
Ogataea_populialbae	0	25.83	0	0	43.657	0	0	0
Ogataea_ramenticola	0	26.173	0	0	45.106	0	0	0
Ogataea_trehaloabstinens	0	23.747	0	0	49.138	0	0	0
Ogataea_trehalophila	0	25.199	0	0	44.231	0	0	0
Ogataea_zsoltii	0	24.869	0	0	51.351	0	0	0
Pachysolen_tannophilus	0	33.252	0	0	48.4	0	0	0
Peterozyma_toletana	0	29.535	0	0	48.918	0	0	0
Peterozyma_xylosa	0	28.802	0	0	50.655	0	0	0
Phaffomyces_antillensis	0	31.88	0	0	48.627	0	0	0
Phaffomyces_opuntiae	0	30.579	0	0	48.627	0	0	0
Phaffomyces_thermotolerans	0	31.892	0	0	49.421	0	0	0
Pichia_exigua	0	23.467	0	0	42.544	0	0	0
Pichia_heedii	0	23.948	0	0	43.946	0	0	0
Pichia_kudriavzevii	0	21.858	0	0	44.091	0	0	0
Pichia_membranifaciens	24.188	22.302	0	0	47.208	0	0	0
Pichia_nakasei	0	23.145	0	0	44.554	0	0	0
Pichia_norvegensis	0	22.888	0	0	45.366	0	0	0
Pichia_occidentalis	0	24.147	0	0	46.602	0	0	0
Pichia_terricola	0	24.661	0	0	43.216	0	0	0
Priceomyces_carsonii	24.675	32.031	0	0	45.118	0	0	0
Priceomyces_castillae	22.368	31.593	0	0	52.489	0	0	0
Priceomyces_haplophilus	24.123	31.221	0	0	52.558	0	0	0
Priceomyces_medius	24.123	30.102	0	0	50.439	27.465	0	0
Saccharomyces_arboricola	0	24.549	0	0	44.444	0	0	0
Saccharomyces_cerevisiae	0	24.549	0	0	37.5	0	0	0
Saccharomyces_eubayanus	0	24.188	0	0	39.086	0	0	0
Saccharomyces_kudriavzevii	0	24.188	0	0	42.208	0	0	0
Saccharomyces_mikatae	0	24.549	0	0	37.264	0	0	0
Saccharomyces_paradoxus	0	24.549	0	0	37.981	0	0	0
Saccharomyces_uvarum	0	24.549	0	0	38.806	0	0	0
Saccharomycopsis_capsularis	0	27.594	0	0	47.28	0	0	0
Saccharomycopsis_malanga	0	25.412	0	0	52.315	0	0	0
Saprochaete_clavata	34.247	41.542	0	38.768	51.119	23.443	0	0
Saturnispora_dispora	0	24.625	0	0	45.771	0	0	0
Saturnispora_hagleri	0	22.193	0	0	43.439	0	0	0
Saturnispora_mendoncae	0	24.798	0	0	45.045	0	0	0
Saturnispora_saitoi	0	23.936	0	0	45.622	0	0	0
Saturnispora_serradocipensis	0	22.321	0	0	45	0	0	0
Saturnispora_silvae	0	25	0	0	46.269	0	0	0
Saturnispora_zaruensis	0	24.925	0	0	45.161	0	0	0
Scheffersomyces_lignosus	0	29.805	0	0	49.778	0	0	0
Scheffersomyces_stipitis	0	29.723	0	0	49.321	0	0	0
Spathaspora_arborariae	0	33.777	0	0	54.327	0	0	0
Spathaspora_girioi	0	34.043	0	0	52.174	0	0	0
Spathaspora_gorwiae	0	33.609	0	0	52.358	0	0	0
Spathaspora_hagerdaliae	0	34.254	0	0	52.358	0	0	0
Spathaspora_passalidarum	0	29.122	0	0	51.442	0	0	0
Spencermartinsiella_europaea	21.975	45.977	0	41.993	52.071	0	0	0
Sporopachydermia_lactativora	0	40	0	33.131	45.756	0	0	0
Sporopachydermia_quercuum	0	33.835	0	33.858	44.964	0	0	0
Starmera_amethionina	0	34.884	0	0	52.119	0	0	0
Starmera_quercuum	24.569	33.424	0	0	49.02	0	0	0
Starmerella_apicola	0	22.8	0	0	55.797	0	0	0
Starmerella_bombicola	0	21.575	0	0	40.865	0	0	0
Sugiyamaella_lignohabitans	25.904	42.559	0	43.726	46.133	0	0	0
Suhomyces_canberraensis	0	32.847	0	0	50.962	0	0	0
Suhomyces_emberorum	0	32.632	0	0	49.784	0	0	0
Suhomyces_pyralidae	0	30.126	0	0	47.768	0	0	0
Suhomyces_tanzawaensis	0	34.236	0	0	53.365	0	0	0
Tetrapisispora_blattae	0	24.188	0	0	48.571	0	0	0
Tetrapisispora_fleetii	0	25.091	0	0	46.591	0	0	0
Tetrapisispora_iriomotensis	0	24	0	0	49.65	0	0	0
Tetrapisispora_namnaonensis	0	25.818	0	0	39.474	0	0	0
Tetrapisispora_phaffii	0	26.182	0	0	39.091	0	0	0
Teunomyces_cretensis	0	32.987	0	0	53.333	27.338	0	0
Teunomyces_gatunensis	0	34.278	0	0	51.196	0	0	0
Teunomyces_kruisii	0	33.867	0	0	52.857	0	0	0
Tortispora_caseinolytica	0	28.922	0	0	42.688	0	0	0
Tortispora_ganteri	0	29.412	0	0	48.634	0	0	0
Tortispora_starmeri	0	31.566	0	0	45.37	0	0	0
Torulaspora_delbrueckii	22.174	23.551	0	0	41.919	0	0	0
Torulaspora_franciscae	23.043	22.968	0	0	43.627	0	0	0
Torulaspora_maleeae	0	23.551	0	0	51.02	0	0	0
Torulaspora_microellipsoides	0	22.622	0	0	44.103	0	0	0
Torulaspora_pretoriensis	23.043	23.188	0	0	42.647	0	0	0
Trigonopsis_variabilis	24.179	40.206	0	34.328	58.416	0	0	0
Trigonopsis_vinaria	0	34.434	0	31.788	50.566	0	0	0
Vanderwaltozyma_polyspora	0	21.951	0	0	43.59	0	0	0
Wickerhamia_fluorescens	0	31.186	0	0	49.167	0	0	0
Wickerhamiella_cacticola	0	29.114	0	0	43.038	0	0	0
Wickerhamiella_domercqiae	0	25.122	0	0	55.319	0	0	0
Wickerhamiella_infanticola	0	31.899	0	0	48.047	0	0	0
Wickerhamiella_versatilis	0	25.635	0	0	60.927	0	0	0
Wickerhamomyces_alni	0	34.704	0	0	44.816	0	0	0
Wickerhamomyces_anomalus	0	33.799	0	26.761	50.204	0	0	0
Wickerhamomyces_bovis	0	33.838	0	0	52.869	0	0	0
Wickerhamomyces_canadensis	0	33.333	0	0	47.97	0	0	0
Wickerhamomyces_ciferrii	21.645	33.756	0	0	46.918	0	0	0
Wickerhamomyces_hampshirensis	22.925	35.326	0	0	51.004	0	0	0
Wickerhamomyces_sp._YB_2243	0	33.079	0	23.432	46.021	0	0	0
Yamadazyma_nakazawae	0	25.824	0	0	48.148	0	0	0
Yamadazyma_philogaea	0	25.41	0	0	47.345	0	0	0
Yamadazyma_scolyti	0	28.721	0	0	48.815	0	0	0
Yamadazyma_tenuis	0	27.704	0	0	46.444	0	0	0
Yarrowia_bubula	0	35.422	0	40.058	52.149	32.821	29.592	0
Yarrowia_deformans	0	35.867	0	39.944	52.722	30.256	0	0
Yarrowia_divulgata	0	35.629	0	40.39	52.722	29.744	0	0
Yarrowia_keelungensis	0	33.97	0	41.333	52.436	30.102	0	0
Yarrowia_lipolytica	0	35.867	0	41.457	52.722	30.769	30.612	0
Yueomyces_sinensis	0	22.449	0	0	42.708	0	0	0
Zygoascus_meyerae	23.279	37.778	0	40	50.617	0	0	0
Zygoascus_ofunaensis	25	40	0	41.494	54.545	25.61	0	0
Zygosaccharomyces_bailii	0	24.727	0	0	40.664	0	0	0
Zygosaccharomyces_bisporus	0	24.364	0	0	43.147	0	0	0
Zygosaccharomyces_kombuchaensis	0	23.81	0	0	42.857	0	0	0
Zygosaccharomyces_rouxii	0	24.176	0	0	44.388	0	0	0
Zygotorulaspora_florentina	0	25.362	0	0	46.237	0	0	0
Zygotorulaspora_mrakii	0	25.312	0	0	46.448	0	0	0
Species_name	0	0	0	0	0	0	0	0

## Sheet: 8, 630 candidate proteins
8, 630 candidate proteins
Query ID in Aspergillus nidulans	Species	Hits id	Identity	Subphylum	Phylum
Csn1	Phyllosticta_capitalensis	Phyllosticta_capitalensis#LOEO01000706.1:79772-80803	43.785	Pezizomycotina	Ascomycota
Csn2	Phyllosticta_capitalensis	Phyllosticta_capitalensis#LOEO01000513.1:5565-4363	64.09	Pezizomycotina	Ascomycota
Csn3	Phyllosticta_capitalensis	Phyllosticta_capitalensis#LOEO01000363.1:25661-26731	30.22	Pezizomycotina	Ascomycota
Csn4	Phyllosticta_capitalensis	Phyllosticta_capitalensis#LOEO01000580.1:116008-117162	55.102	Pezizomycotina	Ascomycota
Csn5	Phyllosticta_capitalensis	Phyllosticta_capitalensis#LOEO01000255.1:27054-27380	72.477	Pezizomycotina	Ascomycota
Csn6	Phyllosticta_capitalensis	Phyllosticta_capitalensis#LOEO01000479.1:17944-17291	46.789	Pezizomycotina	Ascomycota
Csn7	Phyllosticta_capitalensis	Phyllosticta_capitalensis#LOEO01001294.1:1313-648	40.693	Pezizomycotina	Ascomycota
Csn1	Stenocarpella_maydis	Stenocarpella_maydis#NQMI01000090.1:155129-154356	42.435	Pezizomycotina	Ascomycota
Csn2	Stenocarpella_maydis	Stenocarpella_maydis#NQMI01000055.1:109294-108092	67.91	Pezizomycotina	Ascomycota
Csn3	Stenocarpella_maydis	Stenocarpella_maydis#NQMI01000028.1:340048-340851	30.224	Pezizomycotina	Ascomycota
Csn4	Stenocarpella_maydis	Stenocarpella_maydis#NQMI01000008.1:483802-482726	49.468	Pezizomycotina	Ascomycota
Csn5	Stenocarpella_maydis	Stenocarpella_maydis#NQMI01000018.1:364690-363698	57.658	Pezizomycotina	Ascomycota
Csn6	Stenocarpella_maydis	Stenocarpella_maydis#NQMI01000126.1:121645-122526	33.221	Pezizomycotina	Ascomycota
Csn7	Stenocarpella_maydis	Stenocarpella_maydis#NQMI01000003.1:706340-706993	42.478	Pezizomycotina	Ascomycota
Csn1	Protomyces_lactucaedebilis	Protomyces_lactucaedebilis#MCFI01000012.1:262409-263629	32.009	Taphrinomycotina	Ascomycota
Csn2	Protomyces_lactucaedebilis	Protomyces_lactucaedebilis#MCFI01000010.1:311077-312219	53.506	Taphrinomycotina	Ascomycota
Csn3	Protomyces_lactucaedebilis	Protomyces_lactucaedebilis#MCFI01000006.1:64636-65493	22.961	Taphrinomycotina	Ascomycota
Csn4	Protomyces_lactucaedebilis	Protomyces_lactucaedebilis#MCFI01000009.1:563876-564919	44.722	Taphrinomycotina	Ascomycota
Csn5	Protomyces_lactucaedebilis	Protomyces_lactucaedebilis#MCFI01000003.1:409160-410125	53.988	Taphrinomycotina	Ascomycota
Csn6	Protomyces_lactucaedebilis	Protomyces_lactucaedebilis#MCFI01000017.1:202890-202621	34.737	Taphrinomycotina	Ascomycota
Csn7	Protomyces_lactucaedebilis	Protomyces_lactucaedebilis#MCFI01000003.1:548442-547867	30.964	Taphrinomycotina	Ascomycota
Csn1	Aciculosporium_take	Aciculosporium_take#AFQZ01000617.1:20311-19031	41.043	Pezizomycotina	Ascomycota
Csn2	Aciculosporium_take	Aciculosporium_take#AFQZ01000403.1:31107-32453	66.815	Pezizomycotina	Ascomycota
Csn3	Aciculosporium_take	Aciculosporium_take#AFQZ01000671.1:24462-25487	29.48	Pezizomycotina	Ascomycota
Csn4	Aciculosporium_take	Aciculosporium_take#AFQZ01000993.1:5498-4674	54.064	Pezizomycotina	Ascomycota
Csn5	Aciculosporium_take	Aciculosporium_take#AFQZ01002203.1:2227-1241	60.303	Pezizomycotina	Ascomycota
Csn6	Aciculosporium_take	Aciculosporium_take#AFQZ01001658.1:6311-7588	33.256	Pezizomycotina	Ascomycota
Csn7	Aciculosporium_take	Aciculosporium_take#AFQZ01000217.1:32425-31835	48.529	Pezizomycotina	Ascomycota
Csn1	Mycosphaerelloides_madeirae	Mycosphaerelloides_madeirae#NHNV01000100.1:7702-6422	38.813	Pezizomycotina	Ascomycota
Csn2	Mycosphaerelloides_madeirae	Mycosphaerelloides_madeirae#NHNV01000064.1:95773-96546	72.481	Pezizomycotina	Ascomycota
Csn3	Mycosphaerelloides_madeirae	Mycosphaerelloides_madeirae#NHNV01000006.1:16411-15485	32.177	Pezizomycotina	Ascomycota
Csn4	Mycosphaerelloides_madeirae	Mycosphaerelloides_madeirae#NHNV01000108.1:46720-45971	53.2	Pezizomycotina	Ascomycota
Csn5	Mycosphaerelloides_madeirae	Mycosphaerelloides_madeirae#NHNV01000070.1:106049-107002	58.567	Pezizomycotina	Ascomycota
Csn6	Mycosphaerelloides_madeirae	Mycosphaerelloides_madeirae#NHNV01000031.1:272324-271191	38.366	Pezizomycotina	Ascomycota
Csn7	Mycosphaerelloides_madeirae	Mycosphaerelloides_madeirae#NHNV01000054.1:8277-8714	46.309	Pezizomycotina	Ascomycota
Csn2	Cyberlindnera_xylosilytica	Cyberlindnera_xylosilytica#flattened_line_58:90329-91426	31.926	Saccharomycotina	Ascomycota
Csn4	Cyberlindnera_xylosilytica	Cyberlindnera_xylosilytica#flattened_line_12:6390-6115	28.431	Saccharomycotina	Ascomycota
Csn5	Cyberlindnera_xylosilytica	Cyberlindnera_xylosilytica#flattened_line_14:299482-298700	47.51	Saccharomycotina	Ascomycota
Csn1	Falciphora_oryzae	Falciphora_oryzae#JNVV01000006.1:1213825-1212560	41.284	Pezizomycotina	Ascomycota
Csn2	Falciphora_oryzae	Falciphora_oryzae#JNVV01000030.1:123843-122581	70.309	Pezizomycotina	Ascomycota
Csn3	Falciphora_oryzae	Falciphora_oryzae#JNVV01000001.1:1552565-1551504	25.706	Pezizomycotina	Ascomycota
Csn4	Falciphora_oryzae	Falciphora_oryzae#JNVV01000006.1:706076-707233	48.855	Pezizomycotina	Ascomycota
Csn5	Falciphora_oryzae	Falciphora_oryzae#JNVV01000006.1:164560-163565	62.651	Pezizomycotina	Ascomycota
Csn6	Falciphora_oryzae	Falciphora_oryzae#JNVV01000003.1:1728773-1729438	33.333	Pezizomycotina	Ascomycota
Csn7	Falciphora_oryzae	Falciphora_oryzae#JNVV01000001.1:275913-275377	49.462	Pezizomycotina	Ascomycota
Csn1	Balansia_obtecta	Balansia_obtecta#JFZS01000267.1:21457-20465	37.609	Pezizomycotina	Ascomycota
Csn2	Balansia_obtecta	Balansia_obtecta#JFZS01000005.1:195717-196853	68.602	Pezizomycotina	Ascomycota
Csn3	Balansia_obtecta	Balansia_obtecta#JFZS01000031.1:15060-14062	24.779	Pezizomycotina	Ascomycota
Csn4	Balansia_obtecta	Balansia_obtecta#JFZS01000151.1:13957-12815	46.649	Pezizomycotina	Ascomycota
Csn5	Balansia_obtecta	Balansia_obtecta#JFZS01000479.1:7908-8867	61.3	Pezizomycotina	Ascomycota
Csn6	Balansia_obtecta	Balansia_obtecta#JFZS01000009.1:168740-167829	33.77	Pezizomycotina	Ascomycota
Csn7	Balansia_obtecta	Balansia_obtecta#JFZS01000126.1:28746-28147	48.558	Pezizomycotina	Ascomycota
Csn2	Metschnikowia_lochheadii	Metschnikowia_lochheadii#loc-_s708:15742-16788	28.291	Saccharomycotina	Ascomycota
Csn5	Metschnikowia_lochheadii	Metschnikowia_lochheadii#loc-_s201:31352-32035	45.344	Saccharomycotina	Ascomycota
Csn2	Teunomyces_kruisii	Teunomyces_kruisii#flattened_line_85:83909-85018	33.867	Saccharomycotina	Ascomycota
Csn5	Teunomyces_kruisii	Teunomyces_kruisii#flattened_line_44:46621-47247	52.857	Saccharomycotina	Ascomycota
Csn1	Rhodotorula_taiwanensis	Rhodotorula_taiwanensis#PJQD01000011.1:87468-87785	34.188	Pucciniomycotina	Basidiomycota
Csn2	Rhodotorula_taiwanensis	Rhodotorula_taiwanensis#PJQD01000029.1:102850-102050	38.951	Pucciniomycotina	Basidiomycota
Csn4	Rhodotorula_taiwanensis	Rhodotorula_taiwanensis#PJQD01000096.1:131103-130657	46.154	Pucciniomycotina	Basidiomycota
Csn5	Rhodotorula_taiwanensis	Rhodotorula_taiwanensis#PJQD01000009.1:307476-306916	47.09	Pucciniomycotina	Basidiomycota
Csn2	Trichosporon_akiyoshidainum	Trichosporon_akiyoshidainum#PQXP01001033.1:47746-48144	54.887	Agaricomycotina	Basidiomycota
Csn4	Trichosporon_akiyoshidainum	Trichosporon_akiyoshidainum#PQXP01000017.1:74384-75112	39.2	Agaricomycotina	Basidiomycota
Csn5	Trichosporon_akiyoshidainum	Trichosporon_akiyoshidainum#PQXP01000002.1:144214-143342	29.333	Agaricomycotina	Basidiomycota
Csn6	Trichosporon_akiyoshidainum	Trichosporon_akiyoshidainum#PQXP01000060.1:40308-40024	30.172	Agaricomycotina	Basidiomycota
Csn2	Cryptococcus_neoformans	Cryptococcus_neoformans#CM000043.1:1281878-1282624	37.349	Agaricomycotina	Basidiomycota
Csn4	Cryptococcus_neoformans	Cryptococcus_neoformans#CM000046.1:176347-176952	45.238	Agaricomycotina	Basidiomycota
Csn5	Cryptococcus_neoformans	Cryptococcus_neoformans#CM000049.1:397117-397629	37.209	Agaricomycotina	Basidiomycota
Csn6	Cryptococcus_neoformans	Cryptococcus_neoformans#CM000045.1:425883-425581	35.537	Agaricomycotina	Basidiomycota
Csn2	Kwoniella_heveanensis	Kwoniella_heveanensis#KV700145.1:110173-109304	38.966	Agaricomycotina	Basidiomycota
Csn4	Kwoniella_heveanensis	Kwoniella_heveanensis#KV700133.1:293221-293589	39.024	Agaricomycotina	Basidiomycota
Csn5	Kwoniella_heveanensis	Kwoniella_heveanensis#KI669503.1:299434-298538	37.209	Agaricomycotina	Basidiomycota
Csn1	Colletotrichum_musae	Colletotrichum_musae#NWMS01002287.1:1939-1184	46.038	Pezizomycotina	Ascomycota
Csn2	Colletotrichum_musae	Colletotrichum_musae#NWMS01003649.1:4118-2799	71.364	Pezizomycotina	Ascomycota
Csn3	Colletotrichum_musae	Colletotrichum_musae#NWMS01000966.1:7842-6925	24.841	Pezizomycotina	Ascomycota
Csn4	Colletotrichum_musae	Colletotrichum_musae#NWMS01000188.1:3572-2427	46.53	Pezizomycotina	Ascomycota
Csn5	Colletotrichum_musae	Colletotrichum_musae#NWMS01007269.1:1639-644	60.36	Pezizomycotina	Ascomycota
Csn6	Colletotrichum_musae	Colletotrichum_musae#NWMS01002793.1:2789-3667	42.905	Pezizomycotina	Ascomycota
Csn7	Colletotrichum_musae	Colletotrichum_musae#NWMS01002681.1:5622-5047	49.246	Pezizomycotina	Ascomycota
Csn1	Agrocybe_cylindracea	Agrocybe_cylindracea#QFEP01001134.1:35822-36199	25	Agaricomycotina	Basidiomycota
Csn2	Agrocybe_cylindracea	Agrocybe_cylindracea#QFEP01002630.1:1681-1247	53.793	Agaricomycotina	Basidiomycota
Csn4	Agrocybe_cylindracea	Agrocybe_cylindracea#QFEP01001267.1:17997-17164	41.754	Agaricomycotina	Basidiomycota
Csn5	Agrocybe_cylindracea	Agrocybe_cylindracea#QFEP01003242.1:18916-18269	42.396	Agaricomycotina	Basidiomycota
Csn2	Metschnikowia_matae_var._maris	Metschnikowia_matae_var._maris#mar-_s117:274017-275189	27.068	Saccharomycotina	Ascomycota
Csn5	Metschnikowia_matae_var._maris	Metschnikowia_matae_var._maris#mar-_s3:101705-102388	45.749	Saccharomycotina	Ascomycota
Csn1	Rhodotorula_toruloides	Rhodotorula_toruloides#LKER01000192.1:42871-42212	31.224	Pucciniomycotina	Basidiomycota
Csn2	Rhodotorula_toruloides	Rhodotorula_toruloides#LKER01000097.1:71647-70316	38.889	Pucciniomycotina	Basidiomycota
Csn4	Rhodotorula_toruloides	Rhodotorula_toruloides#LKER01000008.1:402123-401677	44.872	Pucciniomycotina	Basidiomycota
Csn5	Rhodotorula_toruloides	Rhodotorula_toruloides#LKER01000004.1:565189-565902	47.059	Pucciniomycotina	Basidiomycota
Csn6	Rhodotorula_toruloides	Rhodotorula_toruloides#LKER01000027.1:131978-131637	27.692	Pucciniomycotina	Basidiomycota
Csn1	Myriosclerotinia_curreyana	Myriosclerotinia_curreyana#NGKJ01000173.1:27918-28691	47.955	Pezizomycotina	Ascomycota
Csn2	Myriosclerotinia_curreyana	Myriosclerotinia_curreyana#NGKJ01000134.1:57898-59100	67.734	Pezizomycotina	Ascomycota
Csn3	Myriosclerotinia_curreyana	Myriosclerotinia_curreyana#NGKJ01000055.1:107725-106700	28.857	Pezizomycotina	Ascomycota
Csn4	Myriosclerotinia_curreyana	Myriosclerotinia_curreyana#NGKJ01000010.1:34414-35574	53.046	Pezizomycotina	Ascomycota
Csn5	Myriosclerotinia_curreyana	Myriosclerotinia_curreyana#NGKJ01000008.1:353367-352405	68.012	Pezizomycotina	Ascomycota
Csn6	Myriosclerotinia_curreyana	Myriosclerotinia_curreyana#NGKJ01000180.1:44797-45708	42.157	Pezizomycotina	Ascomycota
Csn7	Myriosclerotinia_curreyana	Myriosclerotinia_curreyana#NGKJ01000004.1:50500-51099	47.926	Pezizomycotina	Ascomycota
Csn2	Danielozyma_ontarioensis	Danielozyma_ontarioensis#NODE_18_length_169719_cov_41.7299_ID_35:54989-53811	32.419	Saccharomycotina	Ascomycota
Csn5	Danielozyma_ontarioensis	Danielozyma_ontarioensis#NODE_5_length_741203_cov_30.7056_ID_9:12169-11528	54.167	Saccharomycotina	Ascomycota
Csn1	Phyllosticta_citricarpa	Phyllosticta_citricarpa#LOEN01002628.1:10885-10091	50.545	Pezizomycotina	Ascomycota
Csn2	Phyllosticta_citricarpa	Phyllosticta_citricarpa#LOEN01002477.1:1486-695	66.288	Pezizomycotina	Ascomycota
Csn3	Phyllosticta_citricarpa	Phyllosticta_citricarpa#LOEN01002595.1:10573-11211	34.272	Pezizomycotina	Ascomycota
Csn4	Phyllosticta_citricarpa	Phyllosticta_citricarpa#LOEN01002683.1:3730-4890	53.807	Pezizomycotina	Ascomycota
Csn5	Phyllosticta_citricarpa	Phyllosticta_citricarpa#LOEN01002043.1:8922-9899	60.245	Pezizomycotina	Ascomycota
Csn6	Phyllosticta_citricarpa	Phyllosticta_citricarpa#LOEN01002326.1:10787-10419	47.154	Pezizomycotina	Ascomycota
Csn7	Phyllosticta_citricarpa	Phyllosticta_citricarpa#LOEN01005429.1:4878-5420	44.737	Pezizomycotina	Ascomycota
Csn2	Nosema_ceranae	Nosema_ceranae#SMUP01000013.1:143129-144037	21.29	no_rank	Microsporidia
Csn5	Nosema_ceranae	Nosema_ceranae#SMUP01000048.1:69645-70259	38.278	no_rank	Microsporidia
Csn4	Cryptococcus_sp._DSM_27421	Cryptococcus_sp._DSM_27421#RRZH01000007.1:114693-114196	35.928	Agaricomycotina	Basidiomycota
Csn5	Cryptococcus_sp._DSM_27421	Cryptococcus_sp._DSM_27421#CM016934.1:1160097-1159108	30.655	Agaricomycotina	Basidiomycota
Csn6	Cryptococcus_sp._DSM_27421	Cryptococcus_sp._DSM_27421#CM016938.1:902297-901998	40.517	Agaricomycotina	Basidiomycota
Csn4	Kwoniella_pini	Kwoniella_pini#KI894012.1:1354076-1353741	27.2	Agaricomycotina	Basidiomycota
Csn5	Kwoniella_pini	Kwoniella_pini#KV700117.1:214798-215202	44.444	Agaricomycotina	Basidiomycota
Csn2	Tortispora_caseinolytica	Tortispora_caseinolytica#scaffold_2:2430290-2431465	28.922	Saccharomycotina	Ascomycota
Csn5	Tortispora_caseinolytica	Tortispora_caseinolytica#scaffold_1:684335-685045	42.688	Saccharomycotina	Ascomycota
Csn1	Saitoella_complicata	Saitoella_complicata#KV454277.1:205586-206521	38.272	Taphrinomycotina	Ascomycota
Csn2	Saitoella_complicata	Saitoella_complicata#KV454278.1:55030-53609	48.109	Taphrinomycotina	Ascomycota
Csn3	Saitoella_complicata	Saitoella_complicata#KV454281.1:139345-140337	22.043	Taphrinomycotina	Ascomycota
Csn4	Saitoella_complicata	Saitoella_complicata#KV454256.1:459796-458687	45.407	Taphrinomycotina	Ascomycota
Csn5	Saitoella_complicata	Saitoella_complicata#KV454259.1:137610-137101	45.93	Taphrinomycotina	Ascomycota
Csn6	Saitoella_complicata	Saitoella_complicata#KV454258.1:78714-79631	26.486	Taphrinomycotina	Ascomycota
Csn1	Acidomyces_richmondensis	Acidomyces_richmondensis#QVLQ01000034.1:30593-29349	38.967	Pezizomycotina	Ascomycota
Csn2	Acidomyces_richmondensis	Acidomyces_richmondensis#QVLQ01000028.1:386823-387719	60.535	Pezizomycotina	Ascomycota
Csn3	Acidomyces_richmondensis	Acidomyces_richmondensis#QVLQ01000022.1:610688-609753	31.975	Pezizomycotina	Ascomycota
Csn4	Acidomyces_richmondensis	Acidomyces_richmondensis#QVLQ01000001.1:1583561-1582422	49.227	Pezizomycotina	Ascomycota
Csn5	Acidomyces_richmondensis	Acidomyces_richmondensis#QVLQ01000010.1:1014561-1013560	60.18	Pezizomycotina	Ascomycota
Csn6	Acidomyces_richmondensis	Acidomyces_richmondensis#QVLQ01000005.1:333820-334926	38.462	Pezizomycotina	Ascomycota
Csn7	Acidomyces_richmondensis	Acidomyces_richmondensis#QVLQ01000016.1:534695-534252	47.333	Pezizomycotina	Ascomycota
Csn1	Colletotrichum_nymphaeae	Colletotrichum_nymphaeae#JEMN01001400.1:6549-7751	46.19	Pezizomycotina	Ascomycota
Csn2	Colletotrichum_nymphaeae	Colletotrichum_nymphaeae#JEMN01001341.1:17407-16313	74.317	Pezizomycotina	Ascomycota
Csn3	Colletotrichum_nymphaeae	Colletotrichum_nymphaeae#JEMN01001087.1:28615-27626	24.34	Pezizomycotina	Ascomycota
Csn4	Colletotrichum_nymphaeae	Colletotrichum_nymphaeae#JEMN01001032.1:80670-81821	46.547	Pezizomycotina	Ascomycota
Csn5	Colletotrichum_nymphaeae	Colletotrichum_nymphaeae#JEMN01000075.1:40008-39007	60.778	Pezizomycotina	Ascomycota
Csn6	Colletotrichum_nymphaeae	Colletotrichum_nymphaeae#JEMN01001089.1:138713-137523	43.672	Pezizomycotina	Ascomycota
Csn7	Colletotrichum_nymphaeae	Colletotrichum_nymphaeae#JEMN01001209.1:46594-45995	47.368	Pezizomycotina	Ascomycota
Csn1	Fonsecaea_erecta	Fonsecaea_erecta#LVYI01000002.1:2946083-2945055	55.977	Pezizomycotina	Ascomycota
Csn2	Fonsecaea_erecta	Fonsecaea_erecta#LVYI01000014.1:703512-702112	71.092	Pezizomycotina	Ascomycota
Csn3	Fonsecaea_erecta	Fonsecaea_erecta#LVYI01000001.1:4076635-4077813	32.323	Pezizomycotina	Ascomycota
Csn4	Fonsecaea_erecta	Fonsecaea_erecta#LVYI01000002.1:3105446-3104262	57.393	Pezizomycotina	Ascomycota
Csn5	Fonsecaea_erecta	Fonsecaea_erecta#LVYI01000007.1:684062-685081	54.706	Pezizomycotina	Ascomycota
Csn6	Fonsecaea_erecta	Fonsecaea_erecta#LVYI01000008.1:554575-555825	36.603	Pezizomycotina	Ascomycota
Csn7	Fonsecaea_erecta	Fonsecaea_erecta#LVYI01000001.1:817998-817243	41.797	Pezizomycotina	Ascomycota
Csn1	Trichosporon_asahii	Trichosporon_asahii#JH925092.1:661766-662788	26.42	Agaricomycotina	Basidiomycota
Csn2	Trichosporon_asahii	Trichosporon_asahii#JH925096.1:3661997-3661152	33.099	Agaricomycotina	Basidiomycota
Csn4	Trichosporon_asahii	Trichosporon_asahii#JH924963.1:36101-35520	41.791	Agaricomycotina	Basidiomycota
Csn5	Trichosporon_asahii	Trichosporon_asahii#JH925087.1:284011-283451	40.107	Agaricomycotina	Basidiomycota
Csn1	Albatrellus_ellisii	Albatrellus_ellisii#QLPN01002717.1:21619-22719	26.4	Agaricomycotina	Basidiomycota
Csn2	Albatrellus_ellisii	Albatrellus_ellisii#QLPN01000662.1:1797-1315	47.205	Agaricomycotina	Basidiomycota
Csn4	Albatrellus_ellisii	Albatrellus_ellisii#QLPN01002592.1:12897-13349	45.57	Agaricomycotina	Basidiomycota
Csn5	Albatrellus_ellisii	Albatrellus_ellisii#QLPN01024122.1:4313-3327	46.988	Agaricomycotina	Basidiomycota
Csn6	Albatrellus_ellisii	Albatrellus_ellisii#QLPN01001833.1:77532-76984	24.365	Agaricomycotina	Basidiomycota
Csn1	Baudoinia_panamericana	Baudoinia_panamericana#KB445566.1:2409-1150	37.907	Pezizomycotina	Ascomycota
Csn2	Baudoinia_panamericana	Baudoinia_panamericana#KB445553.1:600110-599715	74.242	Pezizomycotina	Ascomycota
Csn3	Baudoinia_panamericana	Baudoinia_panamericana#KB445556.1:878629-877427	30.549	Pezizomycotina	Ascomycota
Csn4	Baudoinia_panamericana	Baudoinia_panamericana#KB445560.1:88657-87530	51.042	Pezizomycotina	Ascomycota
Csn5	Baudoinia_panamericana	Baudoinia_panamericana#KB445553.1:1452925-1453908	59.091	Pezizomycotina	Ascomycota
Csn6	Baudoinia_panamericana	Baudoinia_panamericana#KB445552.1:380303-379182	37.374	Pezizomycotina	Ascomycota
Csn7	Baudoinia_panamericana	Baudoinia_panamericana#KB445552.1:1101879-1101193	47.059	Pezizomycotina	Ascomycota
Csn1	Symbiotaphrina_buchneri	Symbiotaphrina_buchneri#BCIG01000019.1:506559-505285	48.394	Pezizomycotina	Ascomycota
Csn2	Symbiotaphrina_buchneri	Symbiotaphrina_buchneri#BCIG01000011.1:308730-309353	67.788	Pezizomycotina	Ascomycota
Csn3	Symbiotaphrina_buchneri	Symbiotaphrina_buchneri#BCIG01000027.1:236290-237492	27.543	Pezizomycotina	Ascomycota
Csn4	Symbiotaphrina_buchneri	Symbiotaphrina_buchneri#BCIG01000023.1:240065-241174	55.703	Pezizomycotina	Ascomycota
Csn5	Symbiotaphrina_buchneri	Symbiotaphrina_buchneri#BCIG01000002.1:480024-480986	64.286	Pezizomycotina	Ascomycota
Csn6	Symbiotaphrina_buchneri	Symbiotaphrina_buchneri#BCIG01000013.1:599289-600167	46.465	Pezizomycotina	Ascomycota
Csn7	Symbiotaphrina_buchneri	Symbiotaphrina_buchneri#BCIG01000014.1:407105-407791	45.532	Pezizomycotina	Ascomycota
Csn2	Metschnikowia_matae_var._matae	Metschnikowia_matae_var._matae#mat-_s59:15877-16923	28.852	Saccharomycotina	Ascomycota
Csn5	Metschnikowia_matae_var._matae	Metschnikowia_matae_var._matae#mat-_s297:9515-10198	45.749	Saccharomycotina	Ascomycota
Csn2	Rickenella_mellea	Rickenella_mellea#ML170158.1:1246979-1247590	45.146	Agaricomycotina	Basidiomycota
Csn4	Rickenella_mellea	Rickenella_mellea#ML170156.1:1701250-1700420	41.197	Agaricomycotina	Basidiomycota
Csn5	Rickenella_mellea	Rickenella_mellea#ML170166.1:362707-362240	43.787	Agaricomycotina	Basidiomycota
Csn2	Deakozyma_indianensis	Deakozyma_indianensis#NODE_9_length_418354_cov_23.2809_ID_17:139977-141092	29.894	Saccharomycotina	Ascomycota
Csn4	Deakozyma_indianensis	Deakozyma_indianensis#NODE_5_length_572190_cov_23.7656_ID_9:494399-493716	35.169	Saccharomycotina	Ascomycota
Csn5	Deakozyma_indianensis	Deakozyma_indianensis#NODE_4_length_629897_cov_23.9612_ID_7:170040-170774	54.065	Saccharomycotina	Ascomycota
Csn1	Obba_rivulosa	Obba_rivulosa#KV722403.1:21185-21796	31.707	Agaricomycotina	Basidiomycota
Csn2	Obba_rivulosa	Obba_rivulosa#KV722413.1:103322-103942	43.269	Agaricomycotina	Basidiomycota
Csn4	Obba_rivulosa	Obba_rivulosa#KV722347.1:117334-118137	42.545	Agaricomycotina	Basidiomycota
Csn5	Obba_rivulosa	Obba_rivulosa#KV722349.1:69633-69208	50.35	Agaricomycotina	Basidiomycota
Csn1	Pleosporales_sp._UM_1110_2012	Pleosporales_sp._UM_1110_2012#AJMS01007354.1:3869-4360	45.122	Pezizomycotina	Ascomycota
Csn2	Pleosporales_sp._UM_1110_2012	Pleosporales_sp._UM_1110_2012#AJMS01008764.1:6379-5981	77.444	Pezizomycotina	Ascomycota
Csn3	Pleosporales_sp._UM_1110_2012	Pleosporales_sp._UM_1110_2012#AJMS01009988.1:3402-3854	33.775	Pezizomycotina	Ascomycota
Csn4	Pleosporales_sp._UM_1110_2012	Pleosporales_sp._UM_1110_2012#AJMS01007184.1:1597-428	51.629	Pezizomycotina	Ascomycota
Csn5	Pleosporales_sp._UM_1110_2012	Pleosporales_sp._UM_1110_2012#AJMS01008181.1:2196-3200	61.493	Pezizomycotina	Ascomycota
Csn6	Pleosporales_sp._UM_1110_2012	Pleosporales_sp._UM_1110_2012#AJMS01010277.1:8479-7820	42.273	Pezizomycotina	Ascomycota
Csn7	Pleosporales_sp._UM_1110_2012	Pleosporales_sp._UM_1110_2012#AJMS01008889.1:2083-1358	44.578	Pezizomycotina	Ascomycota
Csn1	Myriosclerotinia_duriaeana	Myriosclerotinia_duriaeana#NGKI01000016.1:1054012-1054785	49.442	Pezizomycotina	Ascomycota
Csn2	Myriosclerotinia_duriaeana	Myriosclerotinia_duriaeana#NGKI01000017.1:76255-77400	70.157	Pezizomycotina	Ascomycota
Csn3	Myriosclerotinia_duriaeana	Myriosclerotinia_duriaeana#NGKI01000020.1:859082-860107	29.345	Pezizomycotina	Ascomycota
Csn4	Myriosclerotinia_duriaeana	Myriosclerotinia_duriaeana#NGKI01000008.1:252308-253468	52.03	Pezizomycotina	Ascomycota
Csn5	Myriosclerotinia_duriaeana	Myriosclerotinia_duriaeana#NGKI01000007.1:1663528-1662566	67.702	Pezizomycotina	Ascomycota
Csn6	Myriosclerotinia_duriaeana	Myriosclerotinia_duriaeana#NGKI01000019.1:539383-540258	41.017	Pezizomycotina	Ascomycota
Csn7	Myriosclerotinia_duriaeana	Myriosclerotinia_duriaeana#NGKI01000002.1:1843052-1842453	47.465	Pezizomycotina	Ascomycota
Csn2	Kwoniella_mangrovensis	Kwoniella_mangrovensis#KI669554.1:955652-954831	32.971	Agaricomycotina	Basidiomycota
Csn5	Kwoniella_mangrovensis	Kwoniella_mangrovensis#KV700022.1:288079-287210	31.849	Agaricomycotina	Basidiomycota
Csn6	Kwoniella_mangrovensis	Kwoniella_mangrovensis#KV700021.1:543690-544028	26.087	Agaricomycotina	Basidiomycota
Csn2	Tortispora_ganteri	Tortispora_ganteri#flattened_line_12:65839-64664	29.412	Saccharomycotina	Ascomycota
Csn5	Tortispora_ganteri	Tortispora_ganteri#flattened_line_78:7188-7697	48.634	Saccharomycotina	Ascomycota
Csn1	Cryptococcus_sp._JCM_24511	Cryptococcus_sp._JCM_24511#BCLC01000016.1:720282-719737	25	Agaricomycotina	Basidiomycota
Csn2	Cryptococcus_sp._JCM_24511	Cryptococcus_sp._JCM_24511#BCLC01000005.1:1063617-1063213	34.074	Agaricomycotina	Basidiomycota
Csn4	Cryptococcus_sp._JCM_24511	Cryptococcus_sp._JCM_24511#BCLC01000019.1:507203-507568	37.705	Agaricomycotina	Basidiomycota
Csn5	Cryptococcus_sp._JCM_24511	Cryptococcus_sp._JCM_24511#BCLC01000022.1:10844-11248	55.556	Agaricomycotina	Basidiomycota
Csn6	Cryptococcus_sp._JCM_24511	Cryptococcus_sp._JCM_24511#BCLC01000021.1:12898-12596	33.884	Agaricomycotina	Basidiomycota
Csn1	Schizosaccharomyces_cryophilus	Schizosaccharomyces_cryophilus#KE546988.1:1115715-1116434	25.869	Taphrinomycotina	Ascomycota
Csn2	Schizosaccharomyces_cryophilus	Schizosaccharomyces_cryophilus#KE546992.1:703823-702756	42.5	Taphrinomycotina	Ascomycota
Csn5	Schizosaccharomyces_cryophilus	Schizosaccharomyces_cryophilus#KE546992.1:389239-388421	41.758	Taphrinomycotina	Ascomycota
Csn1	Fonsecaea_monophora	Fonsecaea_monophora#LVKK01000028.1:164220-165596	53.247	Pezizomycotina	Ascomycota
Csn2	Fonsecaea_monophora	Fonsecaea_monophora#LVKK01000079.1:57983-59362	71.522	Pezizomycotina	Ascomycota
Csn3	Fonsecaea_monophora	Fonsecaea_monophora#LVKK01000051.1:61209-62354	32.208	Pezizomycotina	Ascomycota
Csn4	Fonsecaea_monophora	Fonsecaea_monophora#LVKK01000028.1:328-1503	57.506	Pezizomycotina	Ascomycota
Csn5	Fonsecaea_monophora	Fonsecaea_monophora#LVKK01000098.1:17346-16327	54.519	Pezizomycotina	Ascomycota
Csn6	Fonsecaea_monophora	Fonsecaea_monophora#LVKK01000056.1:191407-190157	38.038	Pezizomycotina	Ascomycota
Csn7	Fonsecaea_monophora	Fonsecaea_monophora#LVKK01000082.1:106147-106563	51.799	Pezizomycotina	Ascomycota
Csn1	Colletotrichum_orbiculare	Colletotrichum_orbiculare#KB725791.1:66249-67226	41.298	Pezizomycotina	Ascomycota
Csn2	Colletotrichum_orbiculare	Colletotrichum_orbiculare#KB725770.1:459071-460153	73.961	Pezizomycotina	Ascomycota
Csn3	Colletotrichum_orbiculare	Colletotrichum_orbiculare#KB725947.1:549886-550902	26.934	Pezizomycotina	Ascomycota
Csn4	Colletotrichum_orbiculare	Colletotrichum_orbiculare#KB725665.1:1088483-1089625	46.134	Pezizomycotina	Ascomycota
Csn5	Colletotrichum_orbiculare	Colletotrichum_orbiculare#KB725733.1:161260-160280	59.327	Pezizomycotina	Ascomycota
Csn6	Colletotrichum_orbiculare	Colletotrichum_orbiculare#KB725976.1:7825-8733	42.951	Pezizomycotina	Ascomycota
Csn7	Colletotrichum_orbiculare	Colletotrichum_orbiculare#KB725989.1:309946-310602	44.934	Pezizomycotina	Ascomycota
Csn1	Acremonium_chrysogenum	Acremonium_chrysogenum#JPKY01000094.1:16696-15911	45.091	Pezizomycotina	Ascomycota
Csn2	Acremonium_chrysogenum	Acremonium_chrysogenum#JPKY01000030.1:50014-48929	72.652	Pezizomycotina	Ascomycota
Csn3	Acremonium_chrysogenum	Acremonium_chrysogenum#JPKY01000043.1:131256-132422	25.888	Pezizomycotina	Ascomycota
Csn4	Acremonium_chrysogenum	Acremonium_chrysogenum#JPKY01000110.1:12514-13656	47.165	Pezizomycotina	Ascomycota
Csn5	Acremonium_chrysogenum	Acremonium_chrysogenum#JPKY01000092.1:24561-23587	60.123	Pezizomycotina	Ascomycota
Csn6	Acremonium_chrysogenum	Acremonium_chrysogenum#JPKY01000012.1:88504-89433	38.782	Pezizomycotina	Ascomycota
Csn7	Acremonium_chrysogenum	Acremonium_chrysogenum#JPKY01000019.1:76186-75605	43.719	Pezizomycotina	Ascomycota
Csn1	Beauveria_bassiana	Beauveria_bassiana#MAQY01000002.1:2864292-2865056	45.693	Pezizomycotina	Ascomycota
Csn2	Beauveria_bassiana	Beauveria_bassiana#MAQY01000001.1:927524-926421	73.37	Pezizomycotina	Ascomycota
Csn3	Beauveria_bassiana	Beauveria_bassiana#MAQY01000002.1:3659632-3658844	28.897	Pezizomycotina	Ascomycota
Csn4	Beauveria_bassiana	Beauveria_bassiana#MAQY01000004.1:430741-431922	47.382	Pezizomycotina	Ascomycota
Csn5	Beauveria_bassiana	Beauveria_bassiana#MAQY01000018.1:3605303-3606301	57.612	Pezizomycotina	Ascomycota
Csn6	Beauveria_bassiana	Beauveria_bassiana#MAQY01000019.1:2337671-2338564	36.755	Pezizomycotina	Ascomycota
Csn7	Beauveria_bassiana	Beauveria_bassiana#MAQY01000004.1:1468713-1468072	42.793	Pezizomycotina	Ascomycota
Csn1	Talaromyces_adpressus	Talaromyces_adpressus#NHZS01000505.1:305483-306412	63.987	Pezizomycotina	Ascomycota
Csn2	Talaromyces_adpressus	Talaromyces_adpressus#NHZS01000357.1:20266-19115	81.795	Pezizomycotina	Ascomycota
Csn3	Talaromyces_adpressus	Talaromyces_adpressus#NHZS01000039.1:14223-13549	40.693	Pezizomycotina	Ascomycota
Csn4	Talaromyces_adpressus	Talaromyces_adpressus#NHZS01000253.1:61707-60469	76.513	Pezizomycotina	Ascomycota
Csn5	Talaromyces_adpressus	Talaromyces_adpressus#NHZS01000460.1:168881-169900	71.471	Pezizomycotina	Ascomycota
Csn6	Talaromyces_adpressus	Talaromyces_adpressus#NHZS01000581.1:47963-48778	49.632	Pezizomycotina	Ascomycota
Csn7	Talaromyces_adpressus	Talaromyces_adpressus#NHZS01000140.1:99616-100029	62.319	Pezizomycotina	Ascomycota
Csn8	Talaromyces_adpressus	Talaromyces_adpressus#NHZS01000083.1:21497-22114	30.374	Pezizomycotina	Ascomycota
Csn1	Trichosporon_faecale	Trichosporon_faecale#JXYK01000005.1:410944-409925	25.926	Agaricomycotina	Basidiomycota
Csn2	Trichosporon_faecale	Trichosporon_faecale#JXYK01000001.1:1596774-1597988	30.713	Agaricomycotina	Basidiomycota
Csn4	Trichosporon_faecale	Trichosporon_faecale#JXYK01000012.1:290787-291548	37.548	Agaricomycotina	Basidiomycota
Csn5	Trichosporon_faecale	Trichosporon_faecale#JXYK01000009.1:533647-534408	40.541	Agaricomycotina	Basidiomycota
Csn1	Albatrellus_sp._MG142	Albatrellus_sp._MG142#QLPM01011559.1:3576-2356	25.659	Agaricomycotina	Basidiomycota
Csn2	Albatrellus_sp._MG142	Albatrellus_sp._MG142#QLPM01001719.1:21845-22567	33.2	Agaricomycotina	Basidiomycota
Csn4	Albatrellus_sp._MG142	Albatrellus_sp._MG142#QLPM01005072.1:25640-26092	46.203	Agaricomycotina	Basidiomycota
Csn5	Albatrellus_sp._MG142	Albatrellus_sp._MG142#QLPM01004055.1:11599-12249	43.119	Agaricomycotina	Basidiomycota
Csn2	Metschnikowia_mauinuiana	Metschnikowia_mauinuiana#mau+_s12:291756-292802	28.852	Saccharomycotina	Ascomycota
Csn5	Metschnikowia_mauinuiana	Metschnikowia_mauinuiana#mau+_s159:143826-144479	47.598	Saccharomycotina	Ascomycota
Csn1	Russula_abietina	Russula_abietina#QLOU01000020.1:24258-24926	25.112	Agaricomycotina	Basidiomycota
Csn2	Russula_abietina	Russula_abietina#QLOU01008976.1:30541-29468	32.41	Agaricomycotina	Basidiomycota
Csn4	Russula_abietina	Russula_abietina#QLOU01004777.1:20129-20575	44.231	Agaricomycotina	Basidiomycota
Csn5	Russula_abietina	Russula_abietina#QLOU01007854.1:9460-9930	46.541	Agaricomycotina	Basidiomycota
Csn2	Debaryomyces_fabryi	Debaryomyces_fabryi#NODE_4_length_879252_cov_12.1493_ID_2583:762905-761712	32.432	Saccharomycotina	Ascomycota
Csn5	Debaryomyces_fabryi	Debaryomyces_fabryi#NODE_14_length_271302_cov_16.67_ID_4278:28144-27434	51.055	Saccharomycotina	Ascomycota
Csn6	Debaryomyces_fabryi	Debaryomyces_fabryi#NODE_17_length_162902_cov_17.3632_ID_9078:79162-79446	31.132	Saccharomycotina	Ascomycota
Csn1	Oehlia_diaphana	Oehlia_diaphana#QZLH01000437.1:42444-43103	37.668	Glomeromycotina	Mucoromycota
Csn4	Oehlia_diaphana	Oehlia_diaphana#QZLH01000978.1:34423-34908	46.746	Glomeromycotina	Mucoromycota
Csn5	Oehlia_diaphana	Oehlia_diaphana#QZLH01000802.1:12101-11787	54.286	Glomeromycotina	Mucoromycota
Csn1	Pochonia_chlamydosporia	Pochonia_chlamydosporia#CM008061.1:495302-494325	39.528	Pezizomycotina	Ascomycota
Csn2	Pochonia_chlamydosporia	Pochonia_chlamydosporia#CM008058.1:5154721-5155896	68.367	Pezizomycotina	Ascomycota
Csn3	Pochonia_chlamydosporia	Pochonia_chlamydosporia#CM008061.1:1187689-1186943	28.4	Pezizomycotina	Ascomycota
Csn4	Pochonia_chlamydosporia	Pochonia_chlamydosporia#CM008055.1:2081856-2083010	47.959	Pezizomycotina	Ascomycota
Csn5	Pochonia_chlamydosporia	Pochonia_chlamydosporia#CM008061.1:250008-249013	60.241	Pezizomycotina	Ascomycota
Csn6	Pochonia_chlamydosporia	Pochonia_chlamydosporia#CM008056.1:5989760-5988876	39.189	Pezizomycotina	Ascomycota
Csn7	Pochonia_chlamydosporia	Pochonia_chlamydosporia#CM008055.1:4537058-4537651	48.058	Pezizomycotina	Ascomycota
Csn1	Myriosclerotinia_scirpicola	Myriosclerotinia_scirpicola#NGKG01000029.1:379217-378444	49.442	Pezizomycotina	Ascomycota
Csn2	Myriosclerotinia_scirpicola	Myriosclerotinia_scirpicola#NGKG01000015.1:303065-304216	69.792	Pezizomycotina	Ascomycota
Csn3	Myriosclerotinia_scirpicola	Myriosclerotinia_scirpicola#NGKG01000032.1:233236-234219	30.211	Pezizomycotina	Ascomycota
Csn4	Myriosclerotinia_scirpicola	Myriosclerotinia_scirpicola#NGKG01000002.1:990212-991372	52.284	Pezizomycotina	Ascomycota
Csn5	Myriosclerotinia_scirpicola	Myriosclerotinia_scirpicola#NGKG01000011.1:4566-5528	68.634	Pezizomycotina	Ascomycota
Csn6	Myriosclerotinia_scirpicola	Myriosclerotinia_scirpicola#NGKG01000034.1:85236-84343	42.384	Pezizomycotina	Ascomycota
Csn7	Myriosclerotinia_scirpicola	Myriosclerotinia_scirpicola#NGKG01000001.1:1570757-1571356	47.465	Pezizomycotina	Ascomycota
Csn2	Tortispora_starmeri	Tortispora_starmeri#NODE_12_length_274470_cov_11.5893_ID_6473:195261-196451	31.566	Saccharomycotina	Ascomycota
Csn5	Tortispora_starmeri	Tortispora_starmeri#NODE_10_length_297535_cov_17.7821_ID_8534:143627-142989	45.37	Saccharomycotina	Ascomycota
Csn4	Kwoniella_shandongensis	Kwoniella_shandongensis#NQVO01000019.1:163901-164506	34.135	Agaricomycotina	Basidiomycota
Csn5	Kwoniella_shandongensis	Kwoniella_shandongensis#NQVO01000016.1:243994-244347	43.22	Agaricomycotina	Basidiomycota
Csn1	Schizosaccharomyces_japonicus	Schizosaccharomyces_japonicus#KE651167.1:3293886-3293005	25.312	Taphrinomycotina	Ascomycota
Csn2	Schizosaccharomyces_japonicus	Schizosaccharomyces_japonicus#KE651167.1:873329-872304	42.98	Taphrinomycotina	Ascomycota
Csn5	Schizosaccharomyces_japonicus	Schizosaccharomyces_japonicus#KE651166.1:2793896-2793462	56.552	Taphrinomycotina	Ascomycota
Csn4	Cryptococcus_wingfieldii	Cryptococcus_wingfieldii#CP034267.1:73737-74234	35.928	Agaricomycotina	Basidiomycota
Csn5	Cryptococcus_wingfieldii	Cryptococcus_wingfieldii#CP034265.1:480457-481395	31.692	Agaricomycotina	Basidiomycota
Csn6	Cryptococcus_wingfieldii	Cryptococcus_wingfieldii#CP034271.1:836483-836202	41.667	Agaricomycotina	Basidiomycota
Csn1	Fonsecaea_multimorphosa	Fonsecaea_multimorphosa#LVCI01000064.1:174147-173188	58.514	Pezizomycotina	Ascomycota
Csn2	Fonsecaea_multimorphosa	Fonsecaea_multimorphosa#LVCI01000096.1:164260-165636	71.024	Pezizomycotina	Ascomycota
Csn3	Fonsecaea_multimorphosa	Fonsecaea_multimorphosa#LVCI01000024.1:374492-375637	30.39	Pezizomycotina	Ascomycota
Csn4	Fonsecaea_multimorphosa	Fonsecaea_multimorphosa#LVCI01000064.1:381150-379969	56.784	Pezizomycotina	Ascomycota
Csn5	Fonsecaea_multimorphosa	Fonsecaea_multimorphosa#LVCI01000037.1:47789-48856	54.294	Pezizomycotina	Ascomycota
Csn6	Fonsecaea_multimorphosa	Fonsecaea_multimorphosa#LVCI01000110.1:300689-299439	36.842	Pezizomycotina	Ascomycota
Csn7	Fonsecaea_multimorphosa	Fonsecaea_multimorphosa#LVCI01000102.1:154865-154392	49.057	Pezizomycotina	Ascomycota
Csn1	Acremonium_furcatum	Acremonium_furcatum#BCIA01000005.1:2395171-2395929	44.737	Pezizomycotina	Ascomycota
Csn2	Acremonium_furcatum	Acremonium_furcatum#BCIA01000001.1:5720097-5719009	69.972	Pezizomycotina	Ascomycota
Csn3	Acremonium_furcatum	Acremonium_furcatum#BCIA01000002.1:502834-503847	26	Pezizomycotina	Ascomycota
Csn4	Acremonium_furcatum	Acremonium_furcatum#BCIA01000001.1:5297572-5298741	46.096	Pezizomycotina	Ascomycota
Csn5	Acremonium_furcatum	Acremonium_furcatum#BCIA01000002.1:3719274-3720308	57.101	Pezizomycotina	Ascomycota
Csn6	Acremonium_furcatum	Acremonium_furcatum#BCIA01000004.1:959028-959894	41.034	Pezizomycotina	Ascomycota
Csn7	Acremonium_furcatum	Acremonium_furcatum#BCIA01000001.1:5976125-5976670	49.206	Pezizomycotina	Ascomycota
Csn1	Beauveria_pseudobassiana	Beauveria_pseudobassiana#LUDX01000486.1:665521-666285	45.318	Pezizomycotina	Ascomycota
Csn2	Beauveria_pseudobassiana	Beauveria_pseudobassiana#LUDX01000247.1:705529-706632	73.098	Pezizomycotina	Ascomycota
Csn3	Beauveria_pseudobassiana	Beauveria_pseudobassiana#LUDX01000183.1:421017-420067	30.284	Pezizomycotina	Ascomycota
Csn4	Beauveria_pseudobassiana	Beauveria_pseudobassiana#LUDX01000493.1:3000050-2998893	48.092	Pezizomycotina	Ascomycota
Csn5	Beauveria_pseudobassiana	Beauveria_pseudobassiana#LUDX01000493.1:2339056-2338061	58.383	Pezizomycotina	Ascomycota
Csn6	Beauveria_pseudobassiana	Beauveria_pseudobassiana#LUDX01000486.1:184716-183823	35.762	Pezizomycotina	Ascomycota
Csn7	Beauveria_pseudobassiana	Beauveria_pseudobassiana#LUDX01000512.1:570866-571474	43.269	Pezizomycotina	Ascomycota
Csn1	Colletotrichum_orchidophilum	Colletotrichum_orchidophilum#MJBS01000112.1:111419-112225	45.035	Pezizomycotina	Ascomycota
Csn2	Colletotrichum_orchidophilum	Colletotrichum_orchidophilum#MJBS01000131.1:84800-85990	68.766	Pezizomycotina	Ascomycota
Csn3	Colletotrichum_orchidophilum	Colletotrichum_orchidophilum#MJBS01000180.1:30705-29938	27.237	Pezizomycotina	Ascomycota
Csn4	Colletotrichum_orchidophilum	Colletotrichum_orchidophilum#MJBS01000020.1:220903-222054	46.547	Pezizomycotina	Ascomycota
Csn5	Colletotrichum_orchidophilum	Colletotrichum_orchidophilum#MJBS01000005.1:325603-326604	60.479	Pezizomycotina	Ascomycota
Csn6	Colletotrichum_orchidophilum	Colletotrichum_orchidophilum#MJBS01000094.1:104874-105758	39.865	Pezizomycotina	Ascomycota
Csn7	Colletotrichum_orchidophilum	Colletotrichum_orchidophilum#MJBS01000066.1:153439-154071	45.909	Pezizomycotina	Ascomycota
Csn1	Trichosporon_inkin	Trichosporon_inkin#QAEE01000842.1:298-1164	25.667	Agaricomycotina	Basidiomycota
Csn2	Trichosporon_inkin	Trichosporon_inkin#QAEE01000218.1:1834-914	39.61	Agaricomycotina	Basidiomycota
Csn3	Trichosporon_inkin	Trichosporon_inkin#QAEE01000079.1:841-350	26.667	Agaricomycotina	Basidiomycota
Csn4	Trichosporon_inkin	Trichosporon_inkin#QAEE01001510.1:3334-3011	45.217	Agaricomycotina	Basidiomycota
Csn5	Trichosporon_inkin	Trichosporon_inkin#QAEE01000011.1:10019-10258	52.439	Agaricomycotina	Basidiomycota
Csn2	Metschnikowia_proteae	Metschnikowia_proteae#proT_s140:416296-415250	28.011	Saccharomycotina	Ascomycota
Csn5	Metschnikowia_proteae	Metschnikowia_proteae#proT_s145:44521-43868	48.035	Saccharomycotina	Ascomycota
Csn1	Talaromyces_amestolkiae	Talaromyces_amestolkiae#MIKG01000020.1:303013-303942	64.309	Pezizomycotina	Ascomycota
Csn2	Talaromyces_amestolkiae	Talaromyces_amestolkiae#MIKG01000021.1:198163-199260	85.519	Pezizomycotina	Ascomycota
Csn3	Talaromyces_amestolkiae	Talaromyces_amestolkiae#MIKG01000014.1:907928-908368	44.667	Pezizomycotina	Ascomycota
Csn4	Talaromyces_amestolkiae	Talaromyces_amestolkiae#MIKG01000005.1:675343-676581	75.787	Pezizomycotina	Ascomycota
Csn5	Talaromyces_amestolkiae	Talaromyces_amestolkiae#MIKG01000013.1:284814-285821	71.726	Pezizomycotina	Ascomycota
Csn6	Talaromyces_amestolkiae	Talaromyces_amestolkiae#MIKG01000013.1:582150-581656	54.217	Pezizomycotina	Ascomycota
Csn7	Talaromyces_amestolkiae	Talaromyces_amestolkiae#MIKG01000002.1:1774116-1774373	74.419	Pezizomycotina	Ascomycota
Csn8	Talaromyces_amestolkiae	Talaromyces_amestolkiae#MIKG01000020.1:390753-390238	33.889	Pezizomycotina	Ascomycota
Csn2	Debaryomyces_hansenii	Debaryomyces_hansenii#Deha2B:876813-875524	30.979	Saccharomycotina	Ascomycota
Csn5	Debaryomyces_hansenii	Debaryomyces_hansenii#Deha2F:316341-317051	51.477	Saccharomycotina	Ascomycota
Csn1	Allomyces_macrogynus	Allomyces_macrogynus#GG745328.1:2583488-2584390	33.019	no_rank	Blastocladiomycota
Csn2	Allomyces_macrogynus	Allomyces_macrogynus#GG745380.1:189343-189825	55.952	no_rank	Blastocladiomycota
Csn3	Allomyces_macrogynus	Allomyces_macrogynus#GG745364.1:336996-336358	25.108	no_rank	Blastocladiomycota
Csn4	Allomyces_macrogynus	Allomyces_macrogynus#GG745353.1:644892-645398	43.195	no_rank	Blastocladiomycota
Csn5	Allomyces_macrogynus	Allomyces_macrogynus#GG745332.1:122326-122982	65.315	no_rank	Blastocladiomycota
Csn1	Russula_aff._compacta	Russula_aff._compacta#QLOT01005025.1:8872-8405	28.846	Agaricomycotina	Basidiomycota
Csn2	Russula_aff._compacta	Russula_aff._compacta#QLOT01024534.1:10843-9902	36.508	Agaricomycotina	Basidiomycota
Csn4	Russula_aff._compacta	Russula_aff._compacta#QLOT01014679.1:46642-45842	41.606	Agaricomycotina	Basidiomycota
Csn5	Russula_aff._compacta	Russula_aff._compacta#QLOT01020966.1:5808-6512	45.643	Agaricomycotina	Basidiomycota
Csn6	Russula_aff._compacta	Russula_aff._compacta#QLOT01022407.1:8728-9057	29.31	Agaricomycotina	Basidiomycota
Csn1	Schizosaccharomyces_octosporus	Schizosaccharomyces_octosporus#KE503208.1:2064064-2063321	25.094	Taphrinomycotina	Ascomycota
Csn2	Schizosaccharomyces_octosporus	Schizosaccharomyces_octosporus#KE503206.1:3190229-3189279	45.483	Taphrinomycotina	Ascomycota
Csn5	Schizosaccharomyces_octosporus	Schizosaccharomyces_octosporus#KE503206.1:2880642-2880016	50.239	Taphrinomycotina	Ascomycota
Csn1	Podospora_anserina	Podospora_anserina#CU633900.1:1398916-1400115	45.874	Pezizomycotina	Ascomycota
Csn2	Podospora_anserina	Podospora_anserina#CU633899.1:397309-398391	68.144	Pezizomycotina	Ascomycota
Csn3	Podospora_anserina	Podospora_anserina#CU640366.1:473870-472869	29.204	Pezizomycotina	Ascomycota
Csn4	Podospora_anserina	Podospora_anserina#CU633899.1:1435571-1436734	46.329	Pezizomycotina	Ascomycota
Csn5	Podospora_anserina	Podospora_anserina#CU633900.1:1266558-1265491	53.371	Pezizomycotina	Ascomycota
Csn6	Podospora_anserina	Podospora_anserina#CU633897.1:888779-890053	38.372	Pezizomycotina	Ascomycota
Csn7	Podospora_anserina	Podospora_anserina#CU633438.1:1444861-1444643	47.436	Pezizomycotina	Ascomycota
Csn1	Valsa_mali	Valsa_mali#KN796119.1:109321-110406	43.272	Pezizomycotina	Ascomycota
Csn2	Valsa_mali	Valsa_mali#CM003107.1:145014-143923	72.802	Pezizomycotina	Ascomycota
Csn3	Valsa_mali	Valsa_mali#CM003109.1:630459-629386	27.072	Pezizomycotina	Ascomycota
Csn4	Valsa_mali	Valsa_mali#CM003099.1:296493-297581	51.175	Pezizomycotina	Ascomycota
Csn5	Valsa_mali	Valsa_mali#CM003098.1:1581850-1580831	59.238	Pezizomycotina	Ascomycota
Csn6	Valsa_mali	Valsa_mali#CM003101.1:1793733-1794596	37.966	Pezizomycotina	Ascomycota
Csn7	Valsa_mali	Valsa_mali#CM003103.1:1094329-1093772	46.597	Pezizomycotina	Ascomycota
Csn1	Laccaria_amethystina	Laccaria_amethystina#KN838834.1:20498-20974	34.118	Agaricomycotina	Basidiomycota
Csn2	Laccaria_amethystina	Laccaria_amethystina#KN838548.1:303591-303070	37.931	Agaricomycotina	Basidiomycota
Csn4	Laccaria_amethystina	Laccaria_amethystina#KN838551.1:55146-55607	44.099	Agaricomycotina	Basidiomycota
Csn5	Laccaria_amethystina	Laccaria_amethystina#KN839173.1:9005-9271	65.934	Agaricomycotina	Basidiomycota
Csn1	Nakataea_oryzae	Nakataea_oryzae#PYSQ01000560.1:2441-1629	42.606	Pezizomycotina	Ascomycota
Csn2	Nakataea_oryzae	Nakataea_oryzae#PYSQ01000665.1:5796-7049	71.77	Pezizomycotina	Ascomycota
Csn3	Nakataea_oryzae	Nakataea_oryzae#PYSQ01000328.1:20944-20135	27.778	Pezizomycotina	Ascomycota
Csn4	Nakataea_oryzae	Nakataea_oryzae#PYSQ01000888.1:109-1266	48.601	Pezizomycotina	Ascomycota
Csn5	Nakataea_oryzae	Nakataea_oryzae#PYSQ01000162.1:59476-60465	62.727	Pezizomycotina	Ascomycota
Csn6	Nakataea_oryzae	Nakataea_oryzae#PYSQ01000001.1:214701-215804	31.383	Pezizomycotina	Ascomycota
Csn7	Nakataea_oryzae	Nakataea_oryzae#PYSQ01000169.1:14498-15052	48.958	Pezizomycotina	Ascomycota
Csn1	Torulaspora_delbrueckii	Torulaspora_delbrueckii#scaffold_3:998436-999101	22.174	Saccharomycotina	Ascomycota
Csn2	Torulaspora_delbrueckii	Torulaspora_delbrueckii#scaffold_7:556117-555317	23.551	Saccharomycotina	Ascomycota
Csn5	Torulaspora_delbrueckii	Torulaspora_delbrueckii#scaffold_1:182182-181658	41.919	Saccharomycotina	Ascomycota
Csn1	Omphalotus_olearius	Omphalotus_olearius#JH814891.1:24701-25069	38.71	Agaricomycotina	Basidiomycota
Csn2	Omphalotus_olearius	Omphalotus_olearius#JH814814.1:273944-273273	42.411	Agaricomycotina	Basidiomycota
Csn4	Omphalotus_olearius	Omphalotus_olearius#JH814839.1:167266-166805	44.72	Agaricomycotina	Basidiomycota
Csn5	Omphalotus_olearius	Omphalotus_olearius#JH814915.1:18154-18561	52.206	Agaricomycotina	Basidiomycota
Csn1	Cunninghamella_bertholletiae	Cunninghamella_bertholletiae#JNEG01000870.1:232785-233471	28.448	Mucoromycotina	Mucoromycota
Csn2	Cunninghamella_bertholletiae	Cunninghamella_bertholletiae#JNEG01000883.1:74071-74928	50.345	Mucoromycotina	Mucoromycota
Csn4	Cunninghamella_bertholletiae	Cunninghamella_bertholletiae#JNEG01000695.1:108922-109479	40.933	Mucoromycotina	Mucoromycota
Csn5	Cunninghamella_bertholletiae	Cunninghamella_bertholletiae#JNEG01000852.1:166341-166027	70.476	Mucoromycotina	Mucoromycota
Csn1	Fonsecaea_nubica	Fonsecaea_nubica#LVCJ01000015.1:372026-370638	53.132	Pezizomycotina	Ascomycota
Csn2	Fonsecaea_nubica	Fonsecaea_nubica#LVCJ01000016.1:374775-373396	70.652	Pezizomycotina	Ascomycota
Csn3	Fonsecaea_nubica	Fonsecaea_nubica#LVCJ01000004.1:550599-549454	31.948	Pezizomycotina	Ascomycota
Csn4	Fonsecaea_nubica	Fonsecaea_nubica#LVCJ01000093.1:84878-83703	56.962	Pezizomycotina	Ascomycota
Csn5	Fonsecaea_nubica	Fonsecaea_nubica#LVCJ01000046.1:214639-213575	53.352	Pezizomycotina	Ascomycota
Csn6	Fonsecaea_nubica	Fonsecaea_nubica#LVCJ01000013.1:28734-29675	36.19	Pezizomycotina	Ascomycota
Csn7	Fonsecaea_nubica	Fonsecaea_nubica#LVCJ01000007.1:142917-142486	50.694	Pezizomycotina	Ascomycota
Csn1	Beauveria_rudraprayagi	Beauveria_rudraprayagi#JMNB01001541.1:2663-3427	45.318	Pezizomycotina	Ascomycota
Csn2	Beauveria_rudraprayagi	Beauveria_rudraprayagi#JMNB01003124.1:16881-17984	73.37	Pezizomycotina	Ascomycota
Csn3	Beauveria_rudraprayagi	Beauveria_rudraprayagi#JMNB01002204.1:44976-45764	28.517	Pezizomycotina	Ascomycota
Csn4	Beauveria_rudraprayagi	Beauveria_rudraprayagi#JMNB01000174.1:1346-165	47.382	Pezizomycotina	Ascomycota
Csn5	Beauveria_rudraprayagi	Beauveria_rudraprayagi#JMNB01000705.1:41067-42065	57.27	Pezizomycotina	Ascomycota
Csn6	Beauveria_rudraprayagi	Beauveria_rudraprayagi#JMNB01004596.1:30234-31127	37.417	Pezizomycotina	Ascomycota
Csn7	Beauveria_rudraprayagi	Beauveria_rudraprayagi#JMNB01001872.1:19509-18868	42.793	Pezizomycotina	Ascomycota
Csn1	Colletotrichum_salicis	Colletotrichum_salicis#JFFI01000457.1:54193-52880	44.248	Pezizomycotina	Ascomycota
Csn2	Colletotrichum_salicis	Colletotrichum_salicis#JFFI01001938.1:18542-17457	74.309	Pezizomycotina	Ascomycota
Csn3	Colletotrichum_salicis	Colletotrichum_salicis#JFFI01001967.1:29795-28821	26.38	Pezizomycotina	Ascomycota
Csn4	Colletotrichum_salicis	Colletotrichum_salicis#JFFI01000710.1:5738-6889	46.803	Pezizomycotina	Ascomycota
Csn5	Colletotrichum_salicis	Colletotrichum_salicis#JFFI01002758.1:37994-37002	61.027	Pezizomycotina	Ascomycota
Csn6	Colletotrichum_salicis	Colletotrichum_salicis#JFFI01002089.1:71624-70728	37.942	Pezizomycotina	Ascomycota
Csn7	Colletotrichum_salicis	Colletotrichum_salicis#JFFI01000414.1:56137-56733	46.154	Pezizomycotina	Ascomycota
Csn2	Tubulinosema_ratisbonensis	Tubulinosema_ratisbonensis#RCSS01000656.1:6266-7063	25.54	no_rank	Microsporidia
Csn5	Tubulinosema_ratisbonensis	Tubulinosema_ratisbonensis#RCSS01000442.1:12925-13539	34.135	no_rank	Microsporidia
Csn1	Albophoma_yamanashiensis	Albophoma_yamanashiensis#BCKH01000003.1:730870-731643	43.75	Pezizomycotina	Ascomycota
Csn2	Albophoma_yamanashiensis	Albophoma_yamanashiensis#BCKH01000003.1:3469251-3468097	67.5	Pezizomycotina	Ascomycota
Csn3	Albophoma_yamanashiensis	Albophoma_yamanashiensis#BCKH01000006.1:1493677-1492670	26.611	Pezizomycotina	Ascomycota
Csn4	Albophoma_yamanashiensis	Albophoma_yamanashiensis#BCKH01000001.1:3409133-3407949	46.517	Pezizomycotina	Ascomycota
Csn5	Albophoma_yamanashiensis	Albophoma_yamanashiensis#BCKH01000003.1:835618-834605	58.284	Pezizomycotina	Ascomycota
Csn6	Albophoma_yamanashiensis	Albophoma_yamanashiensis#BCKH01000002.1:2439073-2440239	41.582	Pezizomycotina	Ascomycota
Csn7	Albophoma_yamanashiensis	Albophoma_yamanashiensis#BCKH01000004.1:2552920-2552333	46.798	Pezizomycotina	Ascomycota
Csn1	Talaromyces_atroroseus	Talaromyces_atroroseus#LFMY01000013.1:188095-189024	66.559	Pezizomycotina	Ascomycota
Csn2	Talaromyces_atroroseus	Talaromyces_atroroseus#LFMY01000002.1:2497500-2496292	78.676	Pezizomycotina	Ascomycota
Csn3	Talaromyces_atroroseus	Talaromyces_atroroseus#LFMY01000005.1:1427679-1426591	31.726	Pezizomycotina	Ascomycota
Csn4	Talaromyces_atroroseus	Talaromyces_atroroseus#LFMY01000009.1:398666-397428	76.029	Pezizomycotina	Ascomycota
Csn5	Talaromyces_atroroseus	Talaromyces_atroroseus#LFMY01000011.1:561779-562789	69.855	Pezizomycotina	Ascomycota
Csn6	Talaromyces_atroroseus	Talaromyces_atroroseus#LFMY01000011.1:895846-895190	54.795	Pezizomycotina	Ascomycota
Csn7	Talaromyces_atroroseus	Talaromyces_atroroseus#LFMY01000006.1:1044877-1045542	48.035	Pezizomycotina	Ascomycota
Csn8	Talaromyces_atroroseus	Talaromyces_atroroseus#LFMY01000013.1:266217-265738	37.5	Pezizomycotina	Ascomycota
Csn2	Metschnikowia_santaceciliae	Metschnikowia_santaceciliae#sce+_s9:85164-84118	28.852	Saccharomycotina	Ascomycota
Csn5	Metschnikowia_santaceciliae	Metschnikowia_santaceciliae#sce+_s436:41942-42595	48.035	Saccharomycotina	Ascomycota
Csn2	Debaryomyces_maramus	Debaryomyces_maramus#NODE_7_length_764832_cov_27.519_ID_1967:422462-421290	31.421	Saccharomycotina	Ascomycota
Csn5	Debaryomyces_maramus	Debaryomyces_maramus#NODE_9_length_268801_cov_36.1453_ID_2040:26335-25655	54.148	Saccharomycotina	Ascomycota
Csn6	Debaryomyces_maramus	Debaryomyces_maramus#NODE_6_length_1095915_cov_30.0014_ID_1528:51597-51881	31.132	Saccharomycotina	Ascomycota
Csn1	Schizosaccharomyces_pombe	Schizosaccharomyces_pombe#CU329671.1:4029078-4028434	28.959	Taphrinomycotina	Ascomycota
Csn2	Schizosaccharomyces_pombe	Schizosaccharomyces_pombe#CU329670.1:1274074-1273028	44.972	Taphrinomycotina	Ascomycota
Csn5	Schizosaccharomyces_pombe	Schizosaccharomyces_pombe#CU329670.1:927389-926730	45.909	Taphrinomycotina	Ascomycota
Csn1	Amanita_bisporigera	Amanita_bisporigera#MIPV01009712.1:8419-8033	34.109	Agaricomycotina	Basidiomycota
Csn2	Amanita_bisporigera	Amanita_bisporigera#MIPV01009312.1:35592-36401	41.481	Agaricomycotina	Basidiomycota
Csn4	Amanita_bisporigera	Amanita_bisporigera#MIPV01010012.1:3725-4177	44.937	Agaricomycotina	Basidiomycota
Csn5	Amanita_bisporigera	Amanita_bisporigera#MIPV01004691.1:2151-1870	53.704	Agaricomycotina	Basidiomycota
Csn1	Nannizzia_gypsea	Nannizzia_gypsea#DS989825.1:1023247-1024182	60.897	Pezizomycotina	Ascomycota
Csn2	Nannizzia_gypsea	Nannizzia_gypsea#DS989825.1:2361566-2360133	71.13	Pezizomycotina	Ascomycota
Csn3	Nannizzia_gypsea	Nannizzia_gypsea#DS989822.1:5195822-5197192	31.51	Pezizomycotina	Ascomycota
Csn4	Nannizzia_gypsea	Nannizzia_gypsea#DS989830.1:204347-205498	64.675	Pezizomycotina	Ascomycota
Csn5	Nannizzia_gypsea	Nannizzia_gypsea#DS989828.1:1367408-1368412	73.134	Pezizomycotina	Ascomycota
Csn6	Nannizzia_gypsea	Nannizzia_gypsea#DS989824.1:634992-634627	50	Pezizomycotina	Ascomycota
Csn7	Nannizzia_gypsea	Nannizzia_gypsea#DS989822.1:4595444-4596202	54.941	Pezizomycotina	Ascomycota
Csn8	Nannizzia_gypsea	Nannizzia_gypsea#DS989825.1:1131192-1131365	46.552	Pezizomycotina	Ascomycota
Csn1	Russula_foetens	Russula_foetens#QFFA01011892.1:2529-1936	25.758	Agaricomycotina	Basidiomycota
Csn2	Russula_foetens	Russula_foetens#QFFA01010298.1:28620-27769	33.798	Agaricomycotina	Basidiomycota
Csn4	Russula_foetens	Russula_foetens#QFFA01001334.1:4121-3675	44.231	Agaricomycotina	Basidiomycota
Csn5	Russula_foetens	Russula_foetens#QFFA01012067.1:6673-7281	50.732	Agaricomycotina	Basidiomycota
Csn6	Russula_foetens	Russula_foetens#QFFA01001817.1:20569-19934	25.11	Agaricomycotina	Basidiomycota
Csn1	Polytolypa_hystricis	Polytolypa_hystricis#PDNA01000074.1:55842-57179	58.969	Pezizomycotina	Ascomycota
Csn2	Polytolypa_hystricis	Polytolypa_hystricis#PDNA01000084.1:102019-100877	80.577	Pezizomycotina	Ascomycota
Csn3	Polytolypa_hystricis	Polytolypa_hystricis#PDNA01000032.1:29792-30976	35.338	Pezizomycotina	Ascomycota
Csn4	Polytolypa_hystricis	Polytolypa_hystricis#PDNA01000013.1:193402-192233	68.718	Pezizomycotina	Ascomycota
Csn5	Polytolypa_hystricis	Polytolypa_hystricis#PDNA01000200.1:36914-37876	72.615	Pezizomycotina	Ascomycota
Csn6	Polytolypa_hystricis	Polytolypa_hystricis#PDNA01000024.1:226368-225340	43.804	Pezizomycotina	Ascomycota
Csn7	Polytolypa_hystricis	Polytolypa_hystricis#PDNA01000008.1:258147-257716	58.333	Pezizomycotina	Ascomycota
Csn8	Polytolypa_hystricis	Polytolypa_hystricis#PDNA01000161.1:31953-31510	29.054	Pezizomycotina	Ascomycota
Csn1	Torulaspora_franciscae	Torulaspora_franciscae#flattened_line_42:48052-47387	23.043	Saccharomycotina	Ascomycota
Csn2	Torulaspora_franciscae	Torulaspora_franciscae#flattened_line_18:160663-161463	22.968	Saccharomycotina	Ascomycota
Csn5	Torulaspora_franciscae	Torulaspora_franciscae#flattened_line_12:371158-371700	43.627	Saccharomycotina	Ascomycota
Csn1	Laccaria_bicolor	Laccaria_bicolor#DS547154.1:150256-151032	26.255	Agaricomycotina	Basidiomycota
Csn2	Laccaria_bicolor	Laccaria_bicolor#DS547091.1:1500452-1499733	36.25	Agaricomycotina	Basidiomycota
Csn4	Laccaria_bicolor	Laccaria_bicolor#DS547094.1:1846675-1846214	45.342	Agaricomycotina	Basidiomycota
Csn5	Laccaria_bicolor	Laccaria_bicolor#DS547107.1:552083-552316	44.048	Agaricomycotina	Basidiomycota
Csn2	Cunninghamella_elegans	Cunninghamella_elegans#JNDR01001361.1:114631-115674	45.739	Mucoromycotina	Mucoromycota
Csn4	Cunninghamella_elegans	Cunninghamella_elegans#JNDR01001225.1:108134-108691	40.933	Mucoromycotina	Mucoromycota
Csn5	Cunninghamella_elegans	Cunninghamella_elegans#JNDR01001226.1:197272-197586	70.476	Mucoromycotina	Mucoromycota
Csn2	Ordospora_colligata	Ordospora_colligata#PITF01000012.1:12370-13041	23.451	no_rank	Microsporidia
Csn5	Ordospora_colligata	Ordospora_colligata#PITF01000018.1:55093-54440	36.283	no_rank	Microsporidia
Csn1	Fonsecaea_pedrosoi	Fonsecaea_pedrosoi#KN846970.1:2152353-2153729	53.463	Pezizomycotina	Ascomycota
Csn2	Fonsecaea_pedrosoi	Fonsecaea_pedrosoi#KN846971.1:4215750-4217129	71.304	Pezizomycotina	Ascomycota
Csn3	Fonsecaea_pedrosoi	Fonsecaea_pedrosoi#KN846975.1:3361407-3360262	32.208	Pezizomycotina	Ascomycota
Csn4	Fonsecaea_pedrosoi	Fonsecaea_pedrosoi#KN846970.1:1993436-1994611	57.468	Pezizomycotina	Ascomycota
Csn5	Fonsecaea_pedrosoi	Fonsecaea_pedrosoi#KN846971.1:3701480-3702499	54.519	Pezizomycotina	Ascomycota
Csn6	Fonsecaea_pedrosoi	Fonsecaea_pedrosoi#KN846975.1:592367-593338	36	Pezizomycotina	Ascomycota
Csn7	Fonsecaea_pedrosoi	Fonsecaea_pedrosoi#KN846969.1:917868-917143	44.715	Pezizomycotina	Ascomycota
Csn1	Tulasnella_calospora	Tulasnella_calospora#KN822975.1:117679-118170	31.429	Agaricomycotina	Basidiomycota
Csn4	Tulasnella_calospora	Tulasnella_calospora#KN822952.1:394078-393314	38.931	Agaricomycotina	Basidiomycota
Csn5	Tulasnella_calospora	Tulasnella_calospora#KN822959.1:233612-232608	40.762	Agaricomycotina	Basidiomycota
Csn1	Colletotrichum_sansevieriae	Colletotrichum_sansevieriae#NJHP01001993.1:5232-6212	42.183	Pezizomycotina	Ascomycota
Csn2	Colletotrichum_sansevieriae	Colletotrichum_sansevieriae#NJHP01005736.1:10609-11958	63.333	Pezizomycotina	Ascomycota
Csn3	Colletotrichum_sansevieriae	Colletotrichum_sansevieriae#NJHP01000179.1:11228-10299	27.157	Pezizomycotina	Ascomycota
Csn4	Colletotrichum_sansevieriae	Colletotrichum_sansevieriae#NJHP01006312.1:1359-316	48.732	Pezizomycotina	Ascomycota
Csn5	Colletotrichum_sansevieriae	Colletotrichum_sansevieriae#NJHP01000995.1:1795-2790	60.843	Pezizomycotina	Ascomycota
Csn6	Colletotrichum_sansevieriae	Colletotrichum_sansevieriae#NJHP01001687.1:33241-32354	40.132	Pezizomycotina	Ascomycota
Csn7	Colletotrichum_sansevieriae	Colletotrichum_sansevieriae#NJHP01003257.1:2221-2463	52.326	Pezizomycotina	Ascomycota
Csn1	Beverwykella_pulmonaria	Beverwykella_pulmonaria#BCHH01000006.1:1895282-1896295	45.429	Pezizomycotina	Ascomycota
Csn2	Beverwykella_pulmonaria	Beverwykella_pulmonaria#BCHH01000006.1:994284-992965	60.455	Pezizomycotina	Ascomycota
Csn3	Beverwykella_pulmonaria	Beverwykella_pulmonaria#BCHH01000008.1:1160806-1161330	30.857	Pezizomycotina	Ascomycota
Csn4	Beverwykella_pulmonaria	Beverwykella_pulmonaria#BCHH01000019.1:70550-69408	51.546	Pezizomycotina	Ascomycota
Csn5	Beverwykella_pulmonaria	Beverwykella_pulmonaria#BCHH01000003.1:935175-936197	60.174	Pezizomycotina	Ascomycota
Csn6	Beverwykella_pulmonaria	Beverwykella_pulmonaria#BCHH01000012.1:139987-139646	50	Pezizomycotina	Ascomycota
Csn7	Beverwykella_pulmonaria	Beverwykella_pulmonaria#BCHH01000015.1:226874-226638	60.465	Pezizomycotina	Ascomycota
Csn1	Alternaria_alternata	Alternaria_alternata#LSHC01000026.1:372242-373192	41.896	Pezizomycotina	Ascomycota
Csn2	Alternaria_alternata	Alternaria_alternata#LSHC01000026.1:409907-410638	68.033	Pezizomycotina	Ascomycota
Csn3	Alternaria_alternata	Alternaria_alternata#LSHC01000350.1:289487-290143	29.224	Pezizomycotina	Ascomycota
Csn4	Alternaria_alternata	Alternaria_alternata#LSHC01000372.1:73609-72473	48.711	Pezizomycotina	Ascomycota
Csn5	Alternaria_alternata	Alternaria_alternata#LSHC01000394.1:100552-101553	58.631	Pezizomycotina	Ascomycota
Csn6	Alternaria_alternata	Alternaria_alternata#LSHC01000454.1:54465-54806	48.246	Pezizomycotina	Ascomycota
Csn7	Alternaria_alternata	Alternaria_alternata#LSHC01000530.1:9411-9845	46.259	Pezizomycotina	Ascomycota
Csn2	Metschnikowia_shivogae	Metschnikowia_shivogae#shi+_s53:908253-909290	28.249	Saccharomycotina	Ascomycota
Csn5	Metschnikowia_shivogae	Metschnikowia_shivogae#shi+_s35:508860-509531	47.5	Saccharomycotina	Ascomycota
Csn2	Debaryomyces_nepalensis	Debaryomyces_nepalensis#NODE_10_length_472640_cov_12.5405_ID_2051:356332-355160	32.506	Saccharomycotina	Ascomycota
Csn4	Debaryomyces_nepalensis	Debaryomyces_nepalensis#NODE_8_length_604693_cov_13.7067_ID_1552:453567-453860	29.73	Saccharomycotina	Ascomycota
Csn5	Debaryomyces_nepalensis	Debaryomyces_nepalensis#NODE_14_length_288750_cov_16.578_ID_2395:26128-25478	54.839	Saccharomycotina	Ascomycota
Csn1	Talaromyces_borbonicus	Talaromyces_borbonicus#NBSA01000017.1:1769040-1769969	65.161	Pezizomycotina	Ascomycota
Csn2	Talaromyces_borbonicus	Talaromyces_borbonicus#NBSA01000018.1:61449-60226	79.412	Pezizomycotina	Ascomycota
Csn3	Talaromyces_borbonicus	Talaromyces_borbonicus#NBSA01000026.1:495011-495640	40.183	Pezizomycotina	Ascomycota
Csn4	Talaromyces_borbonicus	Talaromyces_borbonicus#NBSA01000016.1:375534-374296	75.787	Pezizomycotina	Ascomycota
Csn5	Talaromyces_borbonicus	Talaromyces_borbonicus#NBSA01000027.1:170865-171920	69.318	Pezizomycotina	Ascomycota
Csn6	Talaromyces_borbonicus	Talaromyces_borbonicus#NBSA01000027.1:529214-528882	57.895	Pezizomycotina	Ascomycota
Csn7	Talaromyces_borbonicus	Talaromyces_borbonicus#NBSA01000019.1:1146912-1147169	72.093	Pezizomycotina	Ascomycota
Csn8	Talaromyces_borbonicus	Talaromyces_borbonicus#NBSA01000017.1:1829764-1829309	32.895	Pezizomycotina	Ascomycota
Csn1	Taphrina_deformans	Taphrina_deformans#DF818707.1:30303-29107	33.494	Taphrinomycotina	Ascomycota
Csn2	Taphrina_deformans	Taphrina_deformans#DF818713.1:97583-96345	55.396	Taphrinomycotina	Ascomycota
Csn3	Taphrina_deformans	Taphrina_deformans#DF818705.1:198911-198174	23.675	Taphrinomycotina	Ascomycota
Csn4	Taphrina_deformans	Taphrina_deformans#DF818699.1:225520-224468	45.179	Taphrinomycotina	Ascomycota
Csn5	Taphrina_deformans	Taphrina_deformans#DF818773.1:14207-13164	50.712	Taphrinomycotina	Ascomycota
Csn6	Taphrina_deformans	Taphrina_deformans#DF818725.1:165699-164833	24.779	Taphrinomycotina	Ascomycota
Csn1	Preussia_sp._BSL10	Preussia_sp._BSL10#LJJI01000022.1:302080-303555	39.721	Pezizomycotina	Ascomycota
Csn2	Preussia_sp._BSL10	Preussia_sp._BSL10#LJJI01000335.1:22842-24068	61.125	Pezizomycotina	Ascomycota
Csn3	Preussia_sp._BSL10	Preussia_sp._BSL10#LJJI01000002.1:210221-208815	29.668	Pezizomycotina	Ascomycota
Csn4	Preussia_sp._BSL10	Preussia_sp._BSL10#LJJI01000270.1:135889-137001	51.053	Pezizomycotina	Ascomycota
Csn5	Preussia_sp._BSL10	Preussia_sp._BSL10#LJJI01000029.1:157634-156672	61.111	Pezizomycotina	Ascomycota
Csn6	Preussia_sp._BSL10	Preussia_sp._BSL10#LJJI01000323.1:3125-2022	39.846	Pezizomycotina	Ascomycota
Csn7	Preussia_sp._BSL10	Preussia_sp._BSL10#LJJI01000056.1:126863-126222	43.891	Pezizomycotina	Ascomycota
Csn2	Amanita_brunnescens	Amanita_brunnescens#JNHV02000130.1:10038-10523	46.914	Agaricomycotina	Basidiomycota
Csn4	Amanita_brunnescens	Amanita_brunnescens#JNHV02000101.1:34294-33497	42.857	Agaricomycotina	Basidiomycota
Csn5	Amanita_brunnescens	Amanita_brunnescens#JNHV02000134.1:28308-28571	63.333	Agaricomycotina	Basidiomycota
Csn6	Amanita_brunnescens	Amanita_brunnescens#JNHV02000092.1:20848-21237	32.836	Agaricomycotina	Basidiomycota
Csn1	Nectria_haematococca	Nectria_haematococca#GG698912.1:1579760-1578960	42.143	Pezizomycotina	Ascomycota
Csn2	Nectria_haematococca	Nectria_haematococca#GG698899.1:2326466-2327800	69.575	Pezizomycotina	Ascomycota
Csn3	Nectria_haematococca	Nectria_haematococca#GG698899.1:1017270-1018472	27.901	Pezizomycotina	Ascomycota
Csn4	Nectria_haematococca	Nectria_haematococca#GG698896.1:1391896-1390727	49.622	Pezizomycotina	Ascomycota
Csn5	Nectria_haematococca	Nectria_haematococca#GG698912.1:1402753-1401767	62.349	Pezizomycotina	Ascomycota
Csn6	Nectria_haematococca	Nectria_haematococca#GG698910.1:2553189-2554073	39.073	Pezizomycotina	Ascomycota
Csn7	Nectria_haematococca	Nectria_haematococca#GG698901.1:963886-964488	45.933	Pezizomycotina	Ascomycota
Csn1	Panaeolus_cyanescens	Panaeolus_cyanescens#NHTK01001339.1:20823-21788	25.826	Agaricomycotina	Basidiomycota
Csn2	Panaeolus_cyanescens	Panaeolus_cyanescens#NHTK01005868.1:1236-1820	52.821	Agaricomycotina	Basidiomycota
Csn4	Panaeolus_cyanescens	Panaeolus_cyanescens#NHTK01001382.1:109892-110347	45.912	Agaricomycotina	Basidiomycota
Csn5	Panaeolus_cyanescens	Panaeolus_cyanescens#NHTK01006086.1:56541-56272	68.478	Agaricomycotina	Basidiomycota
Csn6	Panaeolus_cyanescens	Panaeolus_cyanescens#NHTK01001366.1:26411-26752	32.203	Agaricomycotina	Basidiomycota
Csn1	Cutaneotrichosporon_arboriformis	Cutaneotrichosporon_arboriformis#BEDW01000001.1:2832351-2832977	23.923	Agaricomycotina	Basidiomycota
Csn2	Cutaneotrichosporon_arboriformis	Cutaneotrichosporon_arboriformis#BEDW01000008.1:689910-689242	47.085	Agaricomycotina	Basidiomycota
Csn4	Cutaneotrichosporon_arboriformis	Cutaneotrichosporon_arboriformis#BEDW01000002.1:881748-881269	42.5	Agaricomycotina	Basidiomycota
Csn5	Cutaneotrichosporon_arboriformis	Cutaneotrichosporon_arboriformis#BEDW01000003.1:573438-574088	41.364	Agaricomycotina	Basidiomycota
Csn2	Torulaspora_maleeae	Torulaspora_maleeae#NODE_6_length_541168_cov_59.8263_ID_1634:21874-22674	23.551	Saccharomycotina	Ascomycota
Csn5	Torulaspora_maleeae	Torulaspora_maleeae#NODE_7_length_482624_cov_60.8826_ID_1816:124062-123628	51.02	Saccharomycotina	Ascomycota
Csn1	Russula_griseocarnosa	Russula_griseocarnosa#RMVF01000429.1:28556-27414	23.038	Agaricomycotina	Basidiomycota
Csn2	Russula_griseocarnosa	Russula_griseocarnosa#RMVF01000001.1:1695622-1696944	32.886	Agaricomycotina	Basidiomycota
Csn4	Russula_griseocarnosa	Russula_griseocarnosa#RMVF01000002.1:1939813-1940619	41.304	Agaricomycotina	Basidiomycota
Csn5	Russula_griseocarnosa	Russula_griseocarnosa#RMVF01000015.1:176946-177416	46.541	Agaricomycotina	Basidiomycota
Csn6	Russula_griseocarnosa	Russula_griseocarnosa#RMVF01000001.1:1910259-1909915	23.664	Agaricomycotina	Basidiomycota
Csn1	Lactarius_deliciosus	Lactarius_deliciosus#QFEB01001247.1:5585-4986	29	Agaricomycotina	Basidiomycota
Csn2	Lactarius_deliciosus	Lactarius_deliciosus#QFEB01000773.1:10377-9877	40.237	Agaricomycotina	Basidiomycota
Csn4	Lactarius_deliciosus	Lactarius_deliciosus#QFEB01000209.1:9394-8948	44.872	Agaricomycotina	Basidiomycota
Csn5	Lactarius_deliciosus	Lactarius_deliciosus#QFEB01001358.1:12-488	59.627	Agaricomycotina	Basidiomycota
Csn6	Lactarius_deliciosus	Lactarius_deliciosus#QFEB01000774.1:65194-64619	29.858	Agaricomycotina	Basidiomycota
Csn1	Fragosphaeria_purpurea	Fragosphaeria_purpurea#PCDL01000001.1:6907999-6906929	36.745	Pezizomycotina	Ascomycota
Csn2	Fragosphaeria_purpurea	Fragosphaeria_purpurea#PCDL01000001.1:6302386-6301133	67.464	Pezizomycotina	Ascomycota
Csn3	Fragosphaeria_purpurea	Fragosphaeria_purpurea#PCDL01000001.1:6941367-6942095	29.388	Pezizomycotina	Ascomycota
Csn4	Fragosphaeria_purpurea	Fragosphaeria_purpurea#PCDL01000001.1:5573167-5572031	50.388	Pezizomycotina	Ascomycota
Csn5	Fragosphaeria_purpurea	Fragosphaeria_purpurea#PCDL01000002.1:613298-614302	57.313	Pezizomycotina	Ascomycota
Csn6	Fragosphaeria_purpurea	Fragosphaeria_purpurea#PCDL01000021.1:316254-316508	45.882	Pezizomycotina	Ascomycota
Csn7	Fragosphaeria_purpurea	Fragosphaeria_purpurea#PCDL01000001.1:6657541-6657759	55.844	Pezizomycotina	Ascomycota
Csn1	Tylopilus_plumbeoviolaceoides	Tylopilus_plumbeoviolaceoides#QFES01008213.1:18399-17908	30.286	Agaricomycotina	Basidiomycota
Csn2	Tylopilus_plumbeoviolaceoides	Tylopilus_plumbeoviolaceoides#QFES01003707.1:2898-2557	68.421	Agaricomycotina	Basidiomycota
Csn4	Tylopilus_plumbeoviolaceoides	Tylopilus_plumbeoviolaceoides#QFES01008470.1:4568-3747	40.493	Agaricomycotina	Basidiomycota
Csn5	Tylopilus_plumbeoviolaceoides	Tylopilus_plumbeoviolaceoides#QFES01007984.1:9786-10391	44.608	Agaricomycotina	Basidiomycota
Csn6	Tylopilus_plumbeoviolaceoides	Tylopilus_plumbeoviolaceoides#QFES01007301.1:13870-14517	26.786	Agaricomycotina	Basidiomycota
Csn1	Alternaria_arborescens	Alternaria_arborescens#AIIC01000091.1:26159-25209	41.896	Pezizomycotina	Ascomycota
Csn2	Alternaria_arborescens	Alternaria_arborescens#AIIC01000043.1:11597-12331	67.755	Pezizomycotina	Ascomycota
Csn3	Alternaria_arborescens	Alternaria_arborescens#AIIC01000039.1:10968-10312	29.224	Pezizomycotina	Ascomycota
Csn4	Alternaria_arborescens	Alternaria_arborescens#AIIC01000011.1:554878-553742	48.969	Pezizomycotina	Ascomycota
Csn5	Alternaria_arborescens	Alternaria_arborescens#AIIC01000102.1:25720-26721	58.631	Pezizomycotina	Ascomycota
Csn6	Alternaria_arborescens	Alternaria_arborescens#AIIC01000033.1:113557-113216	49.123	Pezizomycotina	Ascomycota
Csn7	Alternaria_arborescens	Alternaria_arborescens#AIIC01000024.1:199570-199136	46.259	Pezizomycotina	Ascomycota
Csn2	Metschnikowia_similis	Metschnikowia_similis#sim-_s235:132807-131764	26.685	Saccharomycotina	Ascomycota
Csn5	Metschnikowia_similis	Metschnikowia_similis#sim-_s383:48377-49030	47.162	Saccharomycotina	Ascomycota
Csn1	Bipolaris_cookei	Bipolaris_cookei#NRSV01000032.1:106464-107462	44.126	Pezizomycotina	Ascomycota
Csn2	Bipolaris_cookei	Bipolaris_cookei#NRSV01000018.1:421490-420753	58	Pezizomycotina	Ascomycota
Csn3	Bipolaris_cookei	Bipolaris_cookei#NRSV01000037.1:166066-165059	25.369	Pezizomycotina	Ascomycota
Csn4	Bipolaris_cookei	Bipolaris_cookei#NRSV01000058.1:93162-94310	48.214	Pezizomycotina	Ascomycota
Csn5	Bipolaris_cookei	Bipolaris_cookei#NRSV01000004.1:122725-123702	59.574	Pezizomycotina	Ascomycota
Csn6	Bipolaris_cookei	Bipolaris_cookei#NRSV01000075.1:158622-158281	50	Pezizomycotina	Ascomycota
Csn7	Bipolaris_cookei	Bipolaris_cookei#NRSV01000052.1:217868-218593	46.988	Pezizomycotina	Ascomycota
Csn1	Taphrina_flavorubra	Taphrina_flavorubra#DF819286.1:18619-19917	33.921	Taphrinomycotina	Ascomycota
Csn2	Taphrina_flavorubra	Taphrina_flavorubra#DF819232.1:165210-163969	55.476	Taphrinomycotina	Ascomycota
Csn3	Taphrina_flavorubra	Taphrina_flavorubra#DF819267.1:24342-25046	23.723	Taphrinomycotina	Ascomycota
Csn4	Taphrina_flavorubra	Taphrina_flavorubra#DF819235.1:193848-192799	45.58	Taphrinomycotina	Ascomycota
Csn5	Taphrina_flavorubra	Taphrina_flavorubra#DF819227.1:36288-35188	47.283	Taphrinomycotina	Ascomycota
Csn6	Taphrina_flavorubra	Taphrina_flavorubra#DF819259.1:31016-30747	32.632	Taphrinomycotina	Ascomycota
Csn7	Taphrina_flavorubra	Taphrina_flavorubra#DF819248.1:44340-43639	26.639	Taphrinomycotina	Ascomycota
Csn2	Debaryomyces_prosopidis	Debaryomyces_prosopidis#flattened_line_7:377138-375945	33.498	Saccharomycotina	Ascomycota
Csn5	Debaryomyces_prosopidis	Debaryomyces_prosopidis#flattened_line_5:323847-323098	48.81	Saccharomycotina	Ascomycota
Csn1	Colletotrichum_simmondsii	Colletotrichum_simmondsii#JFBX01000030.1:135395-136546	46.633	Pezizomycotina	Ascomycota
Csn2	Colletotrichum_simmondsii	Colletotrichum_simmondsii#JFBX01000757.1:75916-77010	74.044	Pezizomycotina	Ascomycota
Csn3	Colletotrichum_simmondsii	Colletotrichum_simmondsii#JFBX01000195.1:56426-55614	25.368	Pezizomycotina	Ascomycota
Csn4	Colletotrichum_simmondsii	Colletotrichum_simmondsii#JFBX01000476.1:25342-24191	46.547	Pezizomycotina	Ascomycota
Csn5	Colletotrichum_simmondsii	Colletotrichum_simmondsii#JFBX01000502.1:255929-256930	61.078	Pezizomycotina	Ascomycota
Csn6	Colletotrichum_simmondsii	Colletotrichum_simmondsii#JFBX01000654.1:375280-376173	41.967	Pezizomycotina	Ascomycota
Csn7	Colletotrichum_simmondsii	Colletotrichum_simmondsii#JFBX01000510.1:637948-637349	47.368	Pezizomycotina	Ascomycota
Csn1	Talaromyces_cellulolyticus	Talaromyces_cellulolyticus#DF933829.1:3288289-3289218	65.595	Pezizomycotina	Ascomycota
Csn2	Talaromyces_cellulolyticus	Talaromyces_cellulolyticus#DF933856.1:825148-826299	81.795	Pezizomycotina	Ascomycota
Csn3	Talaromyces_cellulolyticus	Talaromyces_cellulolyticus#DF933813.1:1373948-1373487	45.57	Pezizomycotina	Ascomycota
Csn4	Talaromyces_cellulolyticus	Talaromyces_cellulolyticus#DF933809.1:145125-146363	76.029	Pezizomycotina	Ascomycota
Csn5	Talaromyces_cellulolyticus	Talaromyces_cellulolyticus#DF933811.1:3186870-3185776	68.767	Pezizomycotina	Ascomycota
Csn6	Talaromyces_cellulolyticus	Talaromyces_cellulolyticus#DF933811.1:2772935-2773435	53.293	Pezizomycotina	Ascomycota
Csn7	Talaromyces_cellulolyticus	Talaromyces_cellulolyticus#DF933838.1:1866762-1867019	74.419	Pezizomycotina	Ascomycota
Csn8	Talaromyces_cellulolyticus	Talaromyces_cellulolyticus#DF933829.1:3362781-3362236	32.105	Pezizomycotina	Ascomycota
Csn1	Pseudevernia_furfuracea	Pseudevernia_furfuracea#NKYQ01000003.1:1260429-1261493	46.995	Pezizomycotina	Ascomycota
Csn2	Pseudevernia_furfuracea	Pseudevernia_furfuracea#NKYQ01000031.1:153213-153938	73.14	Pezizomycotina	Ascomycota
Csn3	Pseudevernia_furfuracea	Pseudevernia_furfuracea#NKYQ01000001.1:2896346-2895663	37.555	Pezizomycotina	Ascomycota
Csn4	Pseudevernia_furfuracea	Pseudevernia_furfuracea#NKYQ01000020.1:283681-284841	56.853	Pezizomycotina	Ascomycota
Csn5	Pseudevernia_furfuracea	Pseudevernia_furfuracea#NKYQ01000003.1:1079520-1078555	67.802	Pezizomycotina	Ascomycota
Csn6	Pseudevernia_furfuracea	Pseudevernia_furfuracea#NKYQ01000008.1:323032-322430	53.398	Pezizomycotina	Ascomycota
Csn7	Pseudevernia_furfuracea	Pseudevernia_furfuracea#NKYQ01000006.1:1224787-1224083	45.228	Pezizomycotina	Ascomycota
Csn1	Amanita_inopinata	Amanita_inopinata#JNHW02000009.1:242525-243295	24.514	Agaricomycotina	Basidiomycota
Csn2	Amanita_inopinata	Amanita_inopinata#JNHW02000001.1:603424-604071	38.532	Agaricomycotina	Basidiomycota
Csn4	Amanita_inopinata	Amanita_inopinata#JNHW02000002.1:519811-520263	44.937	Agaricomycotina	Basidiomycota
Csn5	Amanita_inopinata	Amanita_inopinata#JNHW02000229.1:1819-1370	60.526	Agaricomycotina	Basidiomycota
Csn2	Torulaspora_microellipsoides	Torulaspora_microellipsoides#flattened_line_38:127514-126405	22.622	Saccharomycotina	Ascomycota
Csn5	Torulaspora_microellipsoides	Torulaspora_microellipsoides#flattened_line_13:403384-403908	44.103	Saccharomycotina	Ascomycota
Csn1	Cutaneotrichosporon_curvatum	Cutaneotrichosporon_curvatum#KV757208.1:122026-122625	22.5	Agaricomycotina	Basidiomycota
Csn2	Cutaneotrichosporon_curvatum	Cutaneotrichosporon_curvatum#KV757201.1:1287470-1286913	26.882	Agaricomycotina	Basidiomycota
Csn3	Cutaneotrichosporon_curvatum	Cutaneotrichosporon_curvatum#KV757199.1:3139727-3140323	25	Agaricomycotina	Basidiomycota
Csn4	Cutaneotrichosporon_curvatum	Cutaneotrichosporon_curvatum#KV757206.1:721872-721168	43.32	Agaricomycotina	Basidiomycota
Csn5	Cutaneotrichosporon_curvatum	Cutaneotrichosporon_curvatum#KV757199.1:952240-952929	49.569	Agaricomycotina	Basidiomycota
Csn6	Cutaneotrichosporon_curvatum	Cutaneotrichosporon_curvatum#KV757199.1:3818482-3817934	29.302	Agaricomycotina	Basidiomycota
Csn2	Papiliotrema_flavescens	Papiliotrema_flavescens#CAUG01000370.1:53360-53890	44.633	Agaricomycotina	Basidiomycota
Csn4	Papiliotrema_flavescens	Papiliotrema_flavescens#CAUG01000296.1:24045-23776	43.617	Agaricomycotina	Basidiomycota
Csn5	Papiliotrema_flavescens	Papiliotrema_flavescens#CAUG01000272.1:88789-88379	40.876	Agaricomycotina	Basidiomycota
Csn1	Russula_lepida	Russula_lepida#QFEZ01000236.1:53738-53265	28.481	Agaricomycotina	Basidiomycota
Csn2	Russula_lepida	Russula_lepida#QFEZ01000319.1:271168-270386	36.398	Agaricomycotina	Basidiomycota
Csn4	Russula_lepida	Russula_lepida#QFEZ01000104.1:572626-571748	39.333	Agaricomycotina	Basidiomycota
Csn5	Russula_lepida	Russula_lepida#QFEZ01001533.1:26982-26497	47.531	Agaricomycotina	Basidiomycota
Csn6	Russula_lepida	Russula_lepida#QFEZ01000319.1:99906-100304	28.148	Agaricomycotina	Basidiomycota
Csn1	Nectria_sp._B13	Nectria_sp._B-13#NOKP01000014.1:375223-376173	40.244	Pezizomycotina	Ascomycota
Csn2	Nectria_sp._B13	Nectria_sp._B-13#NOKP01000007.1:1370973-1372145	69.565	Pezizomycotina	Ascomycota
Csn3	Nectria_sp._B13	Nectria_sp._B-13#NOKP01000006.1:1587781-1586786	27.139	Pezizomycotina	Ascomycota
Csn4	Nectria_sp._B13	Nectria_sp._B-13#NOKP01000001.1:4166414-4167574	48.731	Pezizomycotina	Ascomycota
Csn5	Nectria_sp._B13	Nectria_sp._B-13#NOKP01000014.1:615846-616835	60.606	Pezizomycotina	Ascomycota
Csn6	Nectria_sp._B13	Nectria_sp._B-13#NOKP01000002.1:3253219-3254106	41.275	Pezizomycotina	Ascomycota
Csn7	Nectria_sp._B13	Nectria_sp._B-13#NOKP01000018.1:539023-539643	44.86	Pezizomycotina	Ascomycota
Csn1	Lactarius_echinatus	Lactarius_echinatus#QFEA01004455.1:19681-20256	29.592	Agaricomycotina	Basidiomycota
Csn2	Lactarius_echinatus	Lactarius_echinatus#QFEA01000133.1:37741-37169	36.458	Agaricomycotina	Basidiomycota
Csn4	Lactarius_echinatus	Lactarius_echinatus#QFEA01000111.1:28102-27656	43.59	Agaricomycotina	Basidiomycota
Csn5	Lactarius_echinatus	Lactarius_echinatus#QFEA01002307.1:6125-6964	49.645	Agaricomycotina	Basidiomycota
Csn1	Meyerozyma_caribbica	Meyerozyma_caribbica#NODE_1_length_1511766_cov_19.3565_ID_781:1316910-1316026	21.474	Saccharomycotina	Ascomycota
Csn2	Meyerozyma_caribbica	Meyerozyma_caribbica#NODE_10_length_506719_cov_18.9381_ID_1110:1630-2739	30.105	Saccharomycotina	Ascomycota
Csn5	Meyerozyma_caribbica	Meyerozyma_caribbica#NODE_10_length_506719_cov_18.9381_ID_1110:260930-260181	44.118	Saccharomycotina	Ascomycota
Csn1	Taphrina_populina	Taphrina_populina#DF820101.1:223953-222754	33.174	Taphrinomycotina	Ascomycota
Csn2	Taphrina_populina	Taphrina_populina#DF820113.1:106799-108040	54.306	Taphrinomycotina	Ascomycota
Csn3	Taphrina_populina	Taphrina_populina#DF820111.1:47591-48373	23.49	Taphrinomycotina	Ascomycota
Csn4	Taphrina_populina	Taphrina_populina#DF820139.1:56716-55664	41.322	Taphrinomycotina	Ascomycota
Csn5	Taphrina_populina	Taphrina_populina#DF820109.1:56270-57274	50.296	Taphrinomycotina	Ascomycota
Csn6	Taphrina_populina	Taphrina_populina#DF820145.1:39477-39806	29.565	Taphrinomycotina	Ascomycota
Csn1	Fusarium_agapanthi	Fusarium_agapanthi#LTDI01000610.1:5183-4419	44.03	Pezizomycotina	Ascomycota
Csn2	Fusarium_agapanthi	Fusarium_agapanthi#LTDI01000035.1:3282-4379	74.59	Pezizomycotina	Ascomycota
Csn3	Fusarium_agapanthi	Fusarium_agapanthi#LTDI01001141.1:14649-13615	26.346	Pezizomycotina	Ascomycota
Csn4	Fusarium_agapanthi	Fusarium_agapanthi#LTDI01000366.1:43460-44608	50.513	Pezizomycotina	Ascomycota
Csn5	Fusarium_agapanthi	Fusarium_agapanthi#LTDI01000170.1:28578-27604	60.308	Pezizomycotina	Ascomycota
Csn6	Fusarium_agapanthi	Fusarium_agapanthi#LTDI01000604.1:5968-5099	42.808	Pezizomycotina	Ascomycota
Csn7	Fusarium_agapanthi	Fusarium_agapanthi#LTDI01000433.1:34644-34063	43.564	Pezizomycotina	Ascomycota
Csn2	Debaryomyces_subglobosus	Debaryomyces_subglobosus#NODE_15_length_260769_cov_14.0345_ID_2968:117546-118718	33.5	Saccharomycotina	Ascomycota
Csn5	Debaryomyces_subglobosus	Debaryomyces_subglobosus#NODE_13_length_283517_cov_16.4372_ID_2574:256213-256851	55.399	Saccharomycotina	Ascomycota
Csn1	Umbelopsis_isabellina	Umbelopsis_isabellina#BAVE01000001.1:11814-11458	33.077	Mucoromycotina	Mucoromycota
Csn2	Umbelopsis_isabellina	Umbelopsis_isabellina#BAVE01000010.1:503424-504050	39.524	Mucoromycotina	Mucoromycota
Csn4	Umbelopsis_isabellina	Umbelopsis_isabellina#BAVE01000001.1:939694-938876	45.918	Mucoromycotina	Mucoromycota
Csn5	Umbelopsis_isabellina	Umbelopsis_isabellina#BAVE01000063.1:18162-19100	47.937	Mucoromycotina	Mucoromycota
Csn6	Umbelopsis_isabellina	Umbelopsis_isabellina#BAVE01000001.1:1186609-1187091	27.222	Mucoromycotina	Mucoromycota
Csn1	Alternaria_brassicicola	Alternaria_brassicicola#PHFN01000020.1:693066-691978	41.425	Pezizomycotina	Ascomycota
Csn2	Alternaria_brassicicola	Alternaria_brassicicola#PHFN01000020.1:654715-653981	67.755	Pezizomycotina	Ascomycota
Csn3	Alternaria_brassicicola	Alternaria_brassicicola#PHFN01000004.1:752458-753033	29	Pezizomycotina	Ascomycota
Csn4	Alternaria_brassicicola	Alternaria_brassicicola#PHFN01000008.1:1754765-1753629	47.68	Pezizomycotina	Ascomycota
Csn5	Alternaria_brassicicola	Alternaria_brassicicola#PHFN01000007.1:1079581-1080564	58.559	Pezizomycotina	Ascomycota
Csn6	Alternaria_brassicicola	Alternaria_brassicicola#PHFN01000020.1:303253-303594	49.123	Pezizomycotina	Ascomycota
Csn7	Alternaria_brassicicola	Alternaria_brassicicola#PHFN01000008.1:802200-802652	45.098	Pezizomycotina	Ascomycota
Csn1	Colletotrichum_sp._JS367	Colletotrichum_sp._JS-367#QCWU01000005.1:3435615-3436367	45.66	Pezizomycotina	Ascomycota
Csn2	Colletotrichum_sp._JS367	Colletotrichum_sp._JS-367#QCWU01000007.1:238825-240021	69.925	Pezizomycotina	Ascomycota
Csn3	Colletotrichum_sp._JS367	Colletotrichum_sp._JS-367#QCWU01000009.1:3868887-3867898	24.047	Pezizomycotina	Ascomycota
Csn4	Colletotrichum_sp._JS367	Colletotrichum_sp._JS-367#QCWU01000001.1:3383684-3383187	54.335	Pezizomycotina	Ascomycota
Csn5	Colletotrichum_sp._JS367	Colletotrichum_sp._JS-367#QCWU01000010.1:2249013-2249999	60.961	Pezizomycotina	Ascomycota
Csn6	Colletotrichum_sp._JS367	Colletotrichum_sp._JS-367#QCWU01000004.1:4763741-4763322	36.879	Pezizomycotina	Ascomycota
Csn7	Colletotrichum_sp._JS367	Colletotrichum_sp._JS-367#QCWU01000003.1:3975787-3976260	44.848	Pezizomycotina	Ascomycota
Csn1	Bipolaris_maydis	Bipolaris_maydis#KB733445.1:720185-719184	44.286	Pezizomycotina	Ascomycota
Csn2	Bipolaris_maydis	Bipolaris_maydis#KB733445.1:1089560-1088298	59.145	Pezizomycotina	Ascomycota
Csn3	Bipolaris_maydis	Bipolaris_maydis#KB733457.1:569377-569841	33.548	Pezizomycotina	Ascomycota
Csn4	Bipolaris_maydis	Bipolaris_maydis#KB733449.1:830929-829781	48.469	Pezizomycotina	Ascomycota
Csn5	Bipolaris_maydis	Bipolaris_maydis#KB733446.1:255784-254807	59.878	Pezizomycotina	Ascomycota
Csn6	Bipolaris_maydis	Bipolaris_maydis#KB733484.1:159347-159688	50	Pezizomycotina	Ascomycota
Csn7	Bipolaris_maydis	Bipolaris_maydis#KB733479.1:162366-162130	56.977	Pezizomycotina	Ascomycota
Csn1	Talaromyces_islandicus	Talaromyces_islandicus#CVMT01000011.1:786245-784863	48.832	Pezizomycotina	Ascomycota
Csn2	Talaromyces_islandicus	Talaromyces_islandicus#CVMT01000001.1:956066-957163	84.973	Pezizomycotina	Ascomycota
Csn3	Talaromyces_islandicus	Talaromyces_islandicus#CVMT01000001.1:5993771-5993337	46	Pezizomycotina	Ascomycota
Csn4	Talaromyces_islandicus	Talaromyces_islandicus#CVMT01000010.1:555160-556383	76.225	Pezizomycotina	Ascomycota
Csn5	Talaromyces_islandicus	Talaromyces_islandicus#CVMT01000001.1:3406916-3407863	78.056	Pezizomycotina	Ascomycota
Csn6	Talaromyces_islandicus	Talaromyces_islandicus#CVMT01000003.1:1503084-1503824	50.794	Pezizomycotina	Ascomycota
Csn7	Talaromyces_islandicus	Talaromyces_islandicus#CVMT01000012.1:251650-252336	48.56	Pezizomycotina	Ascomycota
Csn8	Talaromyces_islandicus	Talaromyces_islandicus#CVMT01000011.1:857770-857480	32.99	Pezizomycotina	Ascomycota
Csn1	Amanita_jacksonii	Amanita_jacksonii#AYNK01003263.1:9908-10390	29.651	Agaricomycotina	Basidiomycota
Csn2	Amanita_jacksonii	Amanita_jacksonii#KI547015.1:3813-3376	52.74	Agaricomycotina	Basidiomycota
Csn4	Amanita_jacksonii	Amanita_jacksonii#AYNK01002371.1:67740-68186	44.231	Agaricomycotina	Basidiomycota
Csn5	Amanita_jacksonii	Amanita_jacksonii#KI546939.1:14456-14004	60.131	Agaricomycotina	Basidiomycota
Csn1	Pseudocercospora_fijiensis	Pseudocercospora_fijiensis#KB446561.1:3720670-3719309	38.578	Pezizomycotina	Ascomycota
Csn2	Pseudocercospora_fijiensis	Pseudocercospora_fijiensis#KB446556.1:5834153-5833302	61.986	Pezizomycotina	Ascomycota
Csn3	Pseudocercospora_fijiensis	Pseudocercospora_fijiensis#KB446560.1:4784572-4785630	32.153	Pezizomycotina	Ascomycota
Csn4	Pseudocercospora_fijiensis	Pseudocercospora_fijiensis#KB446555.1:4628863-4628321	53.039	Pezizomycotina	Ascomycota
Csn5	Pseudocercospora_fijiensis	Pseudocercospora_fijiensis#KB446556.1:6413627-6414589	60.748	Pezizomycotina	Ascomycota
Csn6	Pseudocercospora_fijiensis	Pseudocercospora_fijiensis#KB446557.1:3964019-3965104	37.037	Pezizomycotina	Ascomycota
Csn7	Pseudocercospora_fijiensis	Pseudocercospora_fijiensis#KB446558.1:3130113-3129679	44.218	Pezizomycotina	Ascomycota
Csn1	Torulaspora_pretoriensis	Torulaspora_pretoriensis#flattened_line_12:575385-576050	23.043	Saccharomycotina	Ascomycota
Csn2	Torulaspora_pretoriensis	Torulaspora_pretoriensis#flattened_line_1:214493-213693	23.188	Saccharomycotina	Ascomycota
Csn5	Torulaspora_pretoriensis	Torulaspora_pretoriensis#flattened_line_8:554256-554798	42.647	Saccharomycotina	Ascomycota
Csn2	Papiliotrema_laurentii	Papiliotrema_laurentii#JDSR01000833.1:34034-33513	47.126	Agaricomycotina	Basidiomycota
Csn4	Papiliotrema_laurentii	Papiliotrema_laurentii#JDSR01000474.1:7232-6561	35.931	Agaricomycotina	Basidiomycota
Csn5	Papiliotrema_laurentii	Papiliotrema_laurentii#JDSR01000773.1:7579-7274	43.269	Agaricomycotina	Basidiomycota
Csn1	Cutaneotrichosporon_cutaneum	Cutaneotrichosporon_cutaneum#LRUG01000398.1:1630-2253	25	Agaricomycotina	Basidiomycota
Csn2	Cutaneotrichosporon_cutaneum	Cutaneotrichosporon_cutaneum#LRUG01000002.1:190107-190655	45.55	Agaricomycotina	Basidiomycota
Csn4	Cutaneotrichosporon_cutaneum	Cutaneotrichosporon_cutaneum#LRUG01000046.1:1177-1767	41.624	Agaricomycotina	Basidiomycota
Csn5	Cutaneotrichosporon_cutaneum	Cutaneotrichosporon_cutaneum#LRUG01000006.1:233707-234516	34.444	Agaricomycotina	Basidiomycota
Csn1	Russula_sp._MG48	Russula_sp._MG48#QLOS01005332.1:9689-10384	26.016	Agaricomycotina	Basidiomycota
Csn2	Russula_sp._MG48	Russula_sp._MG48#QLOS01003677.1:2517-1549	32.934	Agaricomycotina	Basidiomycota
Csn4	Russula_sp._MG48	Russula_sp._MG48#QLOS01011545.1:6803-7612	40.433	Agaricomycotina	Basidiomycota
Csn5	Russula_sp._MG48	Russula_sp._MG48#QLOS01003261.1:13359-13769	53.237	Agaricomycotina	Basidiomycota
Csn1	Neofusicoccum_parvum	Neofusicoccum_parvum#KB916918.1:164535-163504	44.35	Pezizomycotina	Ascomycota
Csn2	Neofusicoccum_parvum	Neofusicoccum_parvum#KB916682.1:2329-806	57.874	Pezizomycotina	Ascomycota
Csn3	Neofusicoccum_parvum	Neofusicoccum_parvum#KB916120.1:102555-102088	35.256	Pezizomycotina	Ascomycota
Csn4	Neofusicoccum_parvum	Neofusicoccum_parvum#KB916119.1:35081-36238	53.181	Pezizomycotina	Ascomycota
Csn5	Neofusicoccum_parvum	Neofusicoccum_parvum#KB916531.1:7884-6895	58.912	Pezizomycotina	Ascomycota
Csn6	Neofusicoccum_parvum	Neofusicoccum_parvum#KB915702.1:31005-30331	44	Pezizomycotina	Ascomycota
Csn7	Neofusicoccum_parvum	Neofusicoccum_parvum#KB915786.1:15335-15102	61.446	Pezizomycotina	Ascomycota
Csn1	Lactarius_hatsudake	Lactarius_hatsudake#QFDZ01010139.1:19642-21075	25	Agaricomycotina	Basidiomycota
Csn2	Lactarius_hatsudake	Lactarius_hatsudake#QFDZ01017929.1:5890-6855	27.077	Agaricomycotina	Basidiomycota
Csn4	Lactarius_hatsudake	Lactarius_hatsudake#QFDZ01000820.1:72085-72531	44.872	Agaricomycotina	Basidiomycota
Csn5	Lactarius_hatsudake	Lactarius_hatsudake#QFDZ01023473.1:5361-6173	44.203	Agaricomycotina	Basidiomycota
Csn6	Lactarius_hatsudake	Lactarius_hatsudake#QFDZ01007255.1:7270-7845	29.327	Agaricomycotina	Basidiomycota
Csn1	Taphrina_wiesneri	Taphrina_wiesneri#DF818486.1:62425-61229	34.699	Taphrinomycotina	Ascomycota
Csn2	Taphrina_wiesneri	Taphrina_wiesneri#DF818494.1:183129-181888	55.263	Taphrinomycotina	Ascomycota
Csn3	Taphrina_wiesneri	Taphrina_wiesneri#DF818474.1:204166-203576	24.67	Taphrinomycotina	Ascomycota
Csn4	Taphrina_wiesneri	Taphrina_wiesneri#DF818518.1:3940-2930	45.272	Taphrinomycotina	Ascomycota
Csn5	Taphrina_wiesneri	Taphrina_wiesneri#DF818472.1:409929-410969	51.429	Taphrinomycotina	Ascomycota
Csn6	Taphrina_wiesneri	Taphrina_wiesneri#DF818494.1:203289-203558	31.579	Taphrinomycotina	Ascomycota
Csn7	Taphrina_wiesneri	Taphrina_wiesneri#DF818476.1:356625-356885	34.043	Taphrinomycotina	Ascomycota
Csn1	Fusarium_algeriense	Fusarium_algeriense#PVPY01000009.1:42242-43522	44.318	Pezizomycotina	Ascomycota
Csn2	Fusarium_algeriense	Fusarium_algeriense#PVPY01000700.1:3511-2426	75.414	Pezizomycotina	Ascomycota
Csn3	Fusarium_algeriense	Fusarium_algeriense#PVPY01001469.1:18954-17965	25.444	Pezizomycotina	Ascomycota
Csn4	Fusarium_algeriense	Fusarium_algeriense#PVPY01000408.1:3161-2013	50.513	Pezizomycotina	Ascomycota
Csn5	Fusarium_algeriense	Fusarium_algeriense#PVPY01001646.1:3856-2882	59.692	Pezizomycotina	Ascomycota
Csn6	Fusarium_algeriense	Fusarium_algeriense#PVPY01000266.1:124738-125631	41	Pezizomycotina	Ascomycota
Csn7	Fusarium_algeriense	Fusarium_algeriense#PVPY01000208.1:62320-62949	42.081	Pezizomycotina	Ascomycota
Csn1	Meyerozyma_guilliermondii	Meyerozyma_guilliermondii#NW_001809800.1:1363875-1363009	22.508	Saccharomycotina	Ascomycota
Csn2	Meyerozyma_guilliermondii	Meyerozyma_guilliermondii#NW_001809799.1:948856-947741	31.316	Saccharomycotina	Ascomycota
Csn5	Meyerozyma_guilliermondii	Meyerozyma_guilliermondii#NW_001809795.1:437454-438203	44.485	Saccharomycotina	Ascomycota
Csn1	Diddensiella_caesifluorescens	Diddensiella_caesifluorescens#NODE_7_length_627228_cov_38.3844_ID_13:287353-286388	26.667	Saccharomycotina	Ascomycota
Csn2	Diddensiella_caesifluorescens	Diddensiella_caesifluorescens#NODE_2_length_1415131_cov_38.5823_ID_3:560885-561352	48.077	Saccharomycotina	Ascomycota
Csn4	Diddensiella_caesifluorescens	Diddensiella_caesifluorescens#NODE_7_length_627228_cov_38.3844_ID_13:293766-294914	38.481	Saccharomycotina	Ascomycota
Csn5	Diddensiella_caesifluorescens	Diddensiella_caesifluorescens#NODE_3_length_1094262_cov_38.3339_ID_5:939574-938576	52.395	Saccharomycotina	Ascomycota
Csn6	Diddensiella_caesifluorescens	Diddensiella_caesifluorescens#NODE_1_length_2279773_cov_38.2437_ID_1:142236-141715	26	Saccharomycotina	Ascomycota
Csn1	Uromyces_viciaefabae	Uromyces_viciaefabae#JNCO01019371.1:2994-3422	30.07	Pucciniomycotina	Basidiomycota
Csn4	Uromyces_viciaefabae	Uromyces_viciaefabae#JNCO01009335.1:9249-9932	34.711	Pucciniomycotina	Basidiomycota
Csn5	Uromyces_viciaefabae	Uromyces_viciaefabae#JNCO01054049.1:486-1160	49.778	Pucciniomycotina	Basidiomycota
Csn1	Alternaria_consortialis	Alternaria_consortialis#BCGG01000003.1:661132-660122	42.493	Pezizomycotina	Ascomycota
Csn2	Alternaria_consortialis	Alternaria_consortialis#BCGG01000003.1:621540-620806	68.163	Pezizomycotina	Ascomycota
Csn3	Alternaria_consortialis	Alternaria_consortialis#BCGG01000009.1:1634180-1633521	28.636	Pezizomycotina	Ascomycota
Csn4	Alternaria_consortialis	Alternaria_consortialis#BCGG01000004.1:2398526-2397390	48.711	Pezizomycotina	Ascomycota
Csn5	Alternaria_consortialis	Alternaria_consortialis#BCGG01000002.1:1234483-1235484	58.333	Pezizomycotina	Ascomycota
Csn6	Alternaria_consortialis	Alternaria_consortialis#BCGG01000003.1:248643-249296	41.284	Pezizomycotina	Ascomycota
Csn7	Alternaria_consortialis	Alternaria_consortialis#BCGG01000004.1:1443610-1443846	56.977	Pezizomycotina	Ascomycota
Csn1	Bipolaris_oryzae	Bipolaris_oryzae#LNFW01000624.1:61926-60916	44.193	Pezizomycotina	Ascomycota
Csn2	Bipolaris_oryzae	Bipolaris_oryzae#LNFW01000185.1:6185-4923	58.907	Pezizomycotina	Ascomycota
Csn3	Bipolaris_oryzae	Bipolaris_oryzae#LNFW01000005.1:45400-44936	32.903	Pezizomycotina	Ascomycota
Csn4	Bipolaris_oryzae	Bipolaris_oryzae#LNFW01000751.1:103973-105124	48.601	Pezizomycotina	Ascomycota
Csn5	Bipolaris_oryzae	Bipolaris_oryzae#LNFW01000904.1:45864-46841	59.271	Pezizomycotina	Ascomycota
Csn6	Bipolaris_oryzae	Bipolaris_oryzae#LNFW01000156.1:22200-22541	50	Pezizomycotina	Ascomycota
Csn7	Bipolaris_oryzae	Bipolaris_oryzae#LNFW01000533.1:15257-14823	48.299	Pezizomycotina	Ascomycota
Csn1	Colletotrichum_sublineola	Colletotrichum_sublineola#MQVQ01000024.1:164649-163882	45.556	Pezizomycotina	Ascomycota
Csn2	Colletotrichum_sublineola	Colletotrichum_sublineola#MQVQ01000036.1:221738-223066	70.429	Pezizomycotina	Ascomycota
Csn3	Colletotrichum_sublineola	Colletotrichum_sublineola#MQVQ01000049.1:28511-27672	27.046	Pezizomycotina	Ascomycota
Csn4	Colletotrichum_sublineola	Colletotrichum_sublineola#MQVQ01000020.1:396203-397360	46.565	Pezizomycotina	Ascomycota
Csn5	Colletotrichum_sublineola	Colletotrichum_sublineola#MQVQ01000016.1:549159-548179	60.366	Pezizomycotina	Ascomycota
Csn6	Colletotrichum_sublineola	Colletotrichum_sublineola#MQVQ01000031.1:351322-350429	40.667	Pezizomycotina	Ascomycota
Csn7	Colletotrichum_sublineola	Colletotrichum_sublineola#MQVQ01000001.1:1576438-1577034	47.115	Pezizomycotina	Ascomycota
Csn1	Amanita_phalloides	Amanita_phalloides#MEHY01000832.1:11593-11108	28.902	Agaricomycotina	Basidiomycota
Csn2	Amanita_phalloides	Amanita_phalloides#MEHY01000912.1:25375-24206	40	Agaricomycotina	Basidiomycota
Csn4	Amanita_phalloides	Amanita_phalloides#MEHY01000204.1:10094-9642	44.937	Agaricomycotina	Basidiomycota
Csn5	Amanita_phalloides	Amanita_phalloides#MEHY01001459.1:16034-15663	53.175	Agaricomycotina	Basidiomycota
Csn1	Talaromyces_leycettanus	Talaromyces_leycettanus#JSYV01000755.1:63859-62426	67.775	Pezizomycotina	Ascomycota
Csn2	Talaromyces_leycettanus	Talaromyces_leycettanus#JSYV01000283.1:169322-168120	85.856	Pezizomycotina	Ascomycota
Csn3	Talaromyces_leycettanus	Talaromyces_leycettanus#JSYV01000628.1:670-1644	41.846	Pezizomycotina	Ascomycota
Csn4	Talaromyces_leycettanus	Talaromyces_leycettanus#JSYV01000757.1:111866-113098	80.292	Pezizomycotina	Ascomycota
Csn5	Talaromyces_leycettanus	Talaromyces_leycettanus#JSYV01000681.1:10720-9749	83.385	Pezizomycotina	Ascomycota
Csn6	Talaromyces_leycettanus	Talaromyces_leycettanus#JSYV01000497.1:4346-3324	54.252	Pezizomycotina	Ascomycota
Csn7	Talaromyces_leycettanus	Talaromyces_leycettanus#JSYV01000310.1:36271-37023	50.195	Pezizomycotina	Ascomycota
Csn8	Talaromyces_leycettanus	Talaromyces_leycettanus#JSYV01000749.1:120367-120567	59.701	Pezizomycotina	Ascomycota
Csn2	Paramicrosporidium_saccamoebae	Paramicrosporidium_saccamoebae#MTSL01000161.1:31998-33011	23.315	no_rank	Cryptomycota
Csn5	Paramicrosporidium_saccamoebae	Paramicrosporidium_saccamoebae#MTSL01000076.1:24295-24897	35.784	no_rank	Cryptomycota
Csn1	Trigonopsis_variabilis	Trigonopsis_variabilis#NODE_2_length_1838899_cov_46.6078_ID_1253:233669-234628	24.179	Saccharomycotina	Ascomycota
Csn2	Trigonopsis_variabilis	Trigonopsis_variabilis#NODE_4_length_1082171_cov_45.4179_ID_1480:963911-962772	40.206	Saccharomycotina	Ascomycota
Csn4	Trigonopsis_variabilis	Trigonopsis_variabilis#NODE_3_length_1312102_cov_45.374_ID_2384:1209982-1208801	34.328	Saccharomycotina	Ascomycota
Csn5	Trigonopsis_variabilis	Trigonopsis_variabilis#NODE_8_length_567177_cov_45.8152_ID_1382:256632-256033	58.416	Saccharomycotina	Ascomycota
Csn1	Russula_virescens	Russula_virescens#QFEY01000598.1:35230-34787	28.105	Agaricomycotina	Basidiomycota
Csn2	Russula_virescens	Russula_virescens#QFEY01000863.1:25680-26096	35	Agaricomycotina	Basidiomycota
Csn4	Russula_virescens	Russula_virescens#QFEY01002455.1:130249-131583	34.216	Agaricomycotina	Basidiomycota
Csn5	Russula_virescens	Russula_virescens#QFEY01001519.1:42468-41998	58.491	Agaricomycotina	Basidiomycota
Csn6	Russula_virescens	Russula_virescens#QFEY01000090.1:15172-14783	27.941	Agaricomycotina	Basidiomycota
Csn2	Cutaneotrichosporon_cyanovorans	Cutaneotrichosporon_cyanovorans#BEDZ01000003.1:538371-537211	34.271	Agaricomycotina	Basidiomycota
Csn4	Cutaneotrichosporon_cyanovorans	Cutaneotrichosporon_cyanovorans#BEDZ01000029.1:179652-179134	43.353	Agaricomycotina	Basidiomycota
Csn5	Cutaneotrichosporon_cyanovorans	Cutaneotrichosporon_cyanovorans#BEDZ01000032.1:146487-145549	38.73	Agaricomycotina	Basidiomycota
Csn1	Pseudocercospora_musae	Pseudocercospora_musae#LFZO01000070.1:72178-70727	36.133	Pezizomycotina	Ascomycota
Csn2	Pseudocercospora_musae	Pseudocercospora_musae#LFZO01000254.1:39605-40447	62.976	Pezizomycotina	Ascomycota
Csn3	Pseudocercospora_musae	Pseudocercospora_musae#LFZO01000131.1:61286-62476	31.49	Pezizomycotina	Ascomycota
Csn4	Pseudocercospora_musae	Pseudocercospora_musae#LFZO01000499.1:11604-11996	55.072	Pezizomycotina	Ascomycota
Csn5	Pseudocercospora_musae	Pseudocercospora_musae#LFZO01000280.1:31069-30107	59.327	Pezizomycotina	Ascomycota
Csn6	Pseudocercospora_musae	Pseudocercospora_musae#LFZO01000059.1:22272-21175	36.911	Pezizomycotina	Ascomycota
Csn7	Pseudocercospora_musae	Pseudocercospora_musae#LFZO01000112.1:18684-19139	43.506	Pezizomycotina	Ascomycota
Csn1	Neonectria_ditissima	Neonectria_ditissima#LKCW01000101.1:94508-95461	43.161	Pezizomycotina	Ascomycota
Csn2	Neonectria_ditissima	Neonectria_ditissima#LKCW01000481.1:4102-5280	69.466	Pezizomycotina	Ascomycota
Csn3	Neonectria_ditissima	Neonectria_ditissima#LKCW01000203.1:38479-37322	28.079	Pezizomycotina	Ascomycota
Csn4	Neonectria_ditissima	Neonectria_ditissima#LKCW01000026.1:195302-196462	47.208	Pezizomycotina	Ascomycota
Csn5	Neonectria_ditissima	Neonectria_ditissima#LKCW01000238.1:40784-39795	60.909	Pezizomycotina	Ascomycota
Csn6	Neonectria_ditissima	Neonectria_ditissima#LKCW01000212.1:25641-26531	41	Pezizomycotina	Ascomycota
Csn7	Neonectria_ditissima	Neonectria_ditissima#LKCW01000085.1:128113-128742	45.413	Pezizomycotina	Ascomycota
Csn1	Middelhovenomyces_tepae	Middelhovenomyces_tepae#NODE_18_length_247728_cov_23.5958_ID_2634:125621-124743	26.159	Saccharomycotina	Ascomycota
Csn2	Middelhovenomyces_tepae	Middelhovenomyces_tepae#NODE_2_length_1239734_cov_23.249_ID_1403:58135-58680	52.66	Saccharomycotina	Ascomycota
Csn4	Middelhovenomyces_tepae	Middelhovenomyces_tepae#NODE_18_length_247728_cov_23.5958_ID_2634:129480-128437	38.764	Saccharomycotina	Ascomycota
Csn5	Middelhovenomyces_tepae	Middelhovenomyces_tepae#NODE_17_length_270480_cov_22.9934_ID_2193:7099-5996	43.432	Saccharomycotina	Ascomycota
Csn6	Middelhovenomyces_tepae	Middelhovenomyces_tepae#NODE_16_length_288003_cov_22.4727_ID_2322:35787-35293	34.01	Saccharomycotina	Ascomycota
Csn7	Middelhovenomyces_tepae	Middelhovenomyces_tepae#NODE_4_length_1208358_cov_23.5021_ID_1139:143175-142600	29.082	Saccharomycotina	Ascomycota
Csn2	Aciculoconidium_aculeatum	Aciculoconidium_aculeatum#NODE_1_length_997750_cov_35.0829_ID_1:758350-757175	30.521	Saccharomycotina	Ascomycota
Csn5	Aciculoconidium_aculeatum	Aciculoconidium_aculeatum#NODE_2_length_899148_cov_35.27_ID_3:847110-846469	50.935	Saccharomycotina	Ascomycota
Csn1	Dipodascus_albidus	Dipodascus_albidus#flattened_line_166:7756-8886	23.544	Saccharomycotina	Ascomycota
Csn2	Dipodascus_albidus	Dipodascus_albidus#flattened_line_72:56751-57722	22.881	Saccharomycotina	Ascomycota
Csn4	Dipodascus_albidus	Dipodascus_albidus#flattened_line_263:8294-7590	42.8	Saccharomycotina	Ascomycota
Csn5	Dipodascus_albidus	Dipodascus_albidus#flattened_line_4:81049-80375	60.177	Saccharomycotina	Ascomycota
Csn7	Dipodascus_albidus	Dipodascus_albidus#flattened_line_14:239980-240543	30.208	Saccharomycotina	Ascomycota
Csn1	Lactarius_indigo	Lactarius_indigo#QLPB01000516.1:26352-27785	25.203	Agaricomycotina	Basidiomycota
Csn2	Lactarius_indigo	Lactarius_indigo#QLPB01015570.1:17255-18319	34.454	Agaricomycotina	Basidiomycota
Csn4	Lactarius_indigo	Lactarius_indigo#QLPB01015607.1:36306-36752	44.872	Agaricomycotina	Basidiomycota
Csn5	Lactarius_indigo	Lactarius_indigo#QLPB01015256.1:19044-18772	66.667	Agaricomycotina	Basidiomycota
Csn6	Lactarius_indigo	Lactarius_indigo#QLPB01015269.1:15036-14461	29.808	Agaricomycotina	Basidiomycota
Csn1	Fusarium_asiaticum	Fusarium_asiaticum#LHTY01000025.1:528628-529575	42.249	Pezizomycotina	Ascomycota
Csn2	Fusarium_asiaticum	Fusarium_asiaticum#LHTY01000012.1:82691-81345	70.156	Pezizomycotina	Ascomycota
Csn3	Fusarium_asiaticum	Fusarium_asiaticum#LHTY01000031.1:709944-708895	26.479	Pezizomycotina	Ascomycota
Csn4	Fusarium_asiaticum	Fusarium_asiaticum#LHTY01000013.1:1299433-1300587	49.364	Pezizomycotina	Ascomycota
Csn5	Fusarium_asiaticum	Fusarium_asiaticum#LHTY01000025.1:697990-698964	61.043	Pezizomycotina	Ascomycota
Csn6	Fusarium_asiaticum	Fusarium_asiaticum#LHTY01000097.1:116644-115724	39.677	Pezizomycotina	Ascomycota
Csn7	Fusarium_asiaticum	Fusarium_asiaticum#LHTY01000017.1:1083508-1084101	48.058	Pezizomycotina	Ascomycota
Csn1	Alternaria_solani	Alternaria_solani#CP022027.1:967156-966068	39.842	Pezizomycotina	Ascomycota
Csn2	Alternaria_solani	Alternaria_solani#CP022027.1:928408-927671	67.48	Pezizomycotina	Ascomycota
Csn3	Alternaria_solani	Alternaria_solani#CP022031.1:880315-880974	29.091	Pezizomycotina	Ascomycota
Csn4	Alternaria_solani	Alternaria_solani#CP022028.1:2262449-2261313	48.711	Pezizomycotina	Ascomycota
Csn5	Alternaria_solani	Alternaria_solani#CP022025.1:4043832-4042849	58.859	Pezizomycotina	Ascomycota
Csn6	Alternaria_solani	Alternaria_solani#CP022027.1:533869-533483	45.736	Pezizomycotina	Ascomycota
Csn7	Alternaria_solani	Alternaria_solani#CP022028.1:1333785-1334021	58.14	Pezizomycotina	Ascomycota
Csn1	Bipolaris_sorokiniana	Bipolaris_sorokiniana#KB445641.1:1012263-1013264	44	Pezizomycotina	Ascomycota
Csn2	Bipolaris_sorokiniana	Bipolaris_sorokiniana#KB445641.1:1130549-1130004	74.725	Pezizomycotina	Ascomycota
Csn3	Bipolaris_sorokiniana	Bipolaris_sorokiniana#KB445640.1:1479020-1478556	32.903	Pezizomycotina	Ascomycota
Csn4	Bipolaris_sorokiniana	Bipolaris_sorokiniana#KB445645.1:945942-947090	48.469	Pezizomycotina	Ascomycota
Csn5	Bipolaris_sorokiniana	Bipolaris_sorokiniana#KB445654.1:652127-653104	59.574	Pezizomycotina	Ascomycota
Csn6	Bipolaris_sorokiniana	Bipolaris_sorokiniana#KB445644.1:156565-156906	50	Pezizomycotina	Ascomycota
Csn7	Bipolaris_sorokiniana	Bipolaris_sorokiniana#KB445652.1:64324-64563	56.471	Pezizomycotina	Ascomycota
Csn1	Amanita_polypyramis	Amanita_polypyramis#JNHY02000501.1:3096-2506	27.184	Agaricomycotina	Basidiomycota
Csn2	Amanita_polypyramis	Amanita_polypyramis#JNHY02000055.1:23289-22795	44.643	Agaricomycotina	Basidiomycota
Csn4	Amanita_polypyramis	Amanita_polypyramis#JNHY02000010.1:155302-154853	45.86	Agaricomycotina	Basidiomycota
Csn5	Amanita_polypyramis	Amanita_polypyramis#JNHY02000204.1:3278-2808	57.862	Agaricomycotina	Basidiomycota
Csn6	Amanita_polypyramis	Amanita_polypyramis#JNHY02000006.1:243017-242457	27.32	Agaricomycotina	Basidiomycota
Csn1	Ustilago_bromivora	Ustilago_bromivora#FMVU01000051.1:53208-51760	28.543	Ustilaginomycotina	Basidiomycota
Csn2	Ustilago_bromivora	Ustilago_bromivora#FMVU01000170.1:120994-119783	52.709	Ustilaginomycotina	Basidiomycota
Csn4	Ustilago_bromivora	Ustilago_bromivora#FMVU01000130.1:18708-19766	35.556	Ustilaginomycotina	Basidiomycota
Csn5	Ustilago_bromivora	Ustilago_bromivora#FMVU01000220.1:77508-76639	58.621	Ustilaginomycotina	Basidiomycota
Csn6	Ustilago_bromivora	Ustilago_bromivora#FMVU01000078.1:37891-37457	33.537	Ustilaginomycotina	Basidiomycota
Csn7	Ustilago_bromivora	Ustilago_bromivora#FMVU01000014.1:173064-172402	32.432	Ustilaginomycotina	Basidiomycota
Csn1	Talaromyces_marneffei	Talaromyces_marneffei#JPOX01000021.1:288158-287229	65.916	Pezizomycotina	Ascomycota
Csn2	Talaromyces_marneffei	Talaromyces_marneffei#JPOX01000009.1:475889-477166	78.404	Pezizomycotina	Ascomycota
Csn3	Talaromyces_marneffei	Talaromyces_marneffei#JPOX01000015.1:705945-706883	38.318	Pezizomycotina	Ascomycota
Csn4	Talaromyces_marneffei	Talaromyces_marneffei#JPOX01000002.1:802541-803779	75.545	Pezizomycotina	Ascomycota
Csn5	Talaromyces_marneffei	Talaromyces_marneffei#JPOX01000022.1:162626-163645	70.294	Pezizomycotina	Ascomycota
Csn6	Talaromyces_marneffei	Talaromyces_marneffei#JPOX01000022.1:455395-454892	53.216	Pezizomycotina	Ascomycota
Csn7	Talaromyces_marneffei	Talaromyces_marneffei#JPOX01000012.1:380938-380681	73.256	Pezizomycotina	Ascomycota
Csn8	Talaromyces_marneffei	Talaromyces_marneffei#JPOX01000021.1:227003-227515	33.908	Pezizomycotina	Ascomycota
Csn1	Parasitella_parasitica	Parasitella_parasitica#LN732068.1:38851-37523	29.89	Mucoromycotina	Mucoromycota
Csn2	Parasitella_parasitica	Parasitella_parasitica#LN718954.1:7058-7840	49.438	Mucoromycotina	Mucoromycota
Csn4	Parasitella_parasitica	Parasitella_parasitica#LN728830.1:65149-64583	40.306	Mucoromycotina	Mucoromycota
Csn5	Parasitella_parasitica	Parasitella_parasitica#LN723087.1:101316-101606	57.732	Mucoromycotina	Mucoromycota
Csn2	Trigonopsis_vinaria	Trigonopsis_vinaria#NODE_29_length_100643_cov_37.9226_ID_3916:29064-30296	34.434	Saccharomycotina	Ascomycota
Csn4	Trigonopsis_vinaria	Trigonopsis_vinaria#NODE_31_length_87158_cov_27.2516_ID_4097:38429-39310	31.788	Saccharomycotina	Ascomycota
Csn5	Trigonopsis_vinaria	Trigonopsis_vinaria#NODE_4_length_684481_cov_27.1247_ID_2120:310070-310846	50.566	Saccharomycotina	Ascomycota
Csn1	Colletotrichum_tofieldiae	Colletotrichum_tofieldiae#LFIV01000010.1:213969-215162	45.783	Pezizomycotina	Ascomycota
Csn2	Colletotrichum_tofieldiae	Colletotrichum_tofieldiae#LFIV01000004.1:581451-580360	73.352	Pezizomycotina	Ascomycota
Csn3	Colletotrichum_tofieldiae	Colletotrichum_tofieldiae#LFIV01000017.1:93631-94443	26.471	Pezizomycotina	Ascomycota
Csn4	Colletotrichum_tofieldiae	Colletotrichum_tofieldiae#LFIV01000114.1:154513-155670	46.31	Pezizomycotina	Ascomycota
Csn5	Colletotrichum_tofieldiae	Colletotrichum_tofieldiae#LFIV01000055.1:8276-9262	60.303	Pezizomycotina	Ascomycota
Csn6	Colletotrichum_tofieldiae	Colletotrichum_tofieldiae#LFIV01000124.1:112845-111952	40.803	Pezizomycotina	Ascomycota
Csn7	Colletotrichum_tofieldiae	Colletotrichum_tofieldiae#LFIV01000026.1:12925-12329	46.154	Pezizomycotina	Ascomycota
Csn1	Cutaneotrichosporon_daszewskae	Cutaneotrichosporon_daszewskae#BEDX01000004.1:1880120-1880479	29.008	Agaricomycotina	Basidiomycota
Csn2	Cutaneotrichosporon_daszewskae	Cutaneotrichosporon_daszewskae#BEDX01000007.1:737835-737416	30.282	Agaricomycotina	Basidiomycota
Csn4	Cutaneotrichosporon_daszewskae	Cutaneotrichosporon_daszewskae#BEDX01000002.1:1835912-1836472	41.711	Agaricomycotina	Basidiomycota
Csn5	Cutaneotrichosporon_daszewskae	Cutaneotrichosporon_daszewskae#BEDX01000006.1:1191044-1191868	34.043	Agaricomycotina	Basidiomycota
Csn2	Alloascoidea_hylecoeti	Alloascoidea_hylecoeti#gi|1002318382|dbj|BCKZ01000001.1|:300881-302026	40.874	Saccharomycotina	Ascomycota
Csn4	Alloascoidea_hylecoeti	Alloascoidea_hylecoeti#gi|1002318380|dbj|BCKZ01000003.1|:107040-106108	23.053	Saccharomycotina	Ascomycota
Csn5	Alloascoidea_hylecoeti	Alloascoidea_hylecoeti#gi|1002318378|dbj|BCKZ01000005.1|:1090282-1091247	44.099	Saccharomycotina	Ascomycota
Csn1	Pseudocercospora_pinidensiflorae	Pseudocercospora_pini-densiflorae#KZ107725.1:394716-396062	37.908	Pezizomycotina	Ascomycota
Csn2	Pseudocercospora_pinidensiflorae	Pseudocercospora_pini-densiflorae#KZ107264.1:60331-61182	62.329	Pezizomycotina	Ascomycota
Csn3	Pseudocercospora_pinidensiflorae	Pseudocercospora_pini-densiflorae#AWYD02001527.1:9849-8659	32.289	Pezizomycotina	Ascomycota
Csn4	Pseudocercospora_pinidensiflorae	Pseudocercospora_pini-densiflorae#KZ107299.1:60801-61769	50.909	Pezizomycotina	Ascomycota
Csn5	Pseudocercospora_pinidensiflorae	Pseudocercospora_pini-densiflorae#KZ107651.1:24601-25554	60.185	Pezizomycotina	Ascomycota
Csn6	Pseudocercospora_pinidensiflorae	Pseudocercospora_pini-densiflorae#AWYD02004494.1:8849-7752	36.387	Pezizomycotina	Ascomycota
Csn7	Pseudocercospora_pinidensiflorae	Pseudocercospora_pini-densiflorae#KZ107507.1:48662-49117	42.857	Pezizomycotina	Ascomycota
Csn1	Neonectria_hederae	Neonectria_hederae#QGQB01000009.1:79256-77853	41.875	Pezizomycotina	Ascomycota
Csn2	Neonectria_hederae	Neonectria_hederae#QGQB01000313.1:3846-2743	72.554	Pezizomycotina	Ascomycota
Csn3	Neonectria_hederae	Neonectria_hederae#QGQB01000169.1:79420-80568	28.894	Pezizomycotina	Ascomycota
Csn4	Neonectria_hederae	Neonectria_hederae#QGQB01000284.1:139945-138785	48.477	Pezizomycotina	Ascomycota
Csn5	Neonectria_hederae	Neonectria_hederae#QGQB01000320.1:47640-46651	61.212	Pezizomycotina	Ascomycota
Csn6	Neonectria_hederae	Neonectria_hederae#QGQB01000088.1:12696-13580	42.088	Pezizomycotina	Ascomycota
Csn7	Neonectria_hederae	Neonectria_hederae#QGQB01000437.1:43227-42610	46.262	Pezizomycotina	Ascomycota
Csn1	Millerozyma_acaciae	Millerozyma_acaciae#gi|1002316185|dbj|BCKO01000004.1|:234400-235182	22.456	Saccharomycotina	Ascomycota
Csn2	Millerozyma_acaciae	Millerozyma_acaciae#gi|1002316187|dbj|BCKO01000002.1|:1174416-1175651	31.829	Saccharomycotina	Ascomycota
Csn5	Millerozyma_acaciae	Millerozyma_acaciae#gi|1002316188|dbj|BCKO01000001.1|:1907067-1906357	50.209	Saccharomycotina	Ascomycota
Csn1	Saitozyma_podzolica	Saitozyma_podzolica#RSCD01000003.1:171471-171881	29.139	Agaricomycotina	Basidiomycota
Csn2	Saitozyma_podzolica	Saitozyma_podzolica#RSCD01000014.1:425384-425758	34.932	Agaricomycotina	Basidiomycota
Csn5	Saitozyma_podzolica	Saitozyma_podzolica#RSCD01000006.1:991875-992315	53.061	Agaricomycotina	Basidiomycota
Csn1	Dipodascus_geniculatus	Dipodascus_geniculatus#flattened_line_40:24240-23083	25.604	Saccharomycotina	Ascomycota
Csn2	Dipodascus_geniculatus	Dipodascus_geniculatus#flattened_line_28:211530-212576	24.935	Saccharomycotina	Ascomycota
Csn4	Dipodascus_geniculatus	Dipodascus_geniculatus#flattened_line_8:144320-143289	33.983	Saccharomycotina	Ascomycota
Csn5	Dipodascus_geniculatus	Dipodascus_geniculatus#flattened_line_4:118766-119452	60.435	Saccharomycotina	Ascomycota
Csn7	Dipodascus_geniculatus	Dipodascus_geniculatus#flattened_line_52:114325-114831	33.918	Saccharomycotina	Ascomycota
Csn1	Lactarius_piperatus	Lactarius_piperatus#QFDX01009180.1:1966-2652	22.917	Agaricomycotina	Basidiomycota
Csn4	Lactarius_piperatus	Lactarius_piperatus#QFDX01007107.1:5488-6297	40.433	Agaricomycotina	Basidiomycota
Csn5	Lactarius_piperatus	Lactarius_piperatus#QFDX01000132.1:9136-8306	39.643	Agaricomycotina	Basidiomycota
Csn1	Fusarium_avenaceum	Fusarium_avenaceum#JQGE01000018.1:2316160-2316924	43.284	Pezizomycotina	Ascomycota
Csn2	Fusarium_avenaceum	Fusarium_avenaceum#JQGE01000019.1:5700404-5701534	71.883	Pezizomycotina	Ascomycota
Csn3	Fusarium_avenaceum	Fusarium_avenaceum#JQGE01000018.1:3897849-3898583	30	Pezizomycotina	Ascomycota
Csn4	Fusarium_avenaceum	Fusarium_avenaceum#JQGE01000019.1:3096183-3095044	50.129	Pezizomycotina	Ascomycota
Csn5	Fusarium_avenaceum	Fusarium_avenaceum#JQGE01000018.1:2477960-2478934	61.35	Pezizomycotina	Ascomycota
Csn6	Fusarium_avenaceum	Fusarium_avenaceum#JQGE01000017.1:2140820-2141731	38.762	Pezizomycotina	Ascomycota
Csn7	Fusarium_avenaceum	Fusarium_avenaceum#JQGE01000019.1:1267005-1267628	43.519	Pezizomycotina	Ascomycota
Csn1	Amauroascus_mutatus	Amauroascus_mutatus#LJPJ01000065.1:2311-869	54.886	Pezizomycotina	Ascomycota
Csn2	Amauroascus_mutatus	Amauroascus_mutatus#LJPJ01000748.1:368965-370050	80.387	Pezizomycotina	Ascomycota
Csn3	Amauroascus_mutatus	Amauroascus_mutatus#LJPJ01001278.1:19790-20944	31.714	Pezizomycotina	Ascomycota
Csn4	Amauroascus_mutatus	Amauroascus_mutatus#LJPJ01001215.1:193072-191903	68.718	Pezizomycotina	Ascomycota
Csn5	Amauroascus_mutatus	Amauroascus_mutatus#LJPJ01001339.1:136486-137475	70.783	Pezizomycotina	Ascomycota
Csn6	Amauroascus_mutatus	Amauroascus_mutatus#LJPJ01000804.1:202449-201505	43.492	Pezizomycotina	Ascomycota
Csn7	Amauroascus_mutatus	Amauroascus_mutatus#LJPJ01000748.1:88218-88910	44.351	Pezizomycotina	Ascomycota
Csn8	Amauroascus_mutatus	Amauroascus_mutatus#LJPJ01000498.1:156674-156204	32.484	Pezizomycotina	Ascomycota
Csn1	Bipolaris_victoriae	Bipolaris_victoriae#KI968725.1:48395-47394	44.286	Pezizomycotina	Ascomycota
Csn2	Bipolaris_victoriae	Bipolaris_victoriae#KI968823.1:74181-75419	60.291	Pezizomycotina	Ascomycota
Csn3	Bipolaris_victoriae	Bipolaris_victoriae#KI968870.1:3442-2978	32.903	Pezizomycotina	Ascomycota
Csn4	Bipolaris_victoriae	Bipolaris_victoriae#KI968705.1:304504-305652	48.724	Pezizomycotina	Ascomycota
Csn5	Bipolaris_victoriae	Bipolaris_victoriae#KI968692.1:248486-247509	59.574	Pezizomycotina	Ascomycota
Csn6	Bipolaris_victoriae	Bipolaris_victoriae#KI968722.1:67394-68047	41.743	Pezizomycotina	Ascomycota
Csn7	Bipolaris_victoriae	Bipolaris_victoriae#KI968820.1:67836-68561	47.39	Pezizomycotina	Ascomycota
Csn1	Ustilago_cynodontis	Ustilago_cynodontis#LZZZ01000017.1:23773-22325	26.535	Ustilaginomycotina	Basidiomycota
Csn2	Ustilago_cynodontis	Ustilago_cynodontis#LZZZ01000353.1:12071-13441	50	Ustilaginomycotina	Basidiomycota
Csn4	Ustilago_cynodontis	Ustilago_cynodontis#LZZZ01000286.1:1719-2888	35.013	Ustilaginomycotina	Basidiomycota
Csn5	Ustilago_cynodontis	Ustilago_cynodontis#LZZZ01000130.1:37021-37902	57.483	Ustilaginomycotina	Basidiomycota
Csn6	Ustilago_cynodontis	Ustilago_cynodontis#LZZZ01000095.1:42375-42806	32.927	Ustilaginomycotina	Basidiomycota
Csn2	Amanita_pseudoporphyria	Amanita_pseudoporphyria#QFEO01017035.1:1563-475	39.344	Agaricomycotina	Basidiomycota
Csn4	Amanita_pseudoporphyria	Amanita_pseudoporphyria#QFEO01011006.1:7419-6601	41.429	Agaricomycotina	Basidiomycota
Csn5	Amanita_pseudoporphyria	Amanita_pseudoporphyria#QFEO01002951.1:14780-14199	51.02	Agaricomycotina	Basidiomycota
Csn2	Pascua_guehoae	Pascua_guehoae#BCJX01000003.1:77908-77534	60	Agaricomycotina	Basidiomycota
Csn4	Pascua_guehoae	Pascua_guehoae#BCJX01000004.1:1545641-1545165	42.767	Agaricomycotina	Basidiomycota
Csn5	Pascua_guehoae	Pascua_guehoae#BCJX01000012.1:613753-612983	36.68	Agaricomycotina	Basidiomycota
Csn6	Pascua_guehoae	Pascua_guehoae#BCJX01000025.1:90978-91295	27.869	Agaricomycotina	Basidiomycota
Csn2	Vanderwaltozyma_polyspora	Vanderwaltozyma_polyspora#NW_001834683.1:170390-171331	21.951	Saccharomycotina	Ascomycota
Csn5	Vanderwaltozyma_polyspora	Vanderwaltozyma_polyspora#NW_001834659.1:36036-36554	43.59	Saccharomycotina	Ascomycota
Csn1	Talaromyces_piceae	Talaromyces_piceae#JNNX01000008.1:425978-424527	55.876	Pezizomycotina	Ascomycota
Csn2	Talaromyces_piceae	Talaromyces_piceae#JNNX01000010.1:2057332-2056121	82.178	Pezizomycotina	Ascomycota
Csn3	Talaromyces_piceae	Talaromyces_piceae#JNNX01000003.1:1708342-1709322	34.036	Pezizomycotina	Ascomycota
Csn4	Talaromyces_piceae	Talaromyces_piceae#JNNX01000002.1:470990-469770	75.43	Pezizomycotina	Ascomycota
Csn5	Talaromyces_piceae	Talaromyces_piceae#JNNX01000004.1:289223-290170	77.429	Pezizomycotina	Ascomycota
Csn6	Talaromyces_piceae	Talaromyces_piceae#JNNX01000005.1:2207611-2208612	46.884	Pezizomycotina	Ascomycota
Csn7	Talaromyces_piceae	Talaromyces_piceae#JNNX01000001.1:335768-336262	55.758	Pezizomycotina	Ascomycota
Csn8	Talaromyces_piceae	Talaromyces_piceae#JNNX01000008.1:496962-496759	48.529	Pezizomycotina	Ascomycota
Csn1	Colletotrichum_truncatum	Colletotrichum_truncatum#NBAU02000007.1:1456410-1455658	44.867	Pezizomycotina	Ascomycota
Csn2	Colletotrichum_truncatum	Colletotrichum_truncatum#NBAU02000001.1:202148-203320	70.588	Pezizomycotina	Ascomycota
Csn3	Colletotrichum_truncatum	Colletotrichum_truncatum#NBAU02000014.1:541991-543142	25.316	Pezizomycotina	Ascomycota
Csn4	Colletotrichum_truncatum	Colletotrichum_truncatum#NBAU02000004.1:2050606-2051634	50	Pezizomycotina	Ascomycota
Csn5	Colletotrichum_truncatum	Colletotrichum_truncatum#NBAU02000017.1:346529-347548	59.412	Pezizomycotina	Ascomycota
Csn6	Colletotrichum_truncatum	Colletotrichum_truncatum#NBAU02000002.1:1592866-1594065	43.564	Pezizomycotina	Ascomycota
Csn7	Colletotrichum_truncatum	Colletotrichum_truncatum#NBAU02000023.1:751559-752152	45.631	Pezizomycotina	Ascomycota
Csn1	Cutaneotrichosporon_dermatis	Cutaneotrichosporon_dermatis#BCKR01000005.1:2348920-2348000	26.101	Agaricomycotina	Basidiomycota
Csn2	Cutaneotrichosporon_dermatis	Cutaneotrichosporon_dermatis#BCKR01000002.1:725652-726269	47.573	Agaricomycotina	Basidiomycota
Csn3	Cutaneotrichosporon_dermatis	Cutaneotrichosporon_dermatis#BCKR01000005.1:1239604-1240074	29.114	Agaricomycotina	Basidiomycota
Csn4	Cutaneotrichosporon_dermatis	Cutaneotrichosporon_dermatis#BCKR01000006.1:2467550-2468143	41.414	Agaricomycotina	Basidiomycota
Csn5	Cutaneotrichosporon_dermatis	Cutaneotrichosporon_dermatis#BCKR01000006.1:780777-781586	34.444	Agaricomycotina	Basidiomycota
Csn1	Eremothecium_coryli	Eremothecium_coryli#AZAH01000002.1:425499-424834	23.478	Saccharomycotina	Ascomycota
Csn2	Eremothecium_coryli	Eremothecium_coryli#AZAH01000001.1:904552-903740	24.549	Saccharomycotina	Ascomycota
Csn5	Eremothecium_coryli	Eremothecium_coryli#AZAH01000001.1:308389-308997	43.721	Saccharomycotina	Ascomycota
Csn1	Ambrosiozyma_ambrosiae	Ambrosiozyma_ambrosiae#flattened_line_16:235326-235991	24.348	Saccharomycotina	Ascomycota
Csn2	Ambrosiozyma_ambrosiae	Ambrosiozyma_ambrosiae#flattened_line_12:221709-222842	26.209	Saccharomycotina	Ascomycota
Csn5	Ambrosiozyma_ambrosiae	Ambrosiozyma_ambrosiae#flattened_line_6:170079-170705	49.761	Saccharomycotina	Ascomycota
Csn2	Nadsonia_fulvescens_var._elongata	Nadsonia_fulvescens_var._elongata#scaffold_9:65060-66205	41.775	Saccharomycotina	Ascomycota
Csn4	Nadsonia_fulvescens_var._elongata	Nadsonia_fulvescens_var._elongata#scaffold_5:540661-541773	40.576	Saccharomycotina	Ascomycota
Csn5	Nadsonia_fulvescens_var._elongata	Nadsonia_fulvescens_var._elongata#scaffold_5:1171476-1170409	48.603	Saccharomycotina	Ascomycota
Csn6	Nadsonia_fulvescens_var._elongata	Nadsonia_fulvescens_var._elongata#scaffold_5:629474-628986	29.688	Saccharomycotina	Ascomycota
Csn1	Neonectria_punicea	Neonectria_punicea#QGQA01001043.1:50991-49600	41.807	Pezizomycotina	Ascomycota
Csn2	Neonectria_punicea	Neonectria_punicea#QGQA01000557.1:5452-6624	69.054	Pezizomycotina	Ascomycota
Csn3	Neonectria_punicea	Neonectria_punicea#QGQA01000972.1:34853-34107	31.2	Pezizomycotina	Ascomycota
Csn4	Neonectria_punicea	Neonectria_punicea#QGQA01000835.1:10497-11657	47.97	Pezizomycotina	Ascomycota
Csn5	Neonectria_punicea	Neonectria_punicea#QGQA01000114.1:98822-99811	60.303	Pezizomycotina	Ascomycota
Csn6	Neonectria_punicea	Neonectria_punicea#QGQA01000707.1:22106-21213	41	Pezizomycotina	Ascomycota
Csn7	Neonectria_punicea	Neonectria_punicea#QGQA01000690.1:53641-53045	45.894	Pezizomycotina	Ascomycota
Csn1	Pseudogymnoascus_destructans	Pseudogymnoascus_destructans#KV441410.1:171970-170975	40	Pezizomycotina	Ascomycota
Csn2	Pseudogymnoascus_destructans	Pseudogymnoascus_destructans#KV441411.1:165054-163741	65.188	Pezizomycotina	Ascomycota
Csn3	Pseudogymnoascus_destructans	Pseudogymnoascus_destructans#KV441395.1:707530-708375	32.056	Pezizomycotina	Ascomycota
Csn4	Pseudogymnoascus_destructans	Pseudogymnoascus_destructans#KV441394.1:732745-731663	43.396	Pezizomycotina	Ascomycota
Csn5	Pseudogymnoascus_destructans	Pseudogymnoascus_destructans#KV441388.1:274416-273436	63.636	Pezizomycotina	Ascomycota
Csn6	Pseudogymnoascus_destructans	Pseudogymnoascus_destructans#KV441395.1:896462-895578	36.7	Pezizomycotina	Ascomycota
Csn7	Pseudogymnoascus_destructans	Pseudogymnoascus_destructans#KV441397.1:432703-433287	44.335	Pezizomycotina	Ascomycota
Csn1	Saksenaea_oblongispora	Saksenaea_oblongispora#JNEV01000797.1:117561-116134	29.555	Mucoromycotina	Mucoromycota
Csn2	Saksenaea_oblongispora	Saksenaea_oblongispora#JNEV01001576.1:22026-21340	39.738	Mucoromycotina	Mucoromycota
Csn4	Saksenaea_oblongispora	Saksenaea_oblongispora#JNEV01001597.1:137301-136378	40.952	Mucoromycotina	Mucoromycota
Csn5	Saksenaea_oblongispora	Saksenaea_oblongispora#JNEV01001161.1:11950-11189	33.725	Mucoromycotina	Mucoromycota
Csn1	Lactarius_sp._MG121	Lactarius_sp._MG121#QFDY01008383.1:4217-3087	25.594	Agaricomycotina	Basidiomycota
Csn4	Lactarius_sp._MG121	Lactarius_sp._MG121#QFDY01000999.1:79037-79483	44.872	Agaricomycotina	Basidiomycota
Csn5	Lactarius_sp._MG121	Lactarius_sp._MG121#QFDY01000025.1:136290-135814	59.627	Agaricomycotina	Basidiomycota
Csn6	Lactarius_sp._MG121	Lactarius_sp._MG121#QFDY01002634.1:659-1234	29.858	Agaricomycotina	Basidiomycota
Csn1	Fusarium_azukicola	Fusarium_azukicola#MAEG01008792.1:629-2011	39.873	Pezizomycotina	Ascomycota
Csn2	Fusarium_azukicola	Fusarium_azukicola#MAEG01001401.1:1753-434	70.362	Pezizomycotina	Ascomycota
Csn3	Fusarium_azukicola	Fusarium_azukicola#MAEG01002865.1:2700-1660	26.42	Pezizomycotina	Ascomycota
Csn4	Fusarium_azukicola	Fusarium_azukicola#MAEG01026686.1:130-624	58.788	Pezizomycotina	Ascomycota
Csn5	Fusarium_azukicola	Fusarium_azukicola#MAEG01004339.1:4114-4755	68.224	Pezizomycotina	Ascomycota
Csn6	Fusarium_azukicola	Fusarium_azukicola#MAEG01004040.1:416-150	54.945	Pezizomycotina	Ascomycota
Csn7	Fusarium_azukicola	Fusarium_azukicola#MAEG01000991.1:5300-4710	45.854	Pezizomycotina	Ascomycota
Csn1	Amauroascus_niger	Amauroascus_niger#LJPK01001774.1:3890-2607	58.178	Pezizomycotina	Ascomycota
Csn2	Amauroascus_niger	Amauroascus_niger#LJPK01001061.1:30111-31295	75	Pezizomycotina	Ascomycota
Csn3	Amauroascus_niger	Amauroascus_niger#LJPK01000268.1:2270-3445	33.671	Pezizomycotina	Ascomycota
Csn4	Amauroascus_niger	Amauroascus_niger#LJPK01001266.1:11217-12380	68.557	Pezizomycotina	Ascomycota
Csn5	Amauroascus_niger	Amauroascus_niger#LJPK01000483.1:75158-74187	71.472	Pezizomycotina	Ascomycota
Csn6	Amauroascus_niger	Amauroascus_niger#LJPK01000862.1:173261-174247	43.072	Pezizomycotina	Ascomycota
Csn7	Amauroascus_niger	Amauroascus_niger#LJPK01001826.1:22032-21775	61.628	Pezizomycotina	Ascomycota
Csn8	Amauroascus_niger	Amauroascus_niger#LJPK01001280.1:70614-70910	30.303	Pezizomycotina	Ascomycota
Csn2	Wickerhamia_fluorescens	Wickerhamia_fluorescens#gi|1002316296|dbj|BCGE01000008.1|:122852-123991	31.186	Saccharomycotina	Ascomycota
Csn5	Wickerhamia_fluorescens	Wickerhamia_fluorescens#gi|1002316303|dbj|BCGE01000001.1|:1846465-1847181	49.167	Saccharomycotina	Ascomycota
Csn1	Bipolaris_zeicola	Bipolaris_zeicola#KI964540.1:314631-313630	44.286	Pezizomycotina	Ascomycota
Csn2	Bipolaris_zeicola	Bipolaris_zeicola#KI964586.1:60754-59516	60.291	Pezizomycotina	Ascomycota
Csn3	Bipolaris_zeicola	Bipolaris_zeicola#KI964715.1:44626-43448	24.495	Pezizomycotina	Ascomycota
Csn4	Bipolaris_zeicola	Bipolaris_zeicola#KI964707.1:51873-50725	48.724	Pezizomycotina	Ascomycota
Csn5	Bipolaris_zeicola	Bipolaris_zeicola#KI964701.1:12011-11034	59.574	Pezizomycotina	Ascomycota
Csn6	Bipolaris_zeicola	Bipolaris_zeicola#KI964553.1:75364-76017	41.743	Pezizomycotina	Ascomycota
Csn7	Bipolaris_zeicola	Bipolaris_zeicola#KI964686.1:35199-35924	47.39	Pezizomycotina	Ascomycota
Csn1	Ustilago_esculenta	Ustilago_esculenta#JTLW01000034.1:186327-187055	29.921	Ustilaginomycotina	Basidiomycota
Csn2	Ustilago_esculenta	Ustilago_esculenta#JTLW01000005.1:9272-10567	50.569	Ustilaginomycotina	Basidiomycota
Csn4	Ustilago_esculenta	Ustilago_esculenta#JTLW01000004.1:483100-481949	35.294	Ustilaginomycotina	Basidiomycota
Csn5	Ustilago_esculenta	Ustilago_esculenta#JTLW01000012.1:382064-381201	58.681	Ustilaginomycotina	Basidiomycota
Csn6	Ustilago_esculenta	Ustilago_esculenta#JTLW01000016.1:225917-226453	32.663	Ustilaginomycotina	Basidiomycota
Csn1	Amanita_thiersii	Amanita_thiersii#KZ302102.1:36377-35955	35.526	Agaricomycotina	Basidiomycota
Csn2	Amanita_thiersii	Amanita_thiersii#KZ301980.1:242587-243270	41.667	Agaricomycotina	Basidiomycota
Csn4	Amanita_thiersii	Amanita_thiersii#KZ301977.1:128807-129259	46.835	Agaricomycotina	Basidiomycota
Csn5	Amanita_thiersii	Amanita_thiersii#KZ302099.1:19881-20177	62.376	Agaricomycotina	Basidiomycota
Csn1	Talaromyces_pinophilus	Talaromyces_pinophilus#QNQR01000012.1:314660-313731	65.595	Pezizomycotina	Ascomycota
Csn2	Talaromyces_pinophilus	Talaromyces_pinophilus#QNQR01000137.1:24478-23327	82.051	Pezizomycotina	Ascomycota
Csn3	Talaromyces_pinophilus	Talaromyces_pinophilus#QNQR01000074.1:19797-18682	35.733	Pezizomycotina	Ascomycota
Csn4	Talaromyces_pinophilus	Talaromyces_pinophilus#QNQR01000181.1:18437-19675	76.029	Pezizomycotina	Ascomycota
Csn5	Talaromyces_pinophilus	Talaromyces_pinophilus#QNQR01000024.1:85783-84689	68.493	Pezizomycotina	Ascomycota
Csn6	Talaromyces_pinophilus	Talaromyces_pinophilus#QNQR01000154.1:25084-24584	52.695	Pezizomycotina	Ascomycota
Csn7	Talaromyces_pinophilus	Talaromyces_pinophilus#QNQR01000016.1:166325-166068	74.419	Pezizomycotina	Ascomycota
Csn8	Talaromyces_pinophilus	Talaromyces_pinophilus#QNQR01000012.1:241257-241496	37.5	Pezizomycotina	Ascomycota
Csn1	Paxillus_involutus	Paxillus_involutus#KN819333.1:1146287-1145889	36.842	Agaricomycotina	Basidiomycota
Csn2	Paxillus_involutus	Paxillus_involutus#KN819323.1:2568895-2567861	42.241	Agaricomycotina	Basidiomycota
Csn4	Paxillus_involutus	Paxillus_involutus#KN819325.1:959129-959575	44.231	Agaricomycotina	Basidiomycota
Csn5	Paxillus_involutus	Paxillus_involutus#KN819329.1:443419-443685	65.934	Agaricomycotina	Basidiomycota
Csn2	Nadsonia_fulvescens_var._fulvescens	Nadsonia_fulvescens_var._fulvescens#flattened_line_68:68740-69885	41.775	Saccharomycotina	Ascomycota
Csn4	Nadsonia_fulvescens_var._fulvescens	Nadsonia_fulvescens_var._fulvescens#flattened_line_6:247264-246131	39.846	Saccharomycotina	Ascomycota
Csn5	Nadsonia_fulvescens_var._fulvescens	Nadsonia_fulvescens_var._fulvescens#flattened_line_28:172654-173721	48.603	Saccharomycotina	Ascomycota
Csn6	Nadsonia_fulvescens_var._fulvescens	Nadsonia_fulvescens_var._fulvescens#flattened_line_6:158405-158893	30.729	Saccharomycotina	Ascomycota
Csn2	Eremothecium_cymbalariae	Eremothecium_cymbalariae#NC_016453.1:1246511-1247317	24.727	Saccharomycotina	Ascomycota
Csn5	Eremothecium_cymbalariae	Eremothecium_cymbalariae#NC_016454.1:833106-833660	44.388	Saccharomycotina	Ascomycota
Csn1	Cutaneotrichosporon_mucoides	Cutaneotrichosporon_mucoides#BCJT01000055.1:38062-37439	25	Agaricomycotina	Basidiomycota
Csn2	Cutaneotrichosporon_mucoides	Cutaneotrichosporon_mucoides#BCJT01000001.1:3674107-3673559	45.55	Agaricomycotina	Basidiomycota
Csn4	Cutaneotrichosporon_mucoides	Cutaneotrichosporon_mucoides#BCJT01000005.1:196918-196328	41.624	Agaricomycotina	Basidiomycota
Csn5	Cutaneotrichosporon_mucoides	Cutaneotrichosporon_mucoides#BCJT01000012.1:568059-567250	34.444	Agaricomycotina	Basidiomycota
Csn2	Ambrosiozyma_kashinagacola	Ambrosiozyma_kashinagacola#gi|1002316255|dbj|BCGA01000002.1|:909128-908022	25.936	Saccharomycotina	Ascomycota
Csn5	Ambrosiozyma_kashinagacola	Ambrosiozyma_kashinagacola#gi|1002316254|dbj|BCGA01000003.1|:781635-780991	48.837	Saccharomycotina	Ascomycota
Csn1	Coniella_lustricola	Coniella_lustricola#KZ678373.1:429383-428631	39.773	Pezizomycotina	Ascomycota
Csn2	Coniella_lustricola	Coniella_lustricola#KZ678376.1:67992-66631	68.282	Pezizomycotina	Ascomycota
Csn3	Coniella_lustricola	Coniella_lustricola#KZ678492.1:55079-56071	28.313	Pezizomycotina	Ascomycota
Csn4	Coniella_lustricola	Coniella_lustricola#KZ678795.1:2883-3998	48.958	Pezizomycotina	Ascomycota
Csn5	Coniella_lustricola	Coniella_lustricola#KZ678462.1:2500-3516	58.529	Pezizomycotina	Ascomycota
Csn6	Coniella_lustricola	Coniella_lustricola#KZ678378.1:277720-278898	36.609	Pezizomycotina	Ascomycota
Csn7	Coniella_lustricola	Coniella_lustricola#KZ678488.1:50015-49428	40.796	Pezizomycotina	Ascomycota
Csn1	Neoscytalidium_dimidiatum	Neoscytalidium_dimidiatum#LT599063.1:1236477-1235344	50.9	Pezizomycotina	Ascomycota
Csn2	Neoscytalidium_dimidiatum	Neoscytalidium_dimidiatum#LT599057.1:666268-667776	58.071	Pezizomycotina	Ascomycota
Csn3	Neoscytalidium_dimidiatum	Neoscytalidium_dimidiatum#LT599064.1:1614210-1614758	34.031	Pezizomycotina	Ascomycota
Csn4	Neoscytalidium_dimidiatum	Neoscytalidium_dimidiatum#LT599072.1:953417-952263	52.806	Pezizomycotina	Ascomycota
Csn5	Neoscytalidium_dimidiatum	Neoscytalidium_dimidiatum#LT599065.1:1666251-1667237	60.303	Pezizomycotina	Ascomycota
Csn6	Neoscytalidium_dimidiatum	Neoscytalidium_dimidiatum#LT599061.1:1504758-1504411	50.862	Pezizomycotina	Ascomycota
Csn7	Neoscytalidium_dimidiatum	Neoscytalidium_dimidiatum#LT599058.1:1293986-1294219	60	Pezizomycotina	Ascomycota
Csn1	Pseudogymnoascus_pannorum	Pseudogymnoascus_pannorum#LNAS01000286.1:113431-112667	42.537	Pezizomycotina	Ascomycota
Csn2	Pseudogymnoascus_pannorum	Pseudogymnoascus_pannorum#LNAS01000233.1:41155-42303	72.475	Pezizomycotina	Ascomycota
Csn3	Pseudogymnoascus_pannorum	Pseudogymnoascus_pannorum#LNAS01000127.1:162713-161871	30.877	Pezizomycotina	Ascomycota
Csn4	Pseudogymnoascus_pannorum	Pseudogymnoascus_pannorum#LNAS01000272.1:112981-113949	46.364	Pezizomycotina	Ascomycota
Csn5	Pseudogymnoascus_pannorum	Pseudogymnoascus_pannorum#LNAS01000043.1:24332-25312	63.939	Pezizomycotina	Ascomycota
Csn6	Pseudogymnoascus_pannorum	Pseudogymnoascus_pannorum#LNAS01000298.1:64772-63888	37.374	Pezizomycotina	Ascomycota
Csn7	Pseudogymnoascus_pannorum	Pseudogymnoascus_pannorum#LNAS01000021.1:262802-263392	45.366	Pezizomycotina	Ascomycota
Csn1	Saksenaea_vasiformis	Saksenaea_vasiformis#JNDT01002377.1:28192-29133	33.022	Mucoromycotina	Mucoromycota
Csn2	Saksenaea_vasiformis	Saksenaea_vasiformis#JNDT01001888.1:47870-48520	43.891	Mucoromycotina	Mucoromycota
Csn4	Saksenaea_vasiformis	Saksenaea_vasiformis#JNDT01001714.1:18457-19797	37.004	Mucoromycotina	Mucoromycota
Csn5	Saksenaea_vasiformis	Saksenaea_vasiformis#JNDT01002350.1:35843-36124	56.383	Mucoromycotina	Mucoromycota
Csn1	Lactarius_sp._MG50	Lactarius_sp._MG50#QLOZ01000886.1:1329-853	30	Agaricomycotina	Basidiomycota
Csn2	Lactarius_sp._MG50	Lactarius_sp._MG50#QLOZ01001277.1:14002-13364	40.845	Agaricomycotina	Basidiomycota
Csn4	Lactarius_sp._MG50	Lactarius_sp._MG50#QLOZ01000703.1:17768-18214	42.949	Agaricomycotina	Basidiomycota
Csn5	Lactarius_sp._MG50	Lactarius_sp._MG50#QLOZ01001604.1:2279-2992	47.5	Agaricomycotina	Basidiomycota
Csn2	Wickerhamiella_cacticola	Wickerhamiella_cacticola#flattened_line_40:175485-174346	29.114	Saccharomycotina	Ascomycota
Csn5	Wickerhamiella_cacticola	Wickerhamiella_cacticola#flattened_line_84:76013-76927	43.038	Saccharomycotina	Ascomycota
Csn1	Ambrosiella_xylebori	Ambrosiella_xylebori#PCDO01000010.1:1131206-1130472	27.132	Pezizomycotina	Ascomycota
Csn2	Ambrosiella_xylebori	Ambrosiella_xylebori#PCDO01000002.1:2555382-2556665	56.876	Pezizomycotina	Ascomycota
Csn3	Ambrosiella_xylebori	Ambrosiella_xylebori#PCDO01000005.1:632247-632948	27.004	Pezizomycotina	Ascomycota
Csn4	Ambrosiella_xylebori	Ambrosiella_xylebori#PCDO01000007.1:1288503-1289558	30.27	Pezizomycotina	Ascomycota
Csn5	Ambrosiella_xylebori	Ambrosiella_xylebori#PCDO01000002.1:1401827-1402798	44.785	Pezizomycotina	Ascomycota
Csn6	Ambrosiella_xylebori	Ambrosiella_xylebori#PCDO01000003.1:854455-854961	30.556	Pezizomycotina	Ascomycota
Csn7	Ambrosiella_xylebori	Ambrosiella_xylebori#PCDO01000009.1:643212-642682	36.612	Pezizomycotina	Ascomycota
Csn1	Ustilago_hordei	Ustilago_hordei#NPMZ01000019.1:344627-346075	28.571	Ustilaginomycotina	Basidiomycota
Csn2	Ustilago_hordei	Ustilago_hordei#NPMZ01000001.1:14400-15611	52.709	Ustilaginomycotina	Basidiomycota
Csn4	Ustilago_hordei	Ustilago_hordei#NPMZ01000008.1:60373-61542	34.509	Ustilaginomycotina	Basidiomycota
Csn5	Ustilago_hordei	Ustilago_hordei#NPMZ01000012.1:1007438-1006875	64.894	Ustilaginomycotina	Basidiomycota
Csn6	Ustilago_hordei	Ustilago_hordei#NPMZ01000001.1:732473-732039	33.333	Ustilaginomycotina	Basidiomycota
Csn7	Ustilago_hordei	Ustilago_hordei#NPMZ01000016.1:383557-382895	32.143	Ustilaginomycotina	Basidiomycota
Csn1	Blastomyces_dermatitidis	Blastomyces_dermatitidis#JH932322.1:28225-26927	61.894	Pezizomycotina	Ascomycota
Csn2	Blastomyces_dermatitidis	Blastomyces_dermatitidis#JH932378.1:49768-50871	82.337	Pezizomycotina	Ascomycota
Csn3	Blastomyces_dermatitidis	Blastomyces_dermatitidis#JH932392.1:71285-72010	42.149	Pezizomycotina	Ascomycota
Csn4	Blastomyces_dermatitidis	Blastomyces_dermatitidis#JH932465.1:20006-21172	64.267	Pezizomycotina	Ascomycota
Csn5	Blastomyces_dermatitidis	Blastomyces_dermatitidis#JH932371.1:53766-54752	73.252	Pezizomycotina	Ascomycota
Csn6	Blastomyces_dermatitidis	Blastomyces_dermatitidis#JH932565.1:7665-6658	44.807	Pezizomycotina	Ascomycota
Csn7	Blastomyces_dermatitidis	Blastomyces_dermatitidis#JH932422.1:23602-22859	55.02	Pezizomycotina	Ascomycota
Csn8	Blastomyces_dermatitidis	Blastomyces_dermatitidis#JH932348.1:77585-78109	31.429	Pezizomycotina	Ascomycota
Csn1	Fusarium_beomiforme	Fusarium_beomiforme#PVQB01001048.1:13615-12299	43.764	Pezizomycotina	Ascomycota
Csn2	Fusarium_beomiforme	Fusarium_beomiforme#PVQB01000332.1:44619-45716	74.044	Pezizomycotina	Ascomycota
Csn3	Fusarium_beomiforme	Fusarium_beomiforme#PVQB01000026.1:178927-177962	26.687	Pezizomycotina	Ascomycota
Csn4	Fusarium_beomiforme	Fusarium_beomiforme#PVQB01000506.1:85377-86525	50.769	Pezizomycotina	Ascomycota
Csn5	Fusarium_beomiforme	Fusarium_beomiforme#PVQB01000423.1:132973-133947	59.692	Pezizomycotina	Ascomycota
Csn6	Fusarium_beomiforme	Fusarium_beomiforme#PVQB01000978.1:30434-29493	40.19	Pezizomycotina	Ascomycota
Csn7	Fusarium_beomiforme	Fusarium_beomiforme#PVQB01000092.1:94296-94892	44.444	Pezizomycotina	Ascomycota
Csn2	Amphiamblys_sp._WSBS2006	Amphiamblys_sp._WSBS2006#MKPU01000074.1:11167-11961	23.162	no_rank	Microsporidia
Csn5	Amphiamblys_sp._WSBS2006	Amphiamblys_sp._WSBS2006#MKPU01000003.1:41786-41169	36.967	no_rank	Microsporidia
Csn1	Paxillus_rubicundulus	Paxillus_rubicundulus#KN825420.1:9261-8542	29.583	Agaricomycotina	Basidiomycota
Csn2	Paxillus_rubicundulus	Paxillus_rubicundulus#KN824823.1:122044-121286	47.431	Agaricomycotina	Basidiomycota
Csn3	Paxillus_rubicundulus	Paxillus_rubicundulus#KN825284.1:9546-10166	25.909	Agaricomycotina	Basidiomycota
Csn4	Paxillus_rubicundulus	Paxillus_rubicundulus#KN824909.1:25105-25551	44.231	Agaricomycotina	Basidiomycota
Csn5	Paxillus_rubicundulus	Paxillus_rubicundulus#KN830771.1:204-467	67.778	Agaricomycotina	Basidiomycota
Csn1	Talaromyces_purpureogenus	Talaromyces_purpureogenus#KQ434314.1:969042-970040	63.45	Pezizomycotina	Ascomycota
Csn2	Talaromyces_purpureogenus	Talaromyces_purpureogenus#KQ434320.1:650800-649448	78.118	Pezizomycotina	Ascomycota
Csn3	Talaromyces_purpureogenus	Talaromyces_purpureogenus#KQ434316.1:3125-1932	36.181	Pezizomycotina	Ascomycota
Csn4	Talaromyces_purpureogenus	Talaromyces_purpureogenus#KQ434314.1:472977-474197	71.499	Pezizomycotina	Ascomycota
Csn5	Talaromyces_purpureogenus	Talaromyces_purpureogenus#KQ434319.1:740862-741923	75.493	Pezizomycotina	Ascomycota
Csn6	Talaromyces_purpureogenus	Talaromyces_purpureogenus#KQ434260.1:1208249-1207320	52.077	Pezizomycotina	Ascomycota
Csn7	Talaromyces_purpureogenus	Talaromyces_purpureogenus#KQ434257.1:121271-120255	50.279	Pezizomycotina	Ascomycota
Csn8	Talaromyces_purpureogenus	Talaromyces_purpureogenus#KQ434266.1:2119547-2120326	33.582	Pezizomycotina	Ascomycota
Csn2	Nakaseomyces_bacillisporus	Nakaseomyces_bacillisporus#NABA0S25:703312-702512	23.81	Saccharomycotina	Ascomycota
Csn5	Nakaseomyces_bacillisporus	Nakaseomyces_bacillisporus#NABA0S03:75297-74758	39.175	Saccharomycotina	Ascomycota
Csn1	Eremothecium_gossypii	Eremothecium_gossypii#AE016817:753064-753729	21.739	Saccharomycotina	Ascomycota
Csn2	Eremothecium_gossypii	Eremothecium_gossypii#AE016817:1181544-1182365	23.929	Saccharomycotina	Ascomycota
Csn5	Eremothecium_gossypii	Eremothecium_gossypii#AE016815:124388-123858	47.34	Saccharomycotina	Ascomycota
Csn2	Ambrosiozyma_maleeae	Ambrosiozyma_maleeae#NODE_5_length_785164_cov_45.4552_ID_9:317532-316366	24.198	Saccharomycotina	Ascomycota
Csn5	Ambrosiozyma_maleeae	Ambrosiozyma_maleeae#NODE_9_length_553621_cov_69.3391_ID_17:437074-436421	48.624	Saccharomycotina	Ascomycota
Csn1	Cutaneotrichosporon_oleaginosum	Cutaneotrichosporon_oleaginosum#KQ087269.1:66014-65415	22.5	Agaricomycotina	Basidiomycota
Csn2	Cutaneotrichosporon_oleaginosum	Cutaneotrichosporon_oleaginosum#KQ087198.1:58806-59363	26.882	Agaricomycotina	Basidiomycota
Csn3	Cutaneotrichosporon_oleaginosum	Cutaneotrichosporon_oleaginosum#KQ087184.1:128412-129008	25	Agaricomycotina	Basidiomycota
Csn4	Cutaneotrichosporon_oleaginosum	Cutaneotrichosporon_oleaginosum#KQ087260.1:1438-2142	43.32	Agaricomycotina	Basidiomycota
Csn5	Cutaneotrichosporon_oleaginosum	Cutaneotrichosporon_oleaginosum#KQ087201.1:145699-146388	49.569	Agaricomycotina	Basidiomycota
Csn6	Cutaneotrichosporon_oleaginosum	Cutaneotrichosporon_oleaginosum#KQ087218.1:117709-117161	29.302	Agaricomycotina	Basidiomycota
Csn1	Coniochaeta_hoffmannii	Coniochaeta_hoffmannii#NXFW01000126.1:6962-5862	45.263	Pezizomycotina	Ascomycota
Csn2	Coniochaeta_hoffmannii	Coniochaeta_hoffmannii#NXFW01000341.1:11356-10340	69.912	Pezizomycotina	Ascomycota
Csn3	Coniochaeta_hoffmannii	Coniochaeta_hoffmannii#NXFW01000014.1:84137-84802	34.052	Pezizomycotina	Ascomycota
Csn4	Coniochaeta_hoffmannii	Coniochaeta_hoffmannii#NXFW01000092.1:15676-16824	49.744	Pezizomycotina	Ascomycota
Csn5	Coniochaeta_hoffmannii	Coniochaeta_hoffmannii#NXFW01000018.1:71115-71843	66.255	Pezizomycotina	Ascomycota
Csn6	Coniochaeta_hoffmannii	Coniochaeta_hoffmannii#NXFW01000564.1:14875-13943	37.736	Pezizomycotina	Ascomycota
Csn7	Coniochaeta_hoffmannii	Coniochaeta_hoffmannii#NXFW01000366.1:9237-9800	46.939	Pezizomycotina	Ascomycota
Csn1	Neurospora_africana	Neurospora_africana#HF970720.1:123090-124073	39.528	Pezizomycotina	Ascomycota
Csn2	Neurospora_africana	Neurospora_africana#HF970758.1:13191-12004	63.93	Pezizomycotina	Ascomycota
Csn4	Neurospora_africana	Neurospora_africana#HF970618.1:10858-11481	57.009	Pezizomycotina	Ascomycota
Csn5	Neurospora_africana	Neurospora_africana#HF970757.1:31979-32929	58.805	Pezizomycotina	Ascomycota
Csn6	Neurospora_africana	Neurospora_africana#HF970636.1:435200-435580	43.077	Pezizomycotina	Ascomycota
Csn7	Neurospora_africana	Neurospora_africana#HF970839.1:6309-6977	34.348	Pezizomycotina	Ascomycota
Csn1	Salmacisia_buchloeana	Salmacisia_buchloeana#MOEQ01000021.1:221063-220722	38.596	Ustilaginomycotina	Basidiomycota
Csn2	Salmacisia_buchloeana	Salmacisia_buchloeana#MOEQ01000126.1:170875-171888	37.353	Ustilaginomycotina	Basidiomycota
Csn4	Salmacisia_buchloeana	Salmacisia_buchloeana#MOEQ01000226.1:226626-227123	31.214	Ustilaginomycotina	Basidiomycota
Csn5	Salmacisia_buchloeana	Salmacisia_buchloeana#MOEQ01000091.1:229661-228732	51.613	Ustilaginomycotina	Basidiomycota
Csn1	Pseudogymnoascus_sp._03VT05	Pseudogymnoascus_sp._03VT05#KV459367.1:61336-60338	40.751	Pezizomycotina	Ascomycota
Csn2	Pseudogymnoascus_sp._03VT05	Pseudogymnoascus_sp._03VT05#KV459568.1:5174-3720	67.284	Pezizomycotina	Ascomycota
Csn3	Pseudogymnoascus_sp._03VT05	Pseudogymnoascus_sp._03VT05#KV459609.1:28464-27538	29.846	Pezizomycotina	Ascomycota
Csn4	Pseudogymnoascus_sp._03VT05	Pseudogymnoascus_sp._03VT05#KV459397.1:109421-110377	47.546	Pezizomycotina	Ascomycota
Csn5	Pseudogymnoascus_sp._03VT05	Pseudogymnoascus_sp._03VT05#KV459494.1:67164-66190	64.939	Pezizomycotina	Ascomycota
Csn6	Pseudogymnoascus_sp._03VT05	Pseudogymnoascus_sp._03VT05#KV459391.1:79639-80589	36.875	Pezizomycotina	Ascomycota
Csn7	Pseudogymnoascus_sp._03VT05	Pseudogymnoascus_sp._03VT05#KV459515.1:30281-29682	45.192	Pezizomycotina	Ascomycota
Csn2	Wickerhamiella_domercqiae	Wickerhamiella_domercqiae#gi|1002316081|dbj|BCGM01000001.1|:1341980-1343104	25.122	Saccharomycotina	Ascomycota
Csn5	Wickerhamiella_domercqiae	Wickerhamiella_domercqiae#gi|1002316081|dbj|BCGM01000001.1|:1266463-1265942	55.319	Saccharomycotina	Ascomycota
Csn1	Lactarius_trivialis	Lactarius_trivialis#QFDV01000129.1:19875-19549	33.028	Agaricomycotina	Basidiomycota
Csn2	Lactarius_trivialis	Lactarius_trivialis#QFDV01000134.1:81009-80074	41.346	Agaricomycotina	Basidiomycota
Csn4	Lactarius_trivialis	Lactarius_trivialis#QFDV01000105.1:252687-252238	43.949	Agaricomycotina	Basidiomycota
Csn5	Lactarius_trivialis	Lactarius_trivialis#QFDV01000229.1:167000-166461	54.301	Agaricomycotina	Basidiomycota
Csn6	Lactarius_trivialis	Lactarius_trivialis#QFDV01000134.1:201986-201408	26.794	Agaricomycotina	Basidiomycota
Csn1	Amorphotheca_resinae	Amorphotheca_resinae#KZ679011.1:1331925-1331155	48.881	Pezizomycotina	Ascomycota
Csn2	Amorphotheca_resinae	Amorphotheca_resinae#KZ679015.1:876871-877971	76.567	Pezizomycotina	Ascomycota
Csn3	Amorphotheca_resinae	Amorphotheca_resinae#KZ679006.1:660033-661031	37.168	Pezizomycotina	Ascomycota
Csn4	Amorphotheca_resinae	Amorphotheca_resinae#KZ679008.1:412757-413899	51.546	Pezizomycotina	Ascomycota
Csn5	Amorphotheca_resinae	Amorphotheca_resinae#KZ679014.1:568338-567376	67.702	Pezizomycotina	Ascomycota
Csn6	Amorphotheca_resinae	Amorphotheca_resinae#KZ679015.1:74209-75111	43.934	Pezizomycotina	Ascomycota
Csn7	Amorphotheca_resinae	Amorphotheca_resinae#KZ679015.1:1551287-1551910	46.759	Pezizomycotina	Ascomycota
Csn3	Anaeromyces_robustus	Anaeromyces_robustus#MCFG01000020.1:39051-38224	21.739	no_rank	Chytridiomycota
Csn5	Anaeromyces_robustus	Anaeromyces_robustus#MCFG01000015.1:335947-335744	59.155	no_rank	Chytridiomycota
Csn1	Ustilago_maydis	Ustilago_maydis#LYOO01000025.1:72107-71421	32.5	Ustilaginomycotina	Basidiomycota
Csn2	Ustilago_maydis	Ustilago_maydis#LYOO01000062.1:44243-45577	50	Ustilaginomycotina	Basidiomycota
Csn3	Ustilago_maydis	Ustilago_maydis#LYOO01000063.1:33981-33130	26.087	Ustilaginomycotina	Basidiomycota
Csn4	Ustilago_maydis	Ustilago_maydis#LYOO01000064.1:34868-33729	36.176	Ustilaginomycotina	Basidiomycota
Csn5	Ustilago_maydis	Ustilago_maydis#LYOO01000039.1:19799-18942	58.392	Ustilaginomycotina	Basidiomycota
Csn6	Ustilago_maydis	Ustilago_maydis#LYOO01000079.1:7442-8002	33.01	Ustilaginomycotina	Basidiomycota
Csn1	Fusarium_brasiliense	Fusarium_brasiliense#MAEC01003447.1:1403-21	40.084	Pezizomycotina	Ascomycota
Csn2	Fusarium_brasiliense	Fusarium_brasiliense#MAEC01000345.1:6002-4683	70.362	Pezizomycotina	Ascomycota
Csn3	Fusarium_brasiliense	Fusarium_brasiliense#MAEC01002652.1:2673-1630	25.568	Pezizomycotina	Ascomycota
Csn4	Fusarium_brasiliense	Fusarium_brasiliense#MAEC01015222.1:28-882	50	Pezizomycotina	Ascomycota
Csn5	Fusarium_brasiliense	Fusarium_brasiliense#MAEC01004436.1:650-12	69.014	Pezizomycotina	Ascomycota
Csn6	Fusarium_brasiliense	Fusarium_brasiliense#MAEC01004747.1:368-102	54.945	Pezizomycotina	Ascomycota
Csn7	Fusarium_brasiliense	Fusarium_brasiliense#MAEC01000532.1:7223-7813	45.854	Pezizomycotina	Ascomycota
Csn1	Blastomyces_gilchristii	Blastomyces_gilchristii#GG657454.1:1660336-1661760	58.737	Pezizomycotina	Ascomycota
Csn2	Blastomyces_gilchristii	Blastomyces_gilchristii#GG657461.1:1323742-1322639	82.337	Pezizomycotina	Ascomycota
Csn3	Blastomyces_gilchristii	Blastomyces_gilchristii#GG657455.1:206262-206987	42.149	Pezizomycotina	Ascomycota
Csn4	Blastomyces_gilchristii	Blastomyces_gilchristii#GG657454.1:954845-953679	64.01	Pezizomycotina	Ascomycota
Csn5	Blastomyces_gilchristii	Blastomyces_gilchristii#GG657451.1:808309-809295	73.252	Pezizomycotina	Ascomycota
Csn6	Blastomyces_gilchristii	Blastomyces_gilchristii#GG657454.1:260351-261358	44.51	Pezizomycotina	Ascomycota
Csn7	Blastomyces_gilchristii	Blastomyces_gilchristii#GG657450.1:3009939-3010682	55.422	Pezizomycotina	Ascomycota
Csn8	Blastomyces_gilchristii	Blastomyces_gilchristii#GG657454.1:1400467-1400991	31.429	Pezizomycotina	Ascomycota
Csn1	Eremothecium_sinecaudum	Eremothecium_sinecaudum#CP014244.1:1101178-1101843	21.739	Saccharomycotina	Ascomycota
Csn2	Eremothecium_sinecaudum	Eremothecium_sinecaudum#CP014246.1:395421-394528	24.351	Saccharomycotina	Ascomycota
Csn5	Eremothecium_sinecaudum	Eremothecium_sinecaudum#CP014242.1:1980138-1980578	51.678	Saccharomycotina	Ascomycota
Csn3	Pecoramyces_ruminatium	Pecoramyces_ruminatium#ASRE01022745.1:2588-3307	22.545	no_rank	Chytridiomycota
Csn4	Pecoramyces_ruminatium	Pecoramyces_ruminatium#ASRE01014761.1:3556-4356	41.935	no_rank	Chytridiomycota
Csn2	Nakaseomyces_delphensis	Nakaseomyces_delphensis#NADE0S27:192602-193411	25.806	Saccharomycotina	Ascomycota
Csn5	Nakaseomyces_delphensis	Nakaseomyces_delphensis#NADE0S15:50026-49472	38.571	Saccharomycotina	Ascomycota
Csn2	Ambrosiozyma_monospora	Ambrosiozyma_monospora#gi|1002318560|dbj|BCIP01000001.1|:762148-763182	27.042	Saccharomycotina	Ascomycota
Csn5	Ambrosiozyma_monospora	Ambrosiozyma_monospora#gi|1002318549|dbj|BCIP01000012.1|:139461-140105	48.837	Saccharomycotina	Ascomycota
Csn1	Talaromyces_stipitatus	Talaromyces_stipitatus#EQ962656.1:953581-952313	65.33	Pezizomycotina	Ascomycota
Csn2	Talaromyces_stipitatus	Talaromyces_stipitatus#EQ962658.1:1058019-1056808	79.412	Pezizomycotina	Ascomycota
Csn3	Talaromyces_stipitatus	Talaromyces_stipitatus#EQ962653.1:2605160-2604219	35.423	Pezizomycotina	Ascomycota
Csn4	Talaromyces_stipitatus	Talaromyces_stipitatus#EQ962659.1:1836425-1835187	76.029	Pezizomycotina	Ascomycota
Csn5	Talaromyces_stipitatus	Talaromyces_stipitatus#EQ962659.1:494942-496033	68.681	Pezizomycotina	Ascomycota
Csn6	Talaromyces_stipitatus	Talaromyces_stipitatus#EQ962659.1:808463-807198	43.868	Pezizomycotina	Ascomycota
Csn7	Talaromyces_stipitatus	Talaromyces_stipitatus#EQ962652.1:5181500-5182243	59.274	Pezizomycotina	Ascomycota
Csn8	Talaromyces_stipitatus	Talaromyces_stipitatus#EQ962656.1:844824-845573	27.027	Pezizomycotina	Ascomycota
Csn1	Cylindrobasidium_torrendii	Cylindrobasidium_torrendii#KN880433.1:22950-22429	29.189	Agaricomycotina	Basidiomycota
Csn2	Cylindrobasidium_torrendii	Cylindrobasidium_torrendii#KN880485.1:2693-1959	44.082	Agaricomycotina	Basidiomycota
Csn4	Cylindrobasidium_torrendii	Cylindrobasidium_torrendii#KN880454.1:150371-149754	38.028	Agaricomycotina	Basidiomycota
Csn5	Cylindrobasidium_torrendii	Cylindrobasidium_torrendii#KN880789.1:10909-10487	68.531	Agaricomycotina	Basidiomycota
Csn6	Cylindrobasidium_torrendii	Cylindrobasidium_torrendii#KN880522.1:49239-48958	30.088	Agaricomycotina	Basidiomycota
Csn1	Coniochaeta_ligniaria	Coniochaeta_ligniaria#KV875094.1:2662148-2661396	43.182	Pezizomycotina	Ascomycota
Csn2	Coniochaeta_ligniaria	Coniochaeta_ligniaria#KV875096.1:2580338-2578980	62.914	Pezizomycotina	Ascomycota
Csn3	Coniochaeta_ligniaria	Coniochaeta_ligniaria#KV875095.1:351667-352851	28.186	Pezizomycotina	Ascomycota
Csn4	Coniochaeta_ligniaria	Coniochaeta_ligniaria#KV875093.1:4343166-4344338	48.241	Pezizomycotina	Ascomycota
Csn5	Coniochaeta_ligniaria	Coniochaeta_ligniaria#KV875094.1:2352648-2353640	54.655	Pezizomycotina	Ascomycota
Csn6	Coniochaeta_ligniaria	Coniochaeta_ligniaria#KV875098.1:566425-567615	36.609	Pezizomycotina	Ascomycota
Csn7	Coniochaeta_ligniaria	Coniochaeta_ligniaria#KV875101.1:1193621-1193028	47.573	Pezizomycotina	Ascomycota
Csn2	Sanghuangporus_baumii	Sanghuangporus_baumii#LNZH02000208.1:34540-35493	33.438	Agaricomycotina	Basidiomycota
Csn3	Sanghuangporus_baumii	Sanghuangporus_baumii#LNZH02000098.1:26440-26841	25	Agaricomycotina	Basidiomycota
Csn4	Sanghuangporus_baumii	Sanghuangporus_baumii#LNZH02000213.1:87435-86974	42.236	Agaricomycotina	Basidiomycota
Csn5	Sanghuangporus_baumii	Sanghuangporus_baumii#LNZH02000164.1:52526-52071	56.863	Agaricomycotina	Basidiomycota
Csn1	Neurospora_crassa	Neurospora_crassa#CM002238.1:2836360-2837118	44.361	Pezizomycotina	Ascomycota
Csn2	Neurospora_crassa	Neurospora_crassa#CM002236.1:7900279-7899092	63.391	Pezizomycotina	Ascomycota
Csn3	Neurospora_crassa	Neurospora_crassa#CM002240.1:3956860-3957816	24.107	Pezizomycotina	Ascomycota
Csn4	Neurospora_crassa	Neurospora_crassa#CM002236.1:6226228-6225044	48.628	Pezizomycotina	Ascomycota
Csn5	Neurospora_crassa	Neurospora_crassa#CM002238.1:3965883-3964921	58.075	Pezizomycotina	Ascomycota
Csn6	Neurospora_crassa	Neurospora_crassa#CM002239.1:4928911-4929288	45.736	Pezizomycotina	Ascomycota
Csn7	Neurospora_crassa	Neurospora_crassa#CM002236.1:5687295-5686642	40.708	Pezizomycotina	Ascomycota
Csn1	Pseudogymnoascus_sp._04NY16	Pseudogymnoascus_sp._04NY16#LNAU01003077.1:28566-27571	40	Pezizomycotina	Ascomycota
Csn2	Pseudogymnoascus_sp._04NY16	Pseudogymnoascus_sp._04NY16#LNAU01000541.1:3671-2346	64.615	Pezizomycotina	Ascomycota
Csn3	Pseudogymnoascus_sp._04NY16	Pseudogymnoascus_sp._04NY16#LNAU01003093.1:56074-55232	31.818	Pezizomycotina	Ascomycota
Csn4	Pseudogymnoascus_sp._04NY16	Pseudogymnoascus_sp._04NY16#LNAU01002893.1:6514-5558	47.853	Pezizomycotina	Ascomycota
Csn5	Pseudogymnoascus_sp._04NY16	Pseudogymnoascus_sp._04NY16#LNAU01000321.1:19116-20096	64.545	Pezizomycotina	Ascomycota
Csn6	Pseudogymnoascus_sp._04NY16	Pseudogymnoascus_sp._04NY16#LNAU01003110.1:5719-6603	37.71	Pezizomycotina	Ascomycota
Csn7	Pseudogymnoascus_sp._04NY16	Pseudogymnoascus_sp._04NY16#LNAU01001416.1:56-646	44.878	Pezizomycotina	Ascomycota
Csn2	Wickerhamiella_infanticola	Wickerhamiella_infanticola#LWLF01000021.1:31523-32677	31.899	Saccharomycotina	Ascomycota
Csn5	Wickerhamiella_infanticola	Wickerhamiella_infanticola#LWLF01000001.1:1247470-1248213	48.047	Saccharomycotina	Ascomycota
Csn1	Lactarius_volemus	Lactarius_volemus#QFDU01003774.1:4072-4782	25.1	Agaricomycotina	Basidiomycota
Csn2	Lactarius_volemus	Lactarius_volemus#QFDU01001035.1:28580-29254	39.207	Agaricomycotina	Basidiomycota
Csn4	Lactarius_volemus	Lactarius_volemus#QFDU01000333.1:42960-42514	42.949	Agaricomycotina	Basidiomycota
Csn5	Lactarius_volemus	Lactarius_volemus#QFDU01001185.1:6288-6572	67.01	Agaricomycotina	Basidiomycota
Csn1	Annulohypoxylon_stygium	Annulohypoxylon_stygium#QLPL01000011.1:301942-302697	40.684	Pezizomycotina	Ascomycota
Csn2	Annulohypoxylon_stygium	Annulohypoxylon_stygium#QLPL01000007.1:1139695-1138550	71.99	Pezizomycotina	Ascomycota
Csn3	Annulohypoxylon_stygium	Annulohypoxylon_stygium#QLPL01000027.1:466571-465285	28.959	Pezizomycotina	Ascomycota
Csn4	Annulohypoxylon_stygium	Annulohypoxylon_stygium#QLPL01000004.1:476616-475450	49.495	Pezizomycotina	Ascomycota
Csn5	Annulohypoxylon_stygium	Annulohypoxylon_stygium#QLPL01000011.1:727309-728280	56.881	Pezizomycotina	Ascomycota
Csn6	Annulohypoxylon_stygium	Annulohypoxylon_stygium#QLPL01000004.1:2283174-2282284	39.13	Pezizomycotina	Ascomycota
Csn7	Annulohypoxylon_stygium	Annulohypoxylon_stygium#QLPL01000035.1:95025-94438	44.118	Pezizomycotina	Ascomycota
Csn1	Ustilago_tritici	Ustilago_tritici#NSHH01000023.1:48007-47270	31.907	Ustilaginomycotina	Basidiomycota
Csn2	Ustilago_tritici	Ustilago_tritici#NSHH01000009.1:949919-948708	52.709	Ustilaginomycotina	Basidiomycota
Csn3	Ustilago_tritici	Ustilago_tritici#NSHH01000014.1:6874-7386	28.571	Ustilaginomycotina	Basidiomycota
Csn4	Ustilago_tritici	Ustilago_tritici#NSHH01000017.1:885420-884314	35.171	Ustilaginomycotina	Basidiomycota
Csn5	Ustilago_tritici	Ustilago_tritici#NSHH01000012.1:78589-77495	51.093	Ustilaginomycotina	Basidiomycota
Csn6	Ustilago_tritici	Ustilago_tritici#NSHH01000009.1:408864-408340	34.021	Ustilaginomycotina	Basidiomycota
Csn1	Anthracocystis_flocculosa	Anthracocystis_flocculosa#OOIP01000004.1:42200-41709	33.537	Ustilaginomycotina	Basidiomycota
Csn2	Anthracocystis_flocculosa	Anthracocystis_flocculosa#OOIP01000028.1:178670-179860	54.637	Ustilaginomycotina	Basidiomycota
Csn4	Anthracocystis_flocculosa	Anthracocystis_flocculosa#OOIP01000009.1:270143-268986	35.115	Ustilaginomycotina	Basidiomycota
Csn5	Anthracocystis_flocculosa	Anthracocystis_flocculosa#OOIP01000003.1:174755-173928	61.151	Ustilaginomycotina	Basidiomycota
Csn7	Anthracocystis_flocculosa	Anthracocystis_flocculosa#OOIP01000016.1:528186-528695	32.37	Ustilaginomycotina	Basidiomycota
Csn1	Geotrichum_candidum	Geotrichum_candidum#CCBN010000018.1:46736-45615	23.155	Saccharomycotina	Ascomycota
Csn2	Geotrichum_candidum	Geotrichum_candidum#CCBN010000017.1:467000-465687	38.031	Saccharomycotina	Ascomycota
Csn4	Geotrichum_candidum	Geotrichum_candidum#CCBN010000005.1:156600-157409	42.756	Saccharomycotina	Ascomycota
Csn5	Geotrichum_candidum	Geotrichum_candidum#CCBN010000013.1:205613-204390	43.171	Saccharomycotina	Ascomycota
Csn6	Geotrichum_candidum	Geotrichum_candidum#CCBN010000004.1:910173-910601	30.303	Saccharomycotina	Ascomycota
Csn2	Nakazawaea_holstii	Nakazawaea_holstii#flattened_line_167:46290-45064	30.825	Saccharomycotina	Ascomycota
Csn5	Nakazawaea_holstii	Nakazawaea_holstii#flattened_line_252:20699-20007	47.186	Saccharomycotina	Ascomycota
Csn6	Nakazawaea_holstii	Nakazawaea_holstii#flattened_line_30:79027-78791	40	Saccharomycotina	Ascomycota
Csn2	Ambrosiozyma_oregonensis	Ambrosiozyma_oregonensis#NODE_2_length_577604_cov_68.7021_ID_3:17806-16712	23.67	Saccharomycotina	Ascomycota
Csn5	Ambrosiozyma_oregonensis	Ambrosiozyma_oregonensis#NODE_8_length_454298_cov_69.0551_ID_15:70555-71277	45.643	Saccharomycotina	Ascomycota
Csn1	Fusarium_burgessii	Fusarium_burgessii#PVQA01000138.1:42394-43707	41.921	Pezizomycotina	Ascomycota
Csn2	Fusarium_burgessii	Fusarium_burgessii#PVQA01000535.1:42538-43635	74.863	Pezizomycotina	Ascomycota
Csn3	Fusarium_burgessii	Fusarium_burgessii#PVQA01001066.1:18996-17962	25.568	Pezizomycotina	Ascomycota
Csn4	Fusarium_burgessii	Fusarium_burgessii#PVQA01000846.1:3287-2139	50.256	Pezizomycotina	Ascomycota
Csn5	Fusarium_burgessii	Fusarium_burgessii#PVQA01001200.1:25960-26934	60	Pezizomycotina	Ascomycota
Csn6	Fusarium_burgessii	Fusarium_burgessii#PVQA01000305.1:56696-55803	40.667	Pezizomycotina	Ascomycota
Csn7	Fusarium_burgessii	Fusarium_burgessii#PVQA01000389.1:14262-14891	42.081	Pezizomycotina	Ascomycota
Csn1	Peniophora_sp._CBMAI_1063	Peniophora_sp._CBMAI_1063#UWZB01000179.1:52924-54201	27.727	Agaricomycotina	Basidiomycota
Csn2	Peniophora_sp._CBMAI_1063	Peniophora_sp._CBMAI_1063#UWZB01000042.1:61794-62468	33.778	Agaricomycotina	Basidiomycota
Csn4	Peniophora_sp._CBMAI_1063	Peniophora_sp._CBMAI_1063#UWZB01000024.1:205624-205175	43.949	Agaricomycotina	Basidiomycota
Csn5	Peniophora_sp._CBMAI_1063	Peniophora_sp._CBMAI_1063#UWZB01000823.1:241521-241868	61.017	Agaricomycotina	Basidiomycota
Csn6	Peniophora_sp._CBMAI_1063	Peniophora_sp._CBMAI_1063#UWZB01000113.1:222132-221848	28.571	Agaricomycotina	Basidiomycota
Csn1	Blastomyces_parvus	Blastomyces_parvus#PDNC01000049.1:119812-118859	63.125	Pezizomycotina	Ascomycota
Csn2	Blastomyces_parvus	Blastomyces_parvus#PDNC01000004.1:446993-445842	80.208	Pezizomycotina	Ascomycota
Csn3	Blastomyces_parvus	Blastomyces_parvus#PDNC01000075.1:12579-12106	48.734	Pezizomycotina	Ascomycota
Csn4	Blastomyces_parvus	Blastomyces_parvus#PDNC01000053.1:83915-85081	63.496	Pezizomycotina	Ascomycota
Csn5	Blastomyces_parvus	Blastomyces_parvus#PDNC01000106.1:66420-67418	71.772	Pezizomycotina	Ascomycota
Csn6	Blastomyces_parvus	Blastomyces_parvus#PDNC01000099.1:74671-74324	57.759	Pezizomycotina	Ascomycota
Csn7	Blastomyces_parvus	Blastomyces_parvus#PDNC01000067.1:40854-41591	55.466	Pezizomycotina	Ascomycota
Csn8	Blastomyces_parvus	Blastomyces_parvus#PDNC01000086.1:69069-69671	31.683	Pezizomycotina	Ascomycota
Csn1	Cystobasidiopsis_lactophilus	Cystobasidiopsis_lactophilus#BCIO01000001.1:5157235-5156363	28.146	Pucciniomycotina	Basidiomycota
Csn2	Cystobasidiopsis_lactophilus	Cystobasidiopsis_lactophilus#BCIO01000001.1:5032330-5032683	70.339	Pucciniomycotina	Basidiomycota
Csn3	Cystobasidiopsis_lactophilus	Cystobasidiopsis_lactophilus#BCIO01000005.1:3022426-3022884	25.974	Pucciniomycotina	Basidiomycota
Csn4	Cystobasidiopsis_lactophilus	Cystobasidiopsis_lactophilus#BCIO01000002.1:1715787-1716389	42.308	Pucciniomycotina	Basidiomycota
Csn5	Cystobasidiopsis_lactophilus	Cystobasidiopsis_lactophilus#BCIO01000003.1:1680396-1680998	46.269	Pucciniomycotina	Basidiomycota
Csn7	Cystobasidiopsis_lactophilus	Cystobasidiopsis_lactophilus#BCIO01000002.1:994895-995101	34.667	Pucciniomycotina	Basidiomycota
Csn1	Talaromyces_verruculosus	Talaromyces_verruculosus#LHCL01000053.1:41535-40606	65.287	Pezizomycotina	Ascomycota
Csn2	Talaromyces_verruculosus	Talaromyces_verruculosus#LHCL01000082.1:9374-8226	82.262	Pezizomycotina	Ascomycota
Csn3	Talaromyces_verruculosus	Talaromyces_verruculosus#LHCL01000007.1:124613-123639	38.11	Pezizomycotina	Ascomycota
Csn4	Talaromyces_verruculosus	Talaromyces_verruculosus#LHCL01000029.1:60144-58906	76.271	Pezizomycotina	Ascomycota
Csn5	Talaromyces_verruculosus	Talaromyces_verruculosus#LHCL01000030.1:47980-48999	72.059	Pezizomycotina	Ascomycota
Csn6	Talaromyces_verruculosus	Talaromyces_verruculosus#LHCL01000086.1:31025-31840	49.265	Pezizomycotina	Ascomycota
Csn7	Talaromyces_verruculosus	Talaromyces_verruculosus#LHCL01000050.1:198526-198939	63.043	Pezizomycotina	Ascomycota
Csn8	Talaromyces_verruculosus	Talaromyces_verruculosus#LHCL01000037.1:254292-254909	31.308	Pezizomycotina	Ascomycota
Csn1	Coniosporium_apollinis	Coniosporium_apollinis#JH767562.1:514062-515231	49.75	Pezizomycotina	Ascomycota
Csn2	Coniosporium_apollinis	Coniosporium_apollinis#JH767589.1:170059-169463	72.362	Pezizomycotina	Ascomycota
Csn3	Coniosporium_apollinis	Coniosporium_apollinis#JH767565.1:613666-614643	25.152	Pezizomycotina	Ascomycota
Csn4	Coniosporium_apollinis	Coniosporium_apollinis#JH767557.1:102717-103808	57.412	Pezizomycotina	Ascomycota
Csn5	Coniosporium_apollinis	Coniosporium_apollinis#JH767566.1:589125-588163	64.634	Pezizomycotina	Ascomycota
Csn6	Coniosporium_apollinis	Coniosporium_apollinis#JH767568.1:496543-496190	54.545	Pezizomycotina	Ascomycota
Csn7	Coniosporium_apollinis	Coniosporium_apollinis#JH767614.1:70144-69902	61.798	Pezizomycotina	Ascomycota
Csn1	Pseudogymnoascus_sp._05NY08	Pseudogymnoascus_sp._05NY08#KV458808.1:97979-97215	42.91	Pezizomycotina	Ascomycota
Csn2	Pseudogymnoascus_sp._05NY08	Pseudogymnoascus_sp._05NY08#KV458788.1:92173-91091	76.177	Pezizomycotina	Ascomycota
Csn3	Pseudogymnoascus_sp._05NY08	Pseudogymnoascus_sp._05NY08#KV458779.1:172560-173402	31.579	Pezizomycotina	Ascomycota
Csn4	Pseudogymnoascus_sp._05NY08	Pseudogymnoascus_sp._05NY08#KV458781.1:160163-161122	47.706	Pezizomycotina	Ascomycota
Csn5	Pseudogymnoascus_sp._05NY08	Pseudogymnoascus_sp._05NY08#KV458876.1:17207-18181	65.244	Pezizomycotina	Ascomycota
Csn6	Pseudogymnoascus_sp._05NY08	Pseudogymnoascus_sp._05NY08#KV458779.1:545239-546189	36.562	Pezizomycotina	Ascomycota
Csn7	Pseudogymnoascus_sp._05NY08	Pseudogymnoascus_sp._05NY08#KV458856.1:87629-87030	45.673	Pezizomycotina	Ascomycota
Csn1	Sarcodon_aspratus	Sarcodon_aspratus#QLOR01001048.1:8039-7530	29.825	Agaricomycotina	Basidiomycota
Csn2	Sarcodon_aspratus	Sarcodon_aspratus#QLOR01001908.1:25266-24019	34.375	Agaricomycotina	Basidiomycota
Csn4	Sarcodon_aspratus	Sarcodon_aspratus#QLOR01000835.1:45826-46281	45.283	Agaricomycotina	Basidiomycota
Csn5	Sarcodon_aspratus	Sarcodon_aspratus#QLOR01000416.1:45779-46144	56.557	Agaricomycotina	Basidiomycota
Csn2	Wickerhamiella_versatilis	Wickerhamiella_versatilis#gi|1002316101|dbj|BCJV01000001.1|:2785389-2786513	25.635	Saccharomycotina	Ascomycota
Csn5	Wickerhamiella_versatilis	Wickerhamiella_versatilis#gi|1002316101|dbj|BCJV01000001.1|:376078-375626	60.927	Saccharomycotina	Ascomycota
Csn1	Neurospora_pannonica	Neurospora_pannonica#HF976034.1:36482-37462	39.349	Pezizomycotina	Ascomycota
Csn2	Neurospora_pannonica	Neurospora_pannonica#HF975873.1:13415-12228	64.428	Pezizomycotina	Ascomycota
Csn3	Neurospora_pannonica	Neurospora_pannonica#HF975685.1:74076-74543	26.582	Pezizomycotina	Ascomycota
Csn4	Neurospora_pannonica	Neurospora_pannonica#HF975743.1:17754-18464	57.741	Pezizomycotina	Ascomycota
Csn5	Neurospora_pannonica	Neurospora_pannonica#HF975871.1:101891-101445	69.128	Pezizomycotina	Ascomycota
Csn6	Neurospora_pannonica	Neurospora_pannonica#HF975711.1:115715-116155	41.333	Pezizomycotina	Ascomycota
Csn7	Neurospora_pannonica	Neurospora_pannonica#HF975732.1:14385-13681	36.777	Pezizomycotina	Ascomycota
Csn1	Lactifluus_hygrophoroides	Lactifluus_hygrophoroides#QLPC01013362.1:9510-10472	25.309	Agaricomycotina	Basidiomycota
Csn2	Lactifluus_hygrophoroides	Lactifluus_hygrophoroides#QLPC01000289.1:29507-28989	40.462	Agaricomycotina	Basidiomycota
Csn4	Lactifluus_hygrophoroides	Lactifluus_hygrophoroides#QLPC01001021.1:884-1375	39.024	Agaricomycotina	Basidiomycota
Csn5	Lactifluus_hygrophoroides	Lactifluus_hygrophoroides#QLPC01003000.1:3570-4025	62.987	Agaricomycotina	Basidiomycota
Csn1	Aquanectria_penicillioides	Aquanectria_penicillioides#PYIU01000008.1:1605916-1604960	40.663	Pezizomycotina	Ascomycota
Csn2	Aquanectria_penicillioides	Aquanectria_penicillioides#PYIU01000003.1:7234569-7235264	66.379	Pezizomycotina	Ascomycota
Csn3	Aquanectria_penicillioides	Aquanectria_penicillioides#PYIU01000003.1:3424340-3423660	34.211	Pezizomycotina	Ascomycota
Csn4	Aquanectria_penicillioides	Aquanectria_penicillioides#PYIU01000002.1:4509902-4510714	54.317	Pezizomycotina	Ascomycota
Csn5	Aquanectria_penicillioides	Aquanectria_penicillioides#PYIU01000008.1:1392702-1391707	60.542	Pezizomycotina	Ascomycota
Csn6	Aquanectria_penicillioides	Aquanectria_penicillioides#PYIU01000001.1:5901437-5900226	40.931	Pezizomycotina	Ascomycota
Csn7	Aquanectria_penicillioides	Aquanectria_penicillioides#PYIU01000009.1:1431948-1431346	44.231	Pezizomycotina	Ascomycota
Csn2	Ambrosiozyma_philentoma	Ambrosiozyma_philentoma#NODE_4_length_780009_cov_36.5782_ID_7:411625-412632	25.575	Saccharomycotina	Ascomycota
Csn5	Ambrosiozyma_philentoma	Ambrosiozyma_philentoma#NODE_1_length_1123490_cov_36.3557_ID_1:647408-648130	46.281	Saccharomycotina	Ascomycota
Csn2	Antonospora_locustae	Antonospora_locustae#CM017448.1:118473-119294	22.939	no_rank	Microsporidia
Csn5	Antonospora_locustae	Antonospora_locustae#CM017447.1:97000-96386	39.713	no_rank	Microsporidia
Csn1	Ustilago_vetiveriae	Ustilago_vetiveriae#MAIM01000010.1:180386-181114	31.102	Ustilaginomycotina	Basidiomycota
Csn2	Ustilago_vetiveriae	Ustilago_vetiveriae#MAIM01000075.1:43972-45225	52.619	Ustilaginomycotina	Basidiomycota
Csn3	Ustilago_vetiveriae	Ustilago_vetiveriae#MAIM01000033.1:60839-61687	26.415	Ustilaginomycotina	Basidiomycota
Csn4	Ustilago_vetiveriae	Ustilago_vetiveriae#MAIM01000030.1:168559-167417	34.794	Ustilaginomycotina	Basidiomycota
Csn5	Ustilago_vetiveriae	Ustilago_vetiveriae#MAIM01000003.1:129617-128535	50	Ustilaginomycotina	Basidiomycota
Csn6	Ustilago_vetiveriae	Ustilago_vetiveriae#MAIM01000001.1:176318-176854	33.333	Ustilaginomycotina	Basidiomycota
Csn7	Ustilago_vetiveriae	Ustilago_vetiveriae#MAIM01000120.1:10618-9938	31.14	Ustilaginomycotina	Basidiomycota
Csn2	Nakazawaea_peltata	Nakazawaea_peltata#gi|1002316199|dbj|BCGQ01000002.1|:51639-52724	26.486	Saccharomycotina	Ascomycota
Csn5	Nakazawaea_peltata	Nakazawaea_peltata#gi|1002316195|dbj|BCGQ01000006.1|:519190-518576	49.528	Saccharomycotina	Ascomycota
Csn6	Nakazawaea_peltata	Nakazawaea_peltata#gi|1002316198|dbj|BCGQ01000003.1|:460792-461238	30	Saccharomycotina	Ascomycota
Csn1	Groenewaldozyma_salmanticensis	Groenewaldozyma_salmanticensis#flattened_line_20:275815-276630	22.896	Saccharomycotina	Ascomycota
Csn2	Groenewaldozyma_salmanticensis	Groenewaldozyma_salmanticensis#flattened_line_16:58311-57139	35.025	Saccharomycotina	Ascomycota
Csn4	Groenewaldozyma_salmanticensis	Groenewaldozyma_salmanticensis#flattened_line_2:493860-493156	27.642	Saccharomycotina	Ascomycota
Csn5	Groenewaldozyma_salmanticensis	Groenewaldozyma_salmanticensis#flattened_line_22:65668-64670	48.955	Saccharomycotina	Ascomycota
Csn1	Fusarium_circinatum	Fusarium_circinatum#LQBB01000299.1:44257-43316	41.59	Pezizomycotina	Ascomycota
Csn2	Fusarium_circinatum	Fusarium_circinatum#LQBB01000104.1:60110-61207	74.317	Pezizomycotina	Ascomycota
Csn3	Fusarium_circinatum	Fusarium_circinatum#LQBB01000007.1:90813-89779	26.346	Pezizomycotina	Ascomycota
Csn4	Fusarium_circinatum	Fusarium_circinatum#LQBB01000088.1:17456-16248	47.805	Pezizomycotina	Ascomycota
Csn5	Fusarium_circinatum	Fusarium_circinatum#LQBB01000196.1:28492-29466	60.615	Pezizomycotina	Ascomycota
Csn6	Fusarium_circinatum	Fusarium_circinatum#LQBB01000161.1:16417-17286	42.123	Pezizomycotina	Ascomycota
Csn7	Fusarium_circinatum	Fusarium_circinatum#LQBB01000126.1:64806-64225	44.554	Pezizomycotina	Ascomycota
Csn1	Peniophora_sp._CONT	Peniophora_sp._CONT#KV424470.1:190262-191596	26.395	Agaricomycotina	Basidiomycota
Csn2	Peniophora_sp._CONT	Peniophora_sp._CONT#KV424536.1:70613-71353	35.06	Agaricomycotina	Basidiomycota
Csn4	Peniophora_sp._CONT	Peniophora_sp._CONT#KV424474.1:222027-221413	37.736	Agaricomycotina	Basidiomycota
Csn5	Peniophora_sp._CONT	Peniophora_sp._CONT#KV424559.1:41659-42006	60.169	Agaricomycotina	Basidiomycota
Csn1	Blastomyces_percursus	Blastomyces_percursus#QKWI01004665.1:1815-862	64.151	Pezizomycotina	Ascomycota
Csn2	Blastomyces_percursus	Blastomyces_percursus#QKWI01003823.1:7714-8817	82.065	Pezizomycotina	Ascomycota
Csn3	Blastomyces_percursus	Blastomyces_percursus#QKWI01002342.1:723-1196	49.367	Pezizomycotina	Ascomycota
Csn4	Blastomyces_percursus	Blastomyces_percursus#QKWI01004353.1:1257-2423	64.01	Pezizomycotina	Ascomycota
Csn5	Blastomyces_percursus	Blastomyces_percursus#QKWI01000895.1:21944-22930	73.252	Pezizomycotina	Ascomycota
Csn6	Blastomyces_percursus	Blastomyces_percursus#QKWI01001376.1:7334-6330	42.985	Pezizomycotina	Ascomycota
Csn7	Blastomyces_percursus	Blastomyces_percursus#QKWI01004707.1:836-582	63.953	Pezizomycotina	Ascomycota
Csn8	Blastomyces_percursus	Blastomyces_percursus#QKWI01003634.1:4970-4446	30.857	Pezizomycotina	Ascomycota
Csn1	Talaromyces_wortmannii	Talaromyces_wortmannii#MJVA01000447.1:70528-69602	60.443	Pezizomycotina	Ascomycota
Csn2	Talaromyces_wortmannii	Talaromyces_wortmannii#MJVA01000687.1:695470-696810	75.501	Pezizomycotina	Ascomycota
Csn3	Talaromyces_wortmannii	Talaromyces_wortmannii#MJVA01000508.1:25252-25686	48.684	Pezizomycotina	Ascomycota
Csn4	Talaromyces_wortmannii	Talaromyces_wortmannii#MJVA01000367.1:270505-269282	75.735	Pezizomycotina	Ascomycota
Csn5	Talaromyces_wortmannii	Talaromyces_wortmannii#MJVA01000856.1:387827-388780	76.947	Pezizomycotina	Ascomycota
Csn6	Talaromyces_wortmannii	Talaromyces_wortmannii#MJVA01000776.1:177529-177882	59.322	Pezizomycotina	Ascomycota
Csn7	Talaromyces_wortmannii	Talaromyces_wortmannii#MJVA01000447.1:1260486-1260902	64.748	Pezizomycotina	Ascomycota
Csn8	Talaromyces_wortmannii	Talaromyces_wortmannii#MJVA01000321.1:45753-44977	28.571	Pezizomycotina	Ascomycota
Csn1	Cystobasidium_pallidum	Cystobasidium_pallidum#BCIL01000025.1:56623-57726	29.024	Pucciniomycotina	Basidiomycota
Csn2	Cystobasidium_pallidum	Cystobasidium_pallidum#BCIL01000004.1:1395961-1397088	46.296	Pucciniomycotina	Basidiomycota
Csn4	Cystobasidium_pallidum	Cystobasidium_pallidum#BCIL01000013.1:212162-212719	39.896	Pucciniomycotina	Basidiomycota
Csn5	Cystobasidium_pallidum	Cystobasidium_pallidum#BCIL01000001.1:309636-310256	58.294	Pucciniomycotina	Basidiomycota
Csn6	Cystobasidium_pallidum	Cystobasidium_pallidum#BCIL01000017.1:283898-285109	25.822	Pucciniomycotina	Basidiomycota
Csn1	Pseudogymnoascus_sp._233421I1	Pseudogymnoascus_sp._23342-1-I1#KV455023.1:76474-77520	38.63	Pezizomycotina	Ascomycota
Csn2	Pseudogymnoascus_sp._233421I1	Pseudogymnoascus_sp._23342-1-I1#KV455019.1:86852-85770	77.008	Pezizomycotina	Ascomycota
Csn3	Pseudogymnoascus_sp._233421I1	Pseudogymnoascus_sp._23342-1-I1#KV454978.1:205089-204247	32.281	Pezizomycotina	Ascomycota
Csn4	Pseudogymnoascus_sp._233421I1	Pseudogymnoascus_sp._23342-1-I1#KV454995.1:100207-99125	43.935	Pezizomycotina	Ascomycota
Csn5	Pseudogymnoascus_sp._233421I1	Pseudogymnoascus_sp._23342-1-I1#KV455078.1:42167-43141	64.634	Pezizomycotina	Ascomycota
Csn6	Pseudogymnoascus_sp._233421I1	Pseudogymnoascus_sp._23342-1-I1#KV454978.1:401512-400631	35.473	Pezizomycotina	Ascomycota
Csn7	Pseudogymnoascus_sp._233421I1	Pseudogymnoascus_sp._23342-1-I1#KV454975.1:527540-526956	44.828	Pezizomycotina	Ascomycota
Csn1	Cordyceps_brongniartii	Cordyceps_brongniartii#AZHA01000002.1:272858-272094	45.693	Pezizomycotina	Ascomycota
Csn2	Cordyceps_brongniartii	Cordyceps_brongniartii#AZHA01000007.1:321749-322840	74.176	Pezizomycotina	Ascomycota
Csn3	Cordyceps_brongniartii	Cordyceps_brongniartii#AZHA01000028.1:221877-220966	30.921	Pezizomycotina	Ascomycota
Csn4	Cordyceps_brongniartii	Cordyceps_brongniartii#AZHA01000008.1:658701-657544	48.092	Pezizomycotina	Ascomycota
Csn5	Cordyceps_brongniartii	Cordyceps_brongniartii#AZHA01000005.1:201630-200632	57.27	Pezizomycotina	Ascomycota
Csn6	Cordyceps_brongniartii	Cordyceps_brongniartii#AZHA01000018.1:347164-348057	38.079	Pezizomycotina	Ascomycota
Csn7	Cordyceps_brongniartii	Cordyceps_brongniartii#AZHA01000023.1:422514-421936	43.434	Pezizomycotina	Ascomycota
Csn1	Sarcodon_sp._MG97	Sarcodon_sp._MG97#QGOD01000364.1:39775-40389	29.126	Agaricomycotina	Basidiomycota
Csn2	Sarcodon_sp._MG97	Sarcodon_sp._MG97#QGOD01002554.1:195976-195056	36.893	Agaricomycotina	Basidiomycota
Csn4	Sarcodon_sp._MG97	Sarcodon_sp._MG97#QGOD01000124.1:54324-53872	45.57	Agaricomycotina	Basidiomycota
Csn5	Sarcodon_sp._MG97	Sarcodon_sp._MG97#QGOD01000005.1:104133-104834	55.508	Agaricomycotina	Basidiomycota
Csn2	Wickerhamomyces_alni	Wickerhamomyces_alni#NODE_15_length_209627_cov_11.6964_ID_18026:22686-21556	34.704	Saccharomycotina	Ascomycota
Csn5	Wickerhamomyces_alni	Wickerhamomyces_alni#NODE_2_length_785837_cov_11.428_ID_4746:154732-155628	44.816	Saccharomycotina	Ascomycota
Csn1	Neurospora_sublineolata	Neurospora_sublineolata#HF972854.1:67655-68629	39.583	Pezizomycotina	Ascomycota
Csn2	Neurospora_sublineolata	Neurospora_sublineolata#HF972893.1:48208-46784	62.578	Pezizomycotina	Ascomycota
Csn3	Neurospora_sublineolata	Neurospora_sublineolata#HF972712.1:67777-69045	24.161	Pezizomycotina	Ascomycota
Csn4	Neurospora_sublineolata	Neurospora_sublineolata#HF972766.1:109234-110436	46.192	Pezizomycotina	Ascomycota
Csn5	Neurospora_sublineolata	Neurospora_sublineolata#HF972891.1:75045-74080	56.656	Pezizomycotina	Ascomycota
Csn6	Neurospora_sublineolata	Neurospora_sublineolata#HF972779.1:39239-39922	40.851	Pezizomycotina	Ascomycota
Csn7	Neurospora_sublineolata	Neurospora_sublineolata#HF972925.1:107316-106657	39.648	Pezizomycotina	Ascomycota
Csn1	Lactifluus_pinguis	Lactifluus_pinguis#QLPA01003177.1:16043-14619	24.341	Agaricomycotina	Basidiomycota
Csn2	Lactifluus_pinguis	Lactifluus_pinguis#QLPA01004287.1:22680-22039	35.047	Agaricomycotina	Basidiomycota
Csn4	Lactifluus_pinguis	Lactifluus_pinguis#QLPA01000661.1:48779-47976	40.727	Agaricomycotina	Basidiomycota
Csn5	Lactifluus_pinguis	Lactifluus_pinguis#QLPA01002558.1:1473-2069	44.724	Agaricomycotina	Basidiomycota
Csn6	Lactifluus_pinguis	Lactifluus_pinguis#QLPA01003663.1:15881-15495	27.481	Agaricomycotina	Basidiomycota
Csn2	Ambrosiozyma_pseudovanderkliftii	Ambrosiozyma_pseudovanderkliftii#NODE_7_length_406357_cov_76.1722_ID_13:324439-325293	26.384	Saccharomycotina	Ascomycota
Csn5	Ambrosiozyma_pseudovanderkliftii	Ambrosiozyma_pseudovanderkliftii#NODE_2_length_526302_cov_74.0833_ID_3:11000-11737	46.341	Saccharomycotina	Ascomycota
Csn2	Naumovozyma_castellii	Naumovozyma_castellii#HE576753:1115546-1116364	25.09	Saccharomycotina	Ascomycota
Csn5	Naumovozyma_castellii	Naumovozyma_castellii#HE576755:57651-57085	42.632	Saccharomycotina	Ascomycota
Csn1	Antrodiella_citrinella	Antrodiella_citrinella#SGPM01000106.1:66347-66859	30.22	Agaricomycotina	Basidiomycota
Csn2	Antrodiella_citrinella	Antrodiella_citrinella#SGPM01000073.1:6311-5355	33.951	Agaricomycotina	Basidiomycota
Csn3	Antrodiella_citrinella	Antrodiella_citrinella#SGPM01000410.1:9953-10252	30	Agaricomycotina	Basidiomycota
Csn4	Antrodiella_citrinella	Antrodiella_citrinella#SGPM01000148.1:28239-27436	41.091	Agaricomycotina	Basidiomycota
Csn5	Antrodiella_citrinella	Antrodiella_citrinella#SGPM01000061.1:75035-74151	42.617	Agaricomycotina	Basidiomycota
Csn6	Antrodiella_citrinella	Antrodiella_citrinella#SGPM01000393.1:21788-22096	28.704	Agaricomycotina	Basidiomycota
Csn1	Ustilago_xerochloae	Ustilago_xerochloae#MAIN01000053.1:80865-82313	28.773	Ustilaginomycotina	Basidiomycota
Csn2	Ustilago_xerochloae	Ustilago_xerochloae#MAIN01000256.1:15367-16578	53.202	Ustilaginomycotina	Basidiomycota
Csn3	Ustilago_xerochloae	Ustilago_xerochloae#MAIN01000073.1:34023-34646	27.751	Ustilaginomycotina	Basidiomycota
Csn4	Ustilago_xerochloae	Ustilago_xerochloae#MAIN01000002.1:226219-225167	35.475	Ustilaginomycotina	Basidiomycota
Csn5	Ustilago_xerochloae	Ustilago_xerochloae#MAIN01000145.1:37875-37012	59.028	Ustilaginomycotina	Basidiomycota
Csn6	Ustilago_xerochloae	Ustilago_xerochloae#MAIN01000080.1:9157-8726	33.939	Ustilaginomycotina	Basidiomycota
Csn1	Hanseniaspora_clermontiae	Hanseniaspora_clermontiae#flattened_line_16:94545-93673	22.078	Saccharomycotina	Ascomycota
Csn5	Hanseniaspora_clermontiae	Hanseniaspora_clermontiae#flattened_line_38:77023-77625	38.537	Saccharomycotina	Ascomycota
Csn1	Arthonia_radiata	Arthonia_radiata#PSQN01000004.1:1912477-1911218	40.46	Pezizomycotina	Ascomycota
Csn2	Arthonia_radiata	Arthonia_radiata#PSQN01000013.1:1562776-1561916	72.125	Pezizomycotina	Ascomycota
Csn3	Arthonia_radiata	Arthonia_radiata#PSQN01000012.1:1257482-1256241	25.06	Pezizomycotina	Ascomycota
Csn4	Arthonia_radiata	Arthonia_radiata#PSQN01000013.1:1460175-1461356	44.888	Pezizomycotina	Ascomycota
Csn5	Arthonia_radiata	Arthonia_radiata#PSQN01000017.1:3730112-3729123	61.631	Pezizomycotina	Ascomycota
Csn6	Arthonia_radiata	Arthonia_radiata#PSQN01000016.1:2280477-2279299	39.646	Pezizomycotina	Ascomycota
Csn7	Arthonia_radiata	Arthonia_radiata#PSQN01000017.1:2063279-2062608	41.558	Pezizomycotina	Ascomycota
Csn1	Fusarium_commune	Fusarium_commune#BCHB01000005.1:781939-781175	44.776	Pezizomycotina	Ascomycota
Csn2	Fusarium_commune	Fusarium_commune#BCHB01000001.1:5806499-5807596	74.59	Pezizomycotina	Ascomycota
Csn3	Fusarium_commune	Fusarium_commune#BCHB01000005.1:2841384-2840314	25.479	Pezizomycotina	Ascomycota
Csn4	Fusarium_commune	Fusarium_commune#BCHB01000001.1:3157610-3156462	51.026	Pezizomycotina	Ascomycota
Csn5	Fusarium_commune	Fusarium_commune#BCHB01000005.1:1080704-1081678	59.385	Pezizomycotina	Ascomycota
Csn6	Fusarium_commune	Fusarium_commune#BCHB01000004.1:2196632-2197516	41.414	Pezizomycotina	Ascomycota
Csn7	Fusarium_commune	Fusarium_commune#BCHB01000001.1:1358800-1359414	43.056	Pezizomycotina	Ascomycota
Csn1	Blastomyces_sp._MA2018	Blastomyces_sp._MA-2018#QGQG01000089.1:1832-882	64.038	Pezizomycotina	Ascomycota
Csn2	Blastomyces_sp._MA2018	Blastomyces_sp._MA-2018#QGQG01000528.1:27189-25768	74.051	Pezizomycotina	Ascomycota
Csn3	Blastomyces_sp._MA2018	Blastomyces_sp._MA-2018#QGQG01001269.1:1430-2110	43.612	Pezizomycotina	Ascomycota
Csn4	Blastomyces_sp._MA2018	Blastomyces_sp._MA-2018#QGQG01000033.1:38635-39801	64.01	Pezizomycotina	Ascomycota
Csn5	Blastomyces_sp._MA2018	Blastomyces_sp._MA-2018#QGQG01000260.1:6437-5439	71.772	Pezizomycotina	Ascomycota
Csn6	Blastomyces_sp._MA2018	Blastomyces_sp._MA-2018#QGQG01000120.1:26266-25601	52.252	Pezizomycotina	Ascomycota
Csn7	Blastomyces_sp._MA2018	Blastomyces_sp._MA-2018#QGQG01000999.1:6314-7054	56.452	Pezizomycotina	Ascomycota
Csn8	Blastomyces_sp._MA2018	Blastomyces_sp._MA-2018#QGQG01000228.1:20457-20921	35.256	Pezizomycotina	Ascomycota
Csn1	Phaeotremella_fagi	Phaeotremella_fagi#BCHU01000007.1:71714-72565	24.296	Agaricomycotina	Basidiomycota
Csn4	Phaeotremella_fagi	Phaeotremella_fagi#BCHU01000004.1:1591237-1591602	29.268	Agaricomycotina	Basidiomycota
Csn5	Phaeotremella_fagi	Phaeotremella_fagi#BCHU01000010.1:243840-243157	39.474	Agaricomycotina	Basidiomycota
Csn6	Phaeotremella_fagi	Phaeotremella_fagi#BCHU01000006.1:386096-386401	31.667	Agaricomycotina	Basidiomycota
Csn1	Dacryopinax_primogenitus	Dacryopinax_primogenitus#JH795864.1:676527-676075	38.889	Agaricomycotina	Basidiomycota
Csn2	Dacryopinax_primogenitus	Dacryopinax_primogenitus#JH795868.1:757955-757596	63.333	Agaricomycotina	Basidiomycota
Csn3	Dacryopinax_primogenitus	Dacryopinax_primogenitus#JH795870.1:208930-209571	28.311	Agaricomycotina	Basidiomycota
Csn4	Dacryopinax_primogenitus	Dacryopinax_primogenitus#JH795855.1:796800-796267	41.053	Agaricomycotina	Basidiomycota
Csn5	Dacryopinax_primogenitus	Dacryopinax_primogenitus#JH795870.1:183986-184981	38.462	Agaricomycotina	Basidiomycota
Csn6	Dacryopinax_primogenitus	Dacryopinax_primogenitus#JH795865.1:466195-466653	32.184	Agaricomycotina	Basidiomycota
Csn1	Thermoascus_crustaceus	Thermoascus_crustaceus#BCIC01000004.1:2254967-2253504	68.033	Pezizomycotina	Ascomycota
Csn2	Thermoascus_crustaceus	Thermoascus_crustaceus#BCIC01000006.1:2087407-2086220	84.461	Pezizomycotina	Ascomycota
Csn3	Thermoascus_crustaceus	Thermoascus_crustaceus#BCIC01000008.1:1099968-1101149	36.272	Pezizomycotina	Ascomycota
Csn4	Thermoascus_crustaceus	Thermoascus_crustaceus#BCIC01000004.1:3413622-3414806	78.987	Pezizomycotina	Ascomycota
Csn5	Thermoascus_crustaceus	Thermoascus_crustaceus#BCIC01000002.1:3584111-3585181	74.022	Pezizomycotina	Ascomycota
Csn6	Thermoascus_crustaceus	Thermoascus_crustaceus#BCIC01000004.1:1092838-1094181	50.223	Pezizomycotina	Ascomycota
Csn7	Thermoascus_crustaceus	Thermoascus_crustaceus#BCIC01000007.1:378849-379274	61.972	Pezizomycotina	Ascomycota
Csn8	Thermoascus_crustaceus	Thermoascus_crustaceus#BCIC01000009.1:139534-139028	43.195	Pezizomycotina	Ascomycota
Csn1	Cordyceps_cicadae	Cordyceps_cicadae#MWMN01000089.1:74041-73268	43.333	Pezizomycotina	Ascomycota
Csn2	Cordyceps_cicadae	Cordyceps_cicadae#MWMN01000003.1:692744-693922	66.337	Pezizomycotina	Ascomycota
Csn3	Cordyceps_cicadae	Cordyceps_cicadae#MWMN01000001.1:971207-971986	28.077	Pezizomycotina	Ascomycota
Csn4	Cordyceps_cicadae	Cordyceps_cicadae#MWMN01000005.1:171322-170738	57.214	Pezizomycotina	Ascomycota
Csn5	Cordyceps_cicadae	Cordyceps_cicadae#MWMN01000007.1:237870-238862	58.859	Pezizomycotina	Ascomycota
Csn6	Cordyceps_cicadae	Cordyceps_cicadae#MWMN01000033.1:144439-145308	36.735	Pezizomycotina	Ascomycota
Csn1	Schizophyllum_commune	Schizophyllum_commune#QLOQ01001069.1:8701-9387	26.201	Agaricomycotina	Basidiomycota
Csn2	Schizophyllum_commune	Schizophyllum_commune#QLOQ01000829.1:31572-31144	52.778	Agaricomycotina	Basidiomycota
Csn4	Schizophyllum_commune	Schizophyllum_commune#QLOQ01000574.1:129460-129002	43.75	Agaricomycotina	Basidiomycota
Csn5	Schizophyllum_commune	Schizophyllum_commune#QLOQ01001624.1:3809-4267	60	Agaricomycotina	Basidiomycota
Csn6	Schizophyllum_commune	Schizophyllum_commune#QLOQ01000534.1:20563-20910	25.758	Agaricomycotina	Basidiomycota
Csn2	Wickerhamomyces_anomalus	Wickerhamomyces_anomalus#scaffold_2:854208-855227	33.799	Saccharomycotina	Ascomycota
Csn4	Wickerhamomyces_anomalus	Wickerhamomyces_anomalus#scaffold_5:1022341-1022736	26.761	Saccharomycotina	Ascomycota
Csn5	Wickerhamomyces_anomalus	Wickerhamomyces_anomalus#scaffold_1:1241600-1242334	50.204	Saccharomycotina	Ascomycota
Csn1	Pseudogymnoascus_sp._24MN13	Pseudogymnoascus_sp._24MN13#KV456458.1:15762-16757	40	Pezizomycotina	Ascomycota
Csn2	Pseudogymnoascus_sp._24MN13	Pseudogymnoascus_sp._24MN13#KV456996.1:6713-7861	70.496	Pezizomycotina	Ascomycota
Csn3	Pseudogymnoascus_sp._24MN13	Pseudogymnoascus_sp._24MN13#KV457089.1:2797-3639	31.818	Pezizomycotina	Ascomycota
Csn4	Pseudogymnoascus_sp._24MN13	Pseudogymnoascus_sp._24MN13#KV456561.1:14970-15392	42.553	Pezizomycotina	Ascomycota
Csn5	Pseudogymnoascus_sp._24MN13	Pseudogymnoascus_sp._24MN13#KV455968.1:63828-62848	64.545	Pezizomycotina	Ascomycota
Csn6	Pseudogymnoascus_sp._24MN13	Pseudogymnoascus_sp._24MN13#KV456142.1:5704-6588	37.037	Pezizomycotina	Ascomycota
Csn1	Neurospora_terricola	Neurospora_terricola#HF979390.1:66461-66039	53.947	Pezizomycotina	Ascomycota
Csn2	Neurospora_terricola	Neurospora_terricola#HF979437.1:4974-6161	64.677	Pezizomycotina	Ascomycota
Csn3	Neurospora_terricola	Neurospora_terricola#HF979604.1:1764-3092	23.568	Pezizomycotina	Ascomycota
Csn4	Neurospora_terricola	Neurospora_terricola#HF979296.1:75624-74443	48.13	Pezizomycotina	Ascomycota
Csn5	Neurospora_terricola	Neurospora_terricola#HF979434.1:99521-100471	58.805	Pezizomycotina	Ascomycota
Csn6	Neurospora_terricola	Neurospora_terricola#HF979559.1:42560-42940	43.411	Pezizomycotina	Ascomycota
Csn7	Neurospora_terricola	Neurospora_terricola#HF979705.1:25763-25515	51.136	Pezizomycotina	Ascomycota
Csn2	Ambrosiozyma_vanderkliftii	Ambrosiozyma_vanderkliftii#flattened_line_74:34029-34982	28.963	Saccharomycotina	Ascomycota
Csn5	Ambrosiozyma_vanderkliftii	Ambrosiozyma_vanderkliftii#flattened_line_317:777-1475	46.781	Saccharomycotina	Ascomycota
Csn2	Naumovozyma_dairenensis	Naumovozyma_dairenensis#NC_016480.1:824172-823363	26.087	Saccharomycotina	Ascomycota
Csn5	Naumovozyma_dairenensis	Naumovozyma_dairenensis#NC_016486.1:920827-921339	42.69	Saccharomycotina	Ascomycota
Csn1	Lactifluus_rugatus	Lactifluus_rugatus#QFDW01001115.1:2289-1324	26.769	Agaricomycotina	Basidiomycota
Csn2	Lactifluus_rugatus	Lactifluus_rugatus#QFDW01000542.1:40251-39622	36.667	Agaricomycotina	Basidiomycota
Csn4	Lactifluus_rugatus	Lactifluus_rugatus#QFDW01015688.1:6267-5821	42.949	Agaricomycotina	Basidiomycota
Csn5	Lactifluus_rugatus	Lactifluus_rugatus#QFDW01000721.1:5438-4584	49.129	Agaricomycotina	Basidiomycota
Csn6	Lactifluus_rugatus	Lactifluus_rugatus#QFDW01003868.1:9027-8743	34.021	Agaricomycotina	Basidiomycota
Csn1	Apiotrichum_brassicae	Apiotrichum_brassicae#BCJI01000002.1:3528853-3528476	26.277	Agaricomycotina	Basidiomycota
Csn2	Apiotrichum_brassicae	Apiotrichum_brassicae#BCJI01000001.1:4100029-4100832	41.418	Agaricomycotina	Basidiomycota
Csn4	Apiotrichum_brassicae	Apiotrichum_brassicae#BCJI01000011.1:508514-507954	44.33	Agaricomycotina	Basidiomycota
Csn5	Apiotrichum_brassicae	Apiotrichum_brassicae#BCJI01000005.1:39193-40203	31.563	Agaricomycotina	Basidiomycota
Csn6	Apiotrichum_brassicae	Apiotrichum_brassicae#BCJI01000012.1:243269-243027	24.074	Agaricomycotina	Basidiomycota
Csn1	Hanseniaspora_osmophila	Hanseniaspora_osmophila#flattened_line_62:17405-16593	24.915	Saccharomycotina	Ascomycota
Csn2	Hanseniaspora_osmophila	Hanseniaspora_osmophila#flattened_line_23:150705-149836	22.973	Saccharomycotina	Ascomycota
Csn5	Hanseniaspora_osmophila	Hanseniaspora_osmophila#flattened_line_4:37978-38811	33.564	Saccharomycotina	Ascomycota
Csn2	Vanrija_humicola	Vanrija_humicola#BCJF01000001.1:575841-575095	48.594	Agaricomycotina	Basidiomycota
Csn4	Vanrija_humicola	Vanrija_humicola#BCJF01000001.1:3931599-3930970	38.71	Agaricomycotina	Basidiomycota
Csn5	Vanrija_humicola	Vanrija_humicola#BCJF01000004.1:1067315-1067860	40.217	Agaricomycotina	Basidiomycota
Csn6	Vanrija_humicola	Vanrija_humicola#BCJF01000006.1:809368-809054	30.4	Agaricomycotina	Basidiomycota
Csn2	Phaeotremella_skinneri	Phaeotremella_skinneri#BCHT01000001.1:2550718-2549741	35.78	Agaricomycotina	Basidiomycota
Csn4	Phaeotremella_skinneri	Phaeotremella_skinneri#BCHT01000002.1:1928156-1927668	34.969	Agaricomycotina	Basidiomycota
Csn5	Phaeotremella_skinneri	Phaeotremella_skinneri#BCHT01000008.1:218375-218142	45.652	Agaricomycotina	Basidiomycota
Csn1	Arthrobotrys_oligospora	Arthrobotrys_oligospora#JH119096.1:233895-234860	43.917	Pezizomycotina	Ascomycota
Csn2	Arthrobotrys_oligospora	Arthrobotrys_oligospora#JH119078.1:462516-461905	69.268	Pezizomycotina	Ascomycota
Csn3	Arthrobotrys_oligospora	Arthrobotrys_oligospora#JH119082.1:92119-91706	33.742	Pezizomycotina	Ascomycota
Csn4	Arthrobotrys_oligospora	Arthrobotrys_oligospora#JH119187.1:537851-539020	47.607	Pezizomycotina	Ascomycota
Csn5	Arthrobotrys_oligospora	Arthrobotrys_oligospora#JH119053.1:1470419-1471312	56.333	Pezizomycotina	Ascomycota
Csn6	Arthrobotrys_oligospora	Arthrobotrys_oligospora#JH119077.1:1713988-1714350	43.796	Pezizomycotina	Ascomycota
Csn7	Arthrobotrys_oligospora	Arthrobotrys_oligospora#JH119079.1:14136-13891	38.202	Pezizomycotina	Ascomycota
Csn8	Arthrobotrys_oligospora	Arthrobotrys_oligospora#JH119006.1:453449-454093	24.074	Pezizomycotina	Ascomycota
Csn1	Blumeria_graminis	Blumeria_graminis#OENG01000026.1:2130437-2129664	45.725	Pezizomycotina	Ascomycota
Csn2	Blumeria_graminis	Blumeria_graminis#OENG01000032.1:1813622-1812471	65.316	Pezizomycotina	Ascomycota
Csn3	Blumeria_graminis	Blumeria_graminis#OENG01000037.1:756543-755356	29.529	Pezizomycotina	Ascomycota
Csn4	Blumeria_graminis	Blumeria_graminis#OENG01000016.1:5679259-5680356	49.062	Pezizomycotina	Ascomycota
Csn5	Blumeria_graminis	Blumeria_graminis#OENG01000023.1:3622433-3623389	65.938	Pezizomycotina	Ascomycota
Csn6	Blumeria_graminis	Blumeria_graminis#OENG01000027.1:2571124-2572032	37.829	Pezizomycotina	Ascomycota
Csn7	Blumeria_graminis	Blumeria_graminis#OENG01000006.1:3476474-3477082	40.952	Pezizomycotina	Ascomycota
Csn1	Fusarium_culmorum	Fusarium_culmorum#PVEM01000002.1:514789-515559	44.074	Pezizomycotina	Ascomycota
Csn2	Fusarium_culmorum	Fusarium_culmorum#PVEM01000001.1:222488-221142	70.156	Pezizomycotina	Ascomycota
Csn3	Fusarium_culmorum	Fusarium_culmorum#PVEM01000016.1:1582094-1583128	26.571	Pezizomycotina	Ascomycota
Csn4	Fusarium_culmorum	Fusarium_culmorum#PVEM01000001.1:1630005-1631159	49.364	Pezizomycotina	Ascomycota
Csn5	Fusarium_culmorum	Fusarium_culmorum#PVEM01000002.1:683602-684576	61.35	Pezizomycotina	Ascomycota
Csn6	Fusarium_culmorum	Fusarium_culmorum#PVEM01000028.1:879519-879034	33.929	Pezizomycotina	Ascomycota
Csn7	Fusarium_culmorum	Fusarium_culmorum#PVEM01000001.1:4634270-4634863	48.058	Pezizomycotina	Ascomycota
Csn1	Daedalea_quercina	Daedalea_quercina#KV429128.1:37745-38245	27.528	Agaricomycotina	Basidiomycota
Csn2	Daedalea_quercina	Daedalea_quercina#KV429039.1:480974-481402	53.147	Agaricomycotina	Basidiomycota
Csn4	Daedalea_quercina	Daedalea_quercina#KV429033.1:329449-328994	44.654	Agaricomycotina	Basidiomycota
Csn5	Daedalea_quercina	Daedalea_quercina#KV429051.1:117662-117081	66.837	Agaricomycotina	Basidiomycota
Csn1	Thermomyces_lanuginosus	Thermomyces_lanuginosus#ANHP01000073.1:8483-7530	68.239	Pezizomycotina	Ascomycota
Csn2	Thermomyces_lanuginosus	Thermomyces_lanuginosus#ANHP01000034.1:100017-101192	79.082	Pezizomycotina	Ascomycota
Csn3	Thermomyces_lanuginosus	Thermomyces_lanuginosus#ANHP01000189.1:45914-44937	36.196	Pezizomycotina	Ascomycota
Csn4	Thermomyces_lanuginosus	Thermomyces_lanuginosus#ANHP01000177.1:226996-228177	73.35	Pezizomycotina	Ascomycota
Csn5	Thermomyces_lanuginosus	Thermomyces_lanuginosus#ANHP01000148.1:58481-59509	69.388	Pezizomycotina	Ascomycota
Csn6	Thermomyces_lanuginosus	Thermomyces_lanuginosus#ANHP01000096.1:42720-41905	53.818	Pezizomycotina	Ascomycota
Csn7	Thermomyces_lanuginosus	Thermomyces_lanuginosus#ANHP01000253.1:762-1511	58.8	Pezizomycotina	Ascomycota
Csn8	Thermomyces_lanuginosus	Thermomyces_lanuginosus#ANHP01000073.1:63166-62471	28.39	Pezizomycotina	Ascomycota
Csn1	Cordyceps_confragosa	Cordyceps_confragosa#LUKN01003370.1:29619-30614	40.571	Pezizomycotina	Ascomycota
Csn2	Cordyceps_confragosa	Cordyceps_confragosa#LUKN01003494.1:21805-22926	72.995	Pezizomycotina	Ascomycota
Csn3	Cordyceps_confragosa	Cordyceps_confragosa#LUKN01000301.1:11276-12220	29.841	Pezizomycotina	Ascomycota
Csn4	Cordyceps_confragosa	Cordyceps_confragosa#LUKN01004743.1:23619-23260	47.244	Pezizomycotina	Ascomycota
Csn5	Cordyceps_confragosa	Cordyceps_confragosa#LUKN01004190.1:20165-19191	60.486	Pezizomycotina	Ascomycota
Csn6	Cordyceps_confragosa	Cordyceps_confragosa#LUKN01000715.1:10956-10063	38	Pezizomycotina	Ascomycota
Csn2	Wickerhamomyces_bovis	Wickerhamomyces_bovis#NODE_12_length_279838_cov_23.0736_ID_9675:187504-188658	33.838	Saccharomycotina	Ascomycota
Csn5	Wickerhamomyces_bovis	Wickerhamomyces_bovis#NODE_7_length_343272_cov_25.1726_ID_2572:37073-36342	52.869	Saccharomycotina	Ascomycota
Csn2	Ascoidea_asiatica	Ascoidea_asiatica#gi|1002316714|dbj|BCKQ01000022.1|:142193-143230	30.682	Saccharomycotina	Ascomycota
Csn5	Ascoidea_asiatica	Ascoidea_asiatica#gi|1002316722|dbj|BCKQ01000014.1|:331139-331816	44.69	Saccharomycotina	Ascomycota
Csn1	Schizopora_paradoxa	Schizopora_paradoxa#KQ086165.1:8677-8162	30.814	Agaricomycotina	Basidiomycota
Csn2	Schizopora_paradoxa	Schizopora_paradoxa#KQ085882.1:1152625-1153113	38.415	Agaricomycotina	Basidiomycota
Csn4	Schizopora_paradoxa	Schizopora_paradoxa#KQ085926.1:154259-153807	45.57	Agaricomycotina	Basidiomycota
Csn5	Schizopora_paradoxa	Schizopora_paradoxa#KQ086121.1:13008-12724	65.979	Agaricomycotina	Basidiomycota
Csn1	Neurospora_tetrasperma	Neurospora_tetrasperma#GL891304.1:2600125-2601111	39.474	Pezizomycotina	Ascomycota
Csn2	Neurospora_tetrasperma	Neurospora_tetrasperma#GL891382.1:8841108-8842295	64.179	Pezizomycotina	Ascomycota
Csn3	Neurospora_tetrasperma	Neurospora_tetrasperma#GL891302.1:2199547-2198591	24.405	Pezizomycotina	Ascomycota
Csn4	Neurospora_tetrasperma	Neurospora_tetrasperma#GL891382.1:3637267-3638451	48.379	Pezizomycotina	Ascomycota
Csn5	Neurospora_tetrasperma	Neurospora_tetrasperma#GL891304.1:3759380-3758418	57.764	Pezizomycotina	Ascomycota
Csn6	Neurospora_tetrasperma	Neurospora_tetrasperma#GL891303.1:4726599-4726979	46.154	Pezizomycotina	Ascomycota
Csn7	Neurospora_tetrasperma	Neurospora_tetrasperma#GL891382.1:4208282-4208935	40.708	Pezizomycotina	Ascomycota
Csn1	Pseudogymnoascus_sp._BL308	Pseudogymnoascus_sp._BL308#LMYD01000128.1:63860-62745	43.117	Pezizomycotina	Ascomycota
Csn2	Pseudogymnoascus_sp._BL308	Pseudogymnoascus_sp._BL308#LMYD01000678.1:27363-28469	75.067	Pezizomycotina	Ascomycota
Csn3	Pseudogymnoascus_sp._BL308	Pseudogymnoascus_sp._BL308#LMYD01000503.1:5859-6701	31.228	Pezizomycotina	Ascomycota
Csn4	Pseudogymnoascus_sp._BL308	Pseudogymnoascus_sp._BL308#LMYD01000394.1:92298-91216	43.666	Pezizomycotina	Ascomycota
Csn5	Pseudogymnoascus_sp._BL308	Pseudogymnoascus_sp._BL308#LMYD01000145.1:12777-11815	65.123	Pezizomycotina	Ascomycota
Csn6	Pseudogymnoascus_sp._BL308	Pseudogymnoascus_sp._BL308#LMYD01000412.1:14784-13834	35.826	Pezizomycotina	Ascomycota
Csn7	Pseudogymnoascus_sp._BL308	Pseudogymnoascus_sp._BL308#LMYD01000677.1:4930-4301	42.661	Pezizomycotina	Ascomycota
Csn2	Ogataea_glucozyma	Ogataea_glucozyma#flattened_line_36:69888-71024	24.804	Saccharomycotina	Ascomycota
Csn5	Ogataea_glucozyma	Ogataea_glucozyma#flattened_line_46:73890-74588	48.069	Saccharomycotina	Ascomycota
Csn1	Hanseniaspora_pseudoguilliermondii	Hanseniaspora_pseudoguilliermondii#flattened_line_8:81205-82008	23.297	Saccharomycotina	Ascomycota
Csn5	Hanseniaspora_pseudoguilliermondii	Hanseniaspora_pseudoguilliermondii#flattened_line_0:191022-191624	38.537	Saccharomycotina	Ascomycota
Csn1	Laetiporus_sulphureus	Laetiporus_sulphureus#QOWK01009252.1:81224-80649	27.32	Agaricomycotina	Basidiomycota
Csn2	Laetiporus_sulphureus	Laetiporus_sulphureus#QOWK01000166.1:5133-5774	44.86	Agaricomycotina	Basidiomycota
Csn4	Laetiporus_sulphureus	Laetiporus_sulphureus#QOWK01002827.1:8556-9368	40.288	Agaricomycotina	Basidiomycota
Csn5	Laetiporus_sulphureus	Laetiporus_sulphureus#QOWK01009366.1:21684-21286	71.111	Agaricomycotina	Basidiomycota
Csn2	Vavraia_culicis	Vavraia_culicis#GL877437.1:1451-2197	23.828	no_rank	Microsporidia
Csn5	Vavraia_culicis	Vavraia_culicis#GL877418.1:90925-90251	36.797	no_rank	Microsporidia
Csn1	Apiotrichum_domesticum	Apiotrichum_domesticum#BCFW01000005.1:1226766-1227389	22.967	Agaricomycotina	Basidiomycota
Csn2	Apiotrichum_domesticum	Apiotrichum_domesticum#BCFW01000002.1:3391443-3392627	31.75	Agaricomycotina	Basidiomycota
Csn4	Apiotrichum_domesticum	Apiotrichum_domesticum#BCFW01000010.1:632526-631966	45.361	Agaricomycotina	Basidiomycota
Csn5	Apiotrichum_domesticum	Apiotrichum_domesticum#BCFW01000004.1:1937775-1937374	44.776	Agaricomycotina	Basidiomycota
Csn6	Apiotrichum_domesticum	Apiotrichum_domesticum#BCFW01000011.1:166996-167328	28.571	Agaricomycotina	Basidiomycota
Csn1	Phaffia_rhodozyma	Phaffia_rhodozyma#LSVH01000006.1:92520-91936	27.67	Agaricomycotina	Basidiomycota
Csn4	Phaffia_rhodozyma	Phaffia_rhodozyma#LSVH01000131.1:27145-27648	34.286	Agaricomycotina	Basidiomycota
Csn5	Phaffia_rhodozyma	Phaffia_rhodozyma#LSVH01000222.1:3295-3059	48.837	Agaricomycotina	Basidiomycota
Csn1	Articulospora_tetracladia	Articulospora_tetracladia#PYIV01000001.1:4636956-4636012	43.865	Pezizomycotina	Ascomycota
Csn2	Articulospora_tetracladia	Articulospora_tetracladia#PYIV01000010.1:841999-840686	73.288	Pezizomycotina	Ascomycota
Csn3	Articulospora_tetracladia	Articulospora_tetracladia#PYIV01000003.1:1076520-1075693	35.018	Pezizomycotina	Ascomycota
Csn4	Articulospora_tetracladia	Articulospora_tetracladia#PYIV01000004.1:3039496-3038342	49.109	Pezizomycotina	Ascomycota
Csn5	Articulospora_tetracladia	Articulospora_tetracladia#PYIV01000007.1:1075044-1074070	68.712	Pezizomycotina	Ascomycota
Csn6	Articulospora_tetracladia	Articulospora_tetracladia#PYIV01000006.1:313724-314911	46.366	Pezizomycotina	Ascomycota
Csn7	Articulospora_tetracladia	Articulospora_tetracladia#PYIV01000012.1:1270903-1270283	48.598	Pezizomycotina	Ascomycota
Csn1	Dendrothele_bispora	Dendrothele_bispora#ML180250.1:13687-14331	28.372	Agaricomycotina	Basidiomycota
Csn4	Dendrothele_bispora	Dendrothele_bispora#ML179035.1:1127341-1126880	42.857	Agaricomycotina	Basidiomycota
Csn5	Dendrothele_bispora	Dendrothele_bispora#ML179038.1:155445-155038	48.571	Agaricomycotina	Basidiomycota
Csn1	Fusarium_cuneirostrum	Fusarium_cuneirostrum#MAEA01001567.1:3352-4734	40.084	Pezizomycotina	Ascomycota
Csn2	Fusarium_cuneirostrum	Fusarium_cuneirostrum#MAEA01001054.1:5979-4660	70.362	Pezizomycotina	Ascomycota
Csn3	Fusarium_cuneirostrum	Fusarium_cuneirostrum#MAEA01003191.1:2019-3062	25.568	Pezizomycotina	Ascomycota
Csn4	Fusarium_cuneirostrum	Fusarium_cuneirostrum#MAEA01000574.1:72-1232	49.114	Pezizomycotina	Ascomycota
Csn5	Fusarium_cuneirostrum	Fusarium_cuneirostrum#MAEA01000464.1:10047-11033	60.725	Pezizomycotina	Ascomycota
Csn6	Fusarium_cuneirostrum	Fusarium_cuneirostrum#MAEA01001448.1:4445-3576	40.55	Pezizomycotina	Ascomycota
Csn7	Fusarium_cuneirostrum	Fusarium_cuneirostrum#MAEA01000215.1:15623-15033	45.854	Pezizomycotina	Ascomycota
Csn1	Thermothelomyces_thermophila	Thermothelomyces_thermophila#CP003004.1:2108835-2109794	41.018	Pezizomycotina	Ascomycota
Csn2	Thermothelomyces_thermophila	Thermothelomyces_thermophila#CP003002.1:6164204-6165589	64.693	Pezizomycotina	Ascomycota
Csn3	Thermothelomyces_thermophila	Thermothelomyces_thermophila#CP003003.1:789597-788302	26.174	Pezizomycotina	Ascomycota
Csn4	Thermothelomyces_thermophila	Thermothelomyces_thermophila#CP003002.1:5650976-5652112	48.705	Pezizomycotina	Ascomycota
Csn5	Thermothelomyces_thermophila	Thermothelomyces_thermophila#CP003004.1:2580446-2579589	58.537	Pezizomycotina	Ascomycota
Csn6	Thermothelomyces_thermophila	Thermothelomyces_thermophila#CP003007.1:609105-608077	35.362	Pezizomycotina	Ascomycota
Csn7	Thermothelomyces_thermophila	Thermothelomyces_thermophila#CP003002.1:1053705-1054283	39	Pezizomycotina	Ascomycota
Csn1	Botryosphaeria_dothidea	Botryosphaeria_dothidea#KV766101.1:179465-178668	50.542	Pezizomycotina	Ascomycota
Csn2	Botryosphaeria_dothidea	Botryosphaeria_dothidea#KV766075.1:339079-337556	57.534	Pezizomycotina	Ascomycota
Csn3	Botryosphaeria_dothidea	Botryosphaeria_dothidea#MDSR01000053.1:109783-109280	34.524	Pezizomycotina	Ascomycota
Csn4	Botryosphaeria_dothidea	Botryosphaeria_dothidea#MDSR01000086.1:221374-220220	51.918	Pezizomycotina	Ascomycota
Csn5	Botryosphaeria_dothidea	Botryosphaeria_dothidea#MDSR01000122.1:134361-133396	61.3	Pezizomycotina	Ascomycota
Csn6	Botryosphaeria_dothidea	Botryosphaeria_dothidea#KV766078.1:553830-554771	36.306	Pezizomycotina	Ascomycota
Csn7	Botryosphaeria_dothidea	Botryosphaeria_dothidea#KV766074.1:324399-324641	60.227	Pezizomycotina	Ascomycota
Csn2	Ascoidea_rubescens	Ascoidea_rubescens#scaffold_1:1736612-1735704	29.167	Saccharomycotina	Ascomycota
Csn5	Ascoidea_rubescens	Ascoidea_rubescens#scaffold_5:817614-816850	47.471	Saccharomycotina	Ascomycota
Csn2	Wickerhamomyces_canadensis	Wickerhamomyces_canadensis#NODE_3_length_456944_cov_26.3675_ID_2053:83093-81966	33.333	Saccharomycotina	Ascomycota
Csn5	Wickerhamomyces_canadensis	Wickerhamomyces_canadensis#NODE_50_length_60779_cov_26.1486_ID_10406:53351-52539	47.97	Saccharomycotina	Ascomycota
Csn1	Cordyceps_farinosa	Cordyceps_farinosa#LUFE01000053.1:72321-71548	44.815	Pezizomycotina	Ascomycota
Csn2	Cordyceps_farinosa	Cordyceps_farinosa#LUFE01000007.1:839340-838186	70.051	Pezizomycotina	Ascomycota
Csn3	Cordyceps_farinosa	Cordyceps_farinosa#LUFE01000009.1:90247-89414	28.674	Pezizomycotina	Ascomycota
Csn4	Cordyceps_farinosa	Cordyceps_farinosa#LUFE01000008.1:625189-624014	46.366	Pezizomycotina	Ascomycota
Csn5	Cordyceps_farinosa	Cordyceps_farinosa#LUFE01000017.1:11506-12489	59.94	Pezizomycotina	Ascomycota
Csn6	Cordyceps_farinosa	Cordyceps_farinosa#LUFE01000020.1:427793-426879	35.505	Pezizomycotina	Ascomycota
Csn7	Cordyceps_farinosa	Cordyceps_farinosa#LUFE01000008.1:497487-496921	46.667	Pezizomycotina	Ascomycota
Csn1	Pseudogymnoascus_sp._BL549	Pseudogymnoascus_sp._BL549#LNAR01001902.1:11769-10768	39.769	Pezizomycotina	Ascomycota
Csn2	Pseudogymnoascus_sp._BL549	Pseudogymnoascus_sp._BL549#LNAR01001977.1:8920-7760	71.25	Pezizomycotina	Ascomycota
Csn3	Pseudogymnoascus_sp._BL549	Pseudogymnoascus_sp._BL549#LNAR01001524.1:1905-1063	31.818	Pezizomycotina	Ascomycota
Csn4	Pseudogymnoascus_sp._BL549	Pseudogymnoascus_sp._BL549#LNAR01002100.1:98217-99197	44.91	Pezizomycotina	Ascomycota
Csn5	Pseudogymnoascus_sp._BL549	Pseudogymnoascus_sp._BL549#LNAR01002007.1:16046-17020	64.329	Pezizomycotina	Ascomycota
Csn6	Pseudogymnoascus_sp._BL549	Pseudogymnoascus_sp._BL549#LNAR01000501.1:51599-50649	35.938	Pezizomycotina	Ascomycota
Csn7	Pseudogymnoascus_sp._BL549	Pseudogymnoascus_sp._BL549#LNAR01000776.1:32-355	47.273	Pezizomycotina	Ascomycota
Csn2	Ogataea_henricii	Ogataea_henricii#flattened_line_2:467204-468367	25.945	Saccharomycotina	Ascomycota
Csn5	Ogataea_henricii	Ogataea_henricii#flattened_line_110:22154-21453	50	Saccharomycotina	Ascomycota
Csn1	Violaceomyces_palustris	Violaceomyces_palustris#KZ820426.1:2093-1584	37.427	Ustilaginomycotina	Basidiomycota
Csn2	Violaceomyces_palustris	Violaceomyces_palustris#KZ820028.1:2370-1708	44.843	Ustilaginomycotina	Basidiomycota
Csn4	Violaceomyces_palustris	Violaceomyces_palustris#KZ819707.1:66509-67000	36.842	Ustilaginomycotina	Basidiomycota
Csn5	Violaceomyces_palustris	Violaceomyces_palustris#KZ819768.1:25595-24789	63.1	Ustilaginomycotina	Basidiomycota
Csn1	Scleroderma_citrinum	Scleroderma_citrinum#KN822097.1:81128-81817	27.311	Agaricomycotina	Basidiomycota
Csn2	Scleroderma_citrinum	Scleroderma_citrinum#KN822005.1:627016-627858	37.722	Agaricomycotina	Basidiomycota
Csn4	Scleroderma_citrinum	Scleroderma_citrinum#KN822011.1:676889-676092	42.491	Agaricomycotina	Basidiomycota
Csn5	Scleroderma_citrinum	Scleroderma_citrinum#KN822111.1:8986-8678	59.223	Agaricomycotina	Basidiomycota
Csn1	Nigrograna_mackinnonii	Nigrograna_mackinnonii#JGVQ01000004.1:216846-218222	45.726	Pezizomycotina	Ascomycota
Csn2	Nigrograna_mackinnonii	Nigrograna_mackinnonii#JGVQ01000004.1:133362-132511	65.845	Pezizomycotina	Ascomycota
Csn3	Nigrograna_mackinnonii	Nigrograna_mackinnonii#JGVQ01000061.1:4350-3874	27.673	Pezizomycotina	Ascomycota
Csn4	Nigrograna_mackinnonii	Nigrograna_mackinnonii#JGVQ01000130.1:292329-293468	52.713	Pezizomycotina	Ascomycota
Csn5	Nigrograna_mackinnonii	Nigrograna_mackinnonii#JGVQ01000327.1:815250-814255	60.843	Pezizomycotina	Ascomycota
Csn6	Nigrograna_mackinnonii	Nigrograna_mackinnonii#JGVQ01000377.1:138362-138021	55.263	Pezizomycotina	Ascomycota
Csn7	Nigrograna_mackinnonii	Nigrograna_mackinnonii#JGVQ01000189.1:79077-79325	55.682	Pezizomycotina	Ascomycota
Csn1	Hanseniaspora_singularis	Hanseniaspora_singularis#flattened_line_82:58311-57649	23.504	Saccharomycotina	Ascomycota
Csn2	Hanseniaspora_singularis	Hanseniaspora_singularis#flattened_line_40:60322-61203	22	Saccharomycotina	Ascomycota
Csn5	Hanseniaspora_singularis	Hanseniaspora_singularis#flattened_line_0:380981-380379	39.024	Saccharomycotina	Ascomycota
Csn1	Lentinula_edodes	Lentinula_edodes#LSDU01000029.1:5194688-5194308	35.156	Agaricomycotina	Basidiomycota
Csn2	Lentinula_edodes	Lentinula_edodes#LSDU01000027.1:3417863-3418393	41.573	Agaricomycotina	Basidiomycota
Csn3	Lentinula_edodes	Lentinula_edodes#LSDU01000023.1:869857-870708	21.843	Agaricomycotina	Basidiomycota
Csn4	Lentinula_edodes	Lentinula_edodes#LSDU01000028.1:2982822-2982361	44.72	Agaricomycotina	Basidiomycota
Csn5	Lentinula_edodes	Lentinula_edodes#LSDU01000019.1:607381-606779	39.109	Agaricomycotina	Basidiomycota
Csn1	Phanerochaete_carnosa	Phanerochaete_carnosa#JH930471.1:1484048-1484494	31.333	Agaricomycotina	Basidiomycota
Csn2	Phanerochaete_carnosa	Phanerochaete_carnosa#JH930468.1:4289151-4289525	42.4	Agaricomycotina	Basidiomycota
Csn4	Phanerochaete_carnosa	Phanerochaete_carnosa#JH930469.1:2503260-2502460	41.606	Agaricomycotina	Basidiomycota
Csn5	Phanerochaete_carnosa	Phanerochaete_carnosa#JH930471.1:1347318-1346626	40.851	Agaricomycotina	Basidiomycota
Csn1	Apiotrichum_gamsii	Apiotrichum_gamsii#BCJN01000010.1:735149-736279	24.548	Agaricomycotina	Basidiomycota
Csn2	Apiotrichum_gamsii	Apiotrichum_gamsii#BCJN01000002.1:1183766-1182750	33.923	Agaricomycotina	Basidiomycota
Csn3	Apiotrichum_gamsii	Apiotrichum_gamsii#BCJN01000003.1:1117820-1118362	28.022	Agaricomycotina	Basidiomycota
Csn4	Apiotrichum_gamsii	Apiotrichum_gamsii#BCJN01000002.1:402034-402681	42.152	Agaricomycotina	Basidiomycota
Csn5	Apiotrichum_gamsii	Apiotrichum_gamsii#BCJN01000005.1:613321-614325	32.653	Agaricomycotina	Basidiomycota
Csn6	Apiotrichum_gamsii	Apiotrichum_gamsii#BCJN01000007.1:326726-327001	36.634	Agaricomycotina	Basidiomycota
Csn1	Ascochyta_rabiei	Ascochyta_rabiei#JYNV01000290.1:913874-912864	42.363	Pezizomycotina	Ascomycota
Csn2	Ascochyta_rabiei	Ascochyta_rabiei#JYNV01000290.1:362744-363496	65.737	Pezizomycotina	Ascomycota
Csn3	Ascochyta_rabiei	Ascochyta_rabiei#JYNV01000129.1:314838-315737	35.099	Pezizomycotina	Ascomycota
Csn4	Ascochyta_rabiei	Ascochyta_rabiei#JYNV01000038.1:37239-36088	50.382	Pezizomycotina	Ascomycota
Csn5	Ascochyta_rabiei	Ascochyta_rabiei#JYNV01000332.1:51413-50430	60.976	Pezizomycotina	Ascomycota
Csn6	Ascochyta_rabiei	Ascochyta_rabiei#JYNV01000222.1:67878-67231	42.13	Pezizomycotina	Ascomycota
Csn7	Ascochyta_rabiei	Ascochyta_rabiei#JYNV01000037.1:105801-105544	53.763	Pezizomycotina	Ascomycota
Csn2	Ashbya_aceri	Ashbya_aceri#CP006024.1:1299489-1300310	23.929	Saccharomycotina	Ascomycota
Csn5	Ashbya_aceri	Ashbya_aceri#CP006021.1:131508-130978	48.404	Saccharomycotina	Ascomycota
Csn1	Fusarium_equiseti	Fusarium_equiseti#QJGT01000017.1:718488-717391	45.91	Pezizomycotina	Ascomycota
Csn2	Fusarium_equiseti	Fusarium_equiseti#QJGT01000001.1:3999543-3998410	70.229	Pezizomycotina	Ascomycota
Csn3	Fusarium_equiseti	Fusarium_equiseti#QJGT01000017.1:499717-500766	26.816	Pezizomycotina	Ascomycota
Csn4	Fusarium_equiseti	Fusarium_equiseti#QJGT01000001.1:2984238-2985386	50.384	Pezizomycotina	Ascomycota
Csn5	Fusarium_equiseti	Fusarium_equiseti#QJGT01000004.1:2132243-2131254	61.027	Pezizomycotina	Ascomycota
Csn6	Fusarium_equiseti	Fusarium_equiseti#QJGT01000006.1:781320-780433	40.268	Pezizomycotina	Ascomycota
Csn7	Fusarium_equiseti	Fusarium_equiseti#QJGT01000022.1:381087-380497	45.854	Pezizomycotina	Ascomycota
Csn2	Ogataea_kodamae	Ogataea_kodamae#NODE_12_length_300130_cov_20.6791_ID_23:209668-210807	25.888	Saccharomycotina	Ascomycota
Csn5	Ogataea_kodamae	Ogataea_kodamae#NODE_4_length_594317_cov_21.076_ID_7:389381-390058	45.259	Saccharomycotina	Ascomycota
Csn1	Wickerhamomyces_ciferrii	Wickerhamomyces_ciferrii#NW_011887688.1:28360-29034	21.645	Saccharomycotina	Ascomycota
Csn2	Wickerhamomyces_ciferrii	Wickerhamomyces_ciferrii#NW_011887662.1:35312-36457	33.756	Saccharomycotina	Ascomycota
Csn5	Wickerhamomyces_ciferrii	Wickerhamomyces_ciferrii#NW_011887587.1:10775-11638	46.918	Saccharomycotina	Ascomycota
Csn1	Thielavia_terrestris	Thielavia_terrestris#CP003012.1:2507025-2506273	42.424	Pezizomycotina	Ascomycota
Csn2	Thielavia_terrestris	Thielavia_terrestris#CP003010.1:2753867-2755204	67.489	Pezizomycotina	Ascomycota
Csn3	Thielavia_terrestris	Thielavia_terrestris#CP003009.1:839739-838513	28.019	Pezizomycotina	Ascomycota
Csn4	Thielavia_terrestris	Thielavia_terrestris#CP003010.1:2427324-2428460	48.705	Pezizomycotina	Ascomycota
Csn5	Thielavia_terrestris	Thielavia_terrestris#CP003012.1:2092278-2093168	55	Pezizomycotina	Ascomycota
Csn6	Thielavia_terrestris	Thielavia_terrestris#CP003013.1:4024037-4023693	48.361	Pezizomycotina	Ascomycota
Csn7	Thielavia_terrestris	Thielavia_terrestris#CP003013.1:1342686-1342036	38.839	Pezizomycotina	Ascomycota
Csn1	Dentipellis_fragilis	Dentipellis_fragilis#SEOQ01001606.1:897-295	26.238	Agaricomycotina	Basidiomycota
Csn2	Dentipellis_fragilis	Dentipellis_fragilis#SEOQ01000035.1:25138-24293	32.517	Agaricomycotina	Basidiomycota
Csn4	Dentipellis_fragilis	Dentipellis_fragilis#SEOQ01000118.1:16179-16997	40	Agaricomycotina	Basidiomycota
Csn5	Dentipellis_fragilis	Dentipellis_fragilis#SEOQ01000169.1:26464-26009	60.39	Agaricomycotina	Basidiomycota
Csn6	Dentipellis_fragilis	Dentipellis_fragilis#SEOQ01000560.1:12196-11879	25	Agaricomycotina	Basidiomycota
Csn1	Pseudogymnoascus_sp._VKM_F103	Pseudogymnoascus_sp._VKM_F-103#JPKB01000699.1:29206-28211	40.29	Pezizomycotina	Ascomycota
Csn2	Pseudogymnoascus_sp._VKM_F103	Pseudogymnoascus_sp._VKM_F-103#JPKB01001129.1:3394-2303	76.099	Pezizomycotina	Ascomycota
Csn3	Pseudogymnoascus_sp._VKM_F103	Pseudogymnoascus_sp._VKM_F-103#JPKB01001183.1:56108-55266	31.818	Pezizomycotina	Ascomycota
Csn4	Pseudogymnoascus_sp._VKM_F103	Pseudogymnoascus_sp._VKM_F-103#JPKB01001272.1:8049-9005	47.853	Pezizomycotina	Ascomycota
Csn5	Pseudogymnoascus_sp._VKM_F103	Pseudogymnoascus_sp._VKM_F-103#JPKB01000426.1:16849-17829	64.242	Pezizomycotina	Ascomycota
Csn6	Pseudogymnoascus_sp._VKM_F103	Pseudogymnoascus_sp._VKM_F-103#JPKB01000069.1:5768-6652	37.71	Pezizomycotina	Ascomycota
Csn7	Pseudogymnoascus_sp._VKM_F103	Pseudogymnoascus_sp._VKM_F-103#JPKB01001388.1:3-479	44.848	Pezizomycotina	Ascomycota
Csn1	Cordyceps_fumosorosea	Cordyceps_fumosorosea#AZHB01000005.1:1007361-1008131	44.074	Pezizomycotina	Ascomycota
Csn2	Cordyceps_fumosorosea	Cordyceps_fumosorosea#AZHB01000004.1:607177-608352	67.332	Pezizomycotina	Ascomycota
Csn3	Cordyceps_fumosorosea	Cordyceps_fumosorosea#AZHB01000046.1:23591-22575	24.058	Pezizomycotina	Ascomycota
Csn4	Cordyceps_fumosorosea	Cordyceps_fumosorosea#AZHB01000001.1:2224273-2225451	47.5	Pezizomycotina	Ascomycota
Csn5	Cordyceps_fumosorosea	Cordyceps_fumosorosea#AZHB01000001.1:3344245-3343244	58.683	Pezizomycotina	Ascomycota
Csn6	Cordyceps_fumosorosea	Cordyceps_fumosorosea#AZHB01000012.1:825973-826845	37.71	Pezizomycotina	Ascomycota
Csn7	Cordyceps_fumosorosea	Cordyceps_fumosorosea#AZHB01000005.1:512011-511538	44.785	Pezizomycotina	Ascomycota
Csn1	Botrytis_cinerea	Botrytis_cinerea#CP009814.1:1503462-1504445	43.658	Pezizomycotina	Ascomycota
Csn2	Botrytis_cinerea	Botrytis_cinerea#CP009810.1:1496697-1495597	70.572	Pezizomycotina	Ascomycota
Csn3	Botrytis_cinerea	Botrytis_cinerea#CP009808.1:91935-90727	30.37	Pezizomycotina	Ascomycota
Csn4	Botrytis_cinerea	Botrytis_cinerea#CP009806.1:1400486-1401646	51.523	Pezizomycotina	Ascomycota
Csn5	Botrytis_cinerea	Botrytis_cinerea#CP009812.1:963527-962565	68.323	Pezizomycotina	Ascomycota
Csn6	Botrytis_cinerea	Botrytis_cinerea#CP009810.1:1217047-1216202	43.11	Pezizomycotina	Ascomycota
Csn7	Botrytis_cinerea	Botrytis_cinerea#CP009809.1:2102388-2101741	47.297	Pezizomycotina	Ascomycota
Csn1	Hanseniaspora_uvarum	Hanseniaspora_uvarum#APLS01000014.1:75990-75325	21.368	Saccharomycotina	Ascomycota
Csn5	Hanseniaspora_uvarum	Hanseniaspora_uvarum#APLS01000003.1:485643-485041	38.537	Saccharomycotina	Ascomycota
Csn1	Nothophaeocryptopus_gaeumannii	Nothophaeocryptopus_gaeumannii#MWSP01000306.1:54858-53566	38.149	Pezizomycotina	Ascomycota
Csn2	Nothophaeocryptopus_gaeumannii	Nothophaeocryptopus_gaeumannii#MWSP01000137.1:35631-36245	67.788	Pezizomycotina	Ascomycota
Csn3	Nothophaeocryptopus_gaeumannii	Nothophaeocryptopus_gaeumannii#KZ109220.1:101217-102464	32.723	Pezizomycotina	Ascomycota
Csn4	Nothophaeocryptopus_gaeumannii	Nothophaeocryptopus_gaeumannii#KZ109226.1:224461-225186	57.025	Pezizomycotina	Ascomycota
Csn5	Nothophaeocryptopus_gaeumannii	Nothophaeocryptopus_gaeumannii#KZ109193.1:55892-54936	59.627	Pezizomycotina	Ascomycota
Csn6	Nothophaeocryptopus_gaeumannii	Nothophaeocryptopus_gaeumannii#KZ109229.1:131632-130520	35.917	Pezizomycotina	Ascomycota
Csn7	Nothophaeocryptopus_gaeumannii	Nothophaeocryptopus_gaeumannii#KZ109330.1:29975-30688	45.344	Pezizomycotina	Ascomycota
Csn2	Vittaforma_corneae	Vittaforma_corneae#JH370148.1:28525-27698	24.028	no_rank	Microsporidia
Csn5	Vittaforma_corneae	Vittaforma_corneae#JH370130.1:314714-315598	31.132	no_rank	Microsporidia
Csn1	Serendipita_indica	Serendipita_indica#CAFZ01000260.1:22015-21608	33.333	Agaricomycotina	Basidiomycota
Csn2	Serendipita_indica	Serendipita_indica#CAFZ01000039.1:14072-14500	52.083	Agaricomycotina	Basidiomycota
Csn3	Serendipita_indica	Serendipita_indica#CAFZ01000346.1:16241-15639	25.751	Agaricomycotina	Basidiomycota
Csn4	Serendipita_indica	Serendipita_indica#CAFZ01000003.1:129735-128911	41.489	Agaricomycotina	Basidiomycota
Csn5	Serendipita_indica	Serendipita_indica#CAFZ01000145.1:1853-2254	69.63	Agaricomycotina	Basidiomycota
Csn6	Serendipita_indica	Serendipita_indica#CAFZ01000051.1:41564-42058	29.787	Agaricomycotina	Basidiomycota
Csn1	Phanerochaete_chrysosporium	Phanerochaete_chrysosporium#MJGA01000016.1:387087-386737	35.593	Agaricomycotina	Basidiomycota
Csn2	Phanerochaete_chrysosporium	Phanerochaete_chrysosporium#MJGA01000003.1:533171-532689	39.13	Agaricomycotina	Basidiomycota
Csn4	Phanerochaete_chrysosporium	Phanerochaete_chrysosporium#MJGA01000001.1:965646-965299	43.103	Agaricomycotina	Basidiomycota
Csn5	Phanerochaete_chrysosporium	Phanerochaete_chrysosporium#MJGA01000016.1:181636-182349	45.868	Agaricomycotina	Basidiomycota
Csn6	Phanerochaete_chrysosporium	Phanerochaete_chrysosporium#MJGA01000003.1:1396762-1397274	27.604	Agaricomycotina	Basidiomycota
Csn1	Apiotrichum_gracile	Apiotrichum_gracile#BCJO01000005.1:261527-260886	22.667	Agaricomycotina	Basidiomycota
Csn2	Apiotrichum_gracile	Apiotrichum_gracile#BCJO01000004.1:2642371-2643264	37.584	Agaricomycotina	Basidiomycota
Csn4	Apiotrichum_gracile	Apiotrichum_gracile#BCJO01000003.1:337795-338367	43.434	Agaricomycotina	Basidiomycota
Csn5	Apiotrichum_gracile	Apiotrichum_gracile#BCJO01000001.1:4952738-4952187	33.871	Agaricomycotina	Basidiomycota
Csn6	Apiotrichum_gracile	Apiotrichum_gracile#BCJO01000004.1:316505-316957	30.46	Agaricomycotina	Basidiomycota
Csn1	Lentinus_polychrous	Lentinus_polychrous#JSYW01004404.1:5486-5989	27.976	Agaricomycotina	Basidiomycota
Csn2	Lentinus_polychrous	Lentinus_polychrous#JSYW01003568.1:155-718	39.683	Agaricomycotina	Basidiomycota
Csn4	Lentinus_polychrous	Lentinus_polychrous#JSYW01000513.1:1126-1920	41.176	Agaricomycotina	Basidiomycota
Csn5	Lentinus_polychrous	Lentinus_polychrous#JSYW01000497.1:13686-13180	54.971	Agaricomycotina	Basidiomycota
Csn1	Ascocoryne_sarcoides	Ascocoryne_sarcoides#KB205939.1:589006-589782	47.037	Pezizomycotina	Ascomycota
Csn2	Ascocoryne_sarcoides	Ascocoryne_sarcoides#KB205940.1:2354169-2355275	75.61	Pezizomycotina	Ascomycota
Csn3	Ascocoryne_sarcoides	Ascocoryne_sarcoides#KB205939.1:2862551-2863558	33.918	Pezizomycotina	Ascomycota
Csn4	Ascocoryne_sarcoides	Ascocoryne_sarcoides#KB205947.1:1809224-1808070	51.908	Pezizomycotina	Ascomycota
Csn5	Ascocoryne_sarcoides	Ascocoryne_sarcoides#KB205950.1:818060-819040	68.293	Pezizomycotina	Ascomycota
Csn6	Ascocoryne_sarcoides	Ascocoryne_sarcoides#KB205940.1:3460120-3461022	43.092	Pezizomycotina	Ascomycota
Csn7	Ascocoryne_sarcoides	Ascocoryne_sarcoides#KB205945.1:1503359-1502727	48.372	Pezizomycotina	Ascomycota
Csn2	Babjeviella_inositovora	Babjeviella_inositovora#scaffold_3:1175419-1174268	30.303	Saccharomycotina	Ascomycota
Csn5	Babjeviella_inositovora	Babjeviella_inositovora#scaffold_7:596255-596926	50.222	Saccharomycotina	Ascomycota
Csn6	Babjeviella_inositovora	Babjeviella_inositovora#scaffold_3:1040633-1040923	34.579	Saccharomycotina	Ascomycota
Csn2	Ogataea_methanolica	Ogataea_methanolica#gi|1002316335|dbj|BCKW01000002.1|:1079887-1081008	25.393	Saccharomycotina	Ascomycota
Csn5	Ogataea_methanolica	Ogataea_methanolica#gi|1002316333|dbj|BCKW01000004.1|:1415718-1415059	49.091	Saccharomycotina	Ascomycota
Csn1	Wickerhamomyces_hampshirensis	Wickerhamomyces_hampshirensis#NODE_6_length_661877_cov_25.9127_ID_4294:558428-559168	22.925	Saccharomycotina	Ascomycota
Csn2	Wickerhamomyces_hampshirensis	Wickerhamomyces_hampshirensis#NODE_19_length_137538_cov_25.1073_ID_4721:26680-27750	35.326	Saccharomycotina	Ascomycota
Csn5	Wickerhamomyces_hampshirensis	Wickerhamomyces_hampshirensis#NODE_16_length_214857_cov_18.8876_ID_4634:67266-66520	51.004	Saccharomycotina	Ascomycota
Csn1	Fusarium_euwallaceae	Fusarium_euwallaceae#NHTE02000027.1:1579431-1578667	42.537	Pezizomycotina	Ascomycota
Csn2	Fusarium_euwallaceae	Fusarium_euwallaceae#NHTE02000014.1:2340127-2341446	70.588	Pezizomycotina	Ascomycota
Csn3	Fusarium_euwallaceae	Fusarium_euwallaceae#NHTE02000014.1:1019641-1020654	27.485	Pezizomycotina	Ascomycota
Csn4	Fusarium_euwallaceae	Fusarium_euwallaceae#NHTE02000041.1:3574292-3575440	48.974	Pezizomycotina	Ascomycota
Csn5	Fusarium_euwallaceae	Fusarium_euwallaceae#NHTE02000027.1:1403632-1402646	62.236	Pezizomycotina	Ascomycota
Csn6	Fusarium_euwallaceae	Fusarium_euwallaceae#NHTE02000009.1:2702964-2703815	41.404	Pezizomycotina	Ascomycota
Csn7	Fusarium_euwallaceae	Fusarium_euwallaceae#NHTE02000018.1:1011079-1011678	44.712	Pezizomycotina	Ascomycota
Csn1	Dentipellis_sp._KUC8613	Dentipellis_sp._KUC8613#NSJX01000033.1:180145-181146	28.19	Agaricomycotina	Basidiomycota
Csn2	Dentipellis_sp._KUC8613	Dentipellis_sp._KUC8613#NSJX01000012.1:35201-35923	41.909	Agaricomycotina	Basidiomycota
Csn4	Dentipellis_sp._KUC8613	Dentipellis_sp._KUC8613#NSJX01000001.1:1174477-1174929	43.671	Agaricomycotina	Basidiomycota
Csn5	Dentipellis_sp._KUC8613	Dentipellis_sp._KUC8613#NSJX01000019.1:357567-357298	68.478	Agaricomycotina	Basidiomycota
Csn6	Dentipellis_sp._KUC8613	Dentipellis_sp._KUC8613#NSJX01000004.1:619744-619478	29.474	Agaricomycotina	Basidiomycota
Csn1	Pseudogymnoascus_sp._VKM_F3557	Pseudogymnoascus_sp._VKM_F-3557#JPJS01001298.1:3061-2297	42.164	Pezizomycotina	Ascomycota
Csn2	Pseudogymnoascus_sp._VKM_F3557	Pseudogymnoascus_sp._VKM_F-3557#JPJS01000387.1:4340-5446	73.995	Pezizomycotina	Ascomycota
Csn3	Pseudogymnoascus_sp._VKM_F3557	Pseudogymnoascus_sp._VKM_F-3557#JPJS01000552.1:4617-3619	29.706	Pezizomycotina	Ascomycota
Csn4	Pseudogymnoascus_sp._VKM_F3557	Pseudogymnoascus_sp._VKM_F-3557#JPJS01000841.1:778-2	42.085	Pezizomycotina	Ascomycota
Csn5	Pseudogymnoascus_sp._VKM_F3557	Pseudogymnoascus_sp._VKM_F-3557#JPJS01001892.1:48726-47752	64.939	Pezizomycotina	Ascomycota
Csn6	Pseudogymnoascus_sp._VKM_F3557	Pseudogymnoascus_sp._VKM_F-3557#JPJS01003310.1:3058-2174	36.7	Pezizomycotina	Ascomycota
Csn1	Cordyceps_militaris	Cordyceps_militaris#MQTM01000013.1:705807-706781	40.95	Pezizomycotina	Ascomycota
Csn2	Cordyceps_militaris	Cordyceps_militaris#MQTM01000008.1:602566-603957	67.23	Pezizomycotina	Ascomycota
Csn3	Cordyceps_militaris	Cordyceps_militaris#MQTM01000009.1:612960-612211	28	Pezizomycotina	Ascomycota
Csn4	Cordyceps_militaris	Cordyceps_militaris#MQTM01000010.1:286731-287885	46.684	Pezizomycotina	Ascomycota
Csn5	Cordyceps_militaris	Cordyceps_militaris#MQTM01000005.1:799460-800431	61.043	Pezizomycotina	Ascomycota
Csn6	Cordyceps_militaris	Cordyceps_militaris#MQTM01000004.1:1804451-1803981	46.541	Pezizomycotina	Ascomycota
Csn7	Cordyceps_militaris	Cordyceps_militaris#MQTM01000008.1:1223196-1223855	45.333	Pezizomycotina	Ascomycota
Csn1	Hanseniaspora_valbyensis	Hanseniaspora_valbyensis#scaffold_7:148493-149158	22.553	Saccharomycotina	Ascomycota
Csn2	Hanseniaspora_valbyensis	Hanseniaspora_valbyensis#scaffold_13:215866-214982	23.256	Saccharomycotina	Ascomycota
Csn1	Thielaviopsis_ethacetica	Thielaviopsis_ethacetica#BCFY01000044.1:220059-221162	37.995	Pezizomycotina	Ascomycota
Csn2	Thielaviopsis_ethacetica	Thielaviopsis_ethacetica#BCFY01000017.1:445583-444465	62.466	Pezizomycotina	Ascomycota
Csn3	Thielaviopsis_ethacetica	Thielaviopsis_ethacetica#BCFY01000001.1:813122-812430	31.78	Pezizomycotina	Ascomycota
Csn4	Thielaviopsis_ethacetica	Thielaviopsis_ethacetica#BCFY01000005.1:457743-456538	42.543	Pezizomycotina	Ascomycota
Csn5	Thielaviopsis_ethacetica	Thielaviopsis_ethacetica#BCFY01000052.1:74878-73919	52.795	Pezizomycotina	Ascomycota
Csn6	Thielaviopsis_ethacetica	Thielaviopsis_ethacetica#BCFY01000010.1:103841-102672	28.642	Pezizomycotina	Ascomycota
Csn7	Thielaviopsis_ethacetica	Thielaviopsis_ethacetica#BCFY01000014.1:340113-340685	44.221	Pezizomycotina	Ascomycota
Csn1	Botrytis_paeoniae	Botrytis_paeoniae#LBGX01000162.1:7184-7939	49.049	Pezizomycotina	Ascomycota
Csn2	Botrytis_paeoniae	Botrytis_paeoniae#LBGX01001751.1:9782-8682	71.117	Pezizomycotina	Ascomycota
Csn3	Botrytis_paeoniae	Botrytis_paeoniae#LBGX01000415.1:66636-65761	32.781	Pezizomycotina	Ascomycota
Csn4	Botrytis_paeoniae	Botrytis_paeoniae#LBGX01000228.1:2262-3422	51.777	Pezizomycotina	Ascomycota
Csn5	Botrytis_paeoniae	Botrytis_paeoniae#LBGX01000696.1:9577-10539	68.323	Pezizomycotina	Ascomycota
Csn6	Botrytis_paeoniae	Botrytis_paeoniae#LBGX01000275.1:40852-41721	40.816	Pezizomycotina	Ascomycota
Csn7	Botrytis_paeoniae	Botrytis_paeoniae#LBGX01000362.1:37660-37013	46.847	Pezizomycotina	Ascomycota
Csn1	Volvariella_volvacea	Volvariella_volvacea#ANCH01001186.1:6300-6761	24.39	Agaricomycotina	Basidiomycota
Csn2	Volvariella_volvacea	Volvariella_volvacea#ANCH01001772.1:26044-25388	39.269	Agaricomycotina	Basidiomycota
Csn4	Volvariella_volvacea	Volvariella_volvacea#ANCH01001585.1:23603-22764	40.767	Agaricomycotina	Basidiomycota
Csn5	Volvariella_volvacea	Volvariella_volvacea#ANCH01001408.1:41784-42476	46.383	Agaricomycotina	Basidiomycota
Csn1	Serendipita_vermifera	Serendipita_vermifera#KN824343.1:18992-19402	35.135	Agaricomycotina	Basidiomycota
Csn2	Serendipita_vermifera	Serendipita_vermifera#KN824347.1:90600-91034	51.299	Agaricomycotina	Basidiomycota
Csn3	Serendipita_vermifera	Serendipita_vermifera#KN824327.1:166414-167022	23.404	Agaricomycotina	Basidiomycota
Csn4	Serendipita_vermifera	Serendipita_vermifera#KN824288.1:351527-352153	36.111	Agaricomycotina	Basidiomycota
Csn5	Serendipita_vermifera	Serendipita_vermifera#KN824277.1:156482-155958	58.192	Agaricomycotina	Basidiomycota
Csn6	Serendipita_vermifera	Serendipita_vermifera#KN824367.1:18004-17648	30.081	Agaricomycotina	Basidiomycota
Csn1	Ochroconis_constricta	Ochroconis_constricta#AZYM01000232.1:24732-23500	44.681	Pezizomycotina	Ascomycota
Csn2	Ochroconis_constricta	Ochroconis_constricta#AZYM01000068.1:27874-29193	72.727	Pezizomycotina	Ascomycota
Csn3	Ochroconis_constricta	Ochroconis_constricta#AZYM01000037.1:163788-164420	29.493	Pezizomycotina	Ascomycota
Csn4	Ochroconis_constricta	Ochroconis_constricta#AZYM01000066.1:57971-59125	52.806	Pezizomycotina	Ascomycota
Csn5	Ochroconis_constricta	Ochroconis_constricta#AZYM01000117.1:284555-283599	59.752	Pezizomycotina	Ascomycota
Csn6	Ochroconis_constricta	Ochroconis_constricta#AZYM01000138.1:144813-143986	39.858	Pezizomycotina	Ascomycota
Csn7	Ochroconis_constricta	Ochroconis_constricta#AZYM01000078.1:351086-351316	50	Pezizomycotina	Ascomycota
Csn1	Lentinus_tigrinus	Lentinus_tigrinus#ML122261.1:175800-175327	31.361	Agaricomycotina	Basidiomycota
Csn2	Lentinus_tigrinus	Lentinus_tigrinus#ML122253.1:1195860-1197446	32.642	Agaricomycotina	Basidiomycota
Csn4	Lentinus_tigrinus	Lentinus_tigrinus#ML122250.1:1207947-1208399	43.671	Agaricomycotina	Basidiomycota
Csn5	Lentinus_tigrinus	Lentinus_tigrinus#ML122252.1:1426005-1425613	70.677	Agaricomycotina	Basidiomycota
Csn1	Phellinidium_pouzarii	Phellinidium_pouzarii#SGPK01000561.1:9506-8844	28.39	Agaricomycotina	Basidiomycota
Csn4	Phellinidium_pouzarii	Phellinidium_pouzarii#SGPK01000175.1:42061-41588	45.455	Agaricomycotina	Basidiomycota
Csn5	Phellinidium_pouzarii	Phellinidium_pouzarii#SGPK01000772.1:4470-4033	44.595	Agaricomycotina	Basidiomycota
Csn6	Phellinidium_pouzarii	Phellinidium_pouzarii#SGPK01000003.1:10039-9665	28.889	Agaricomycotina	Basidiomycota
Csn1	Apiotrichum_laibachii	Apiotrichum_laibachii#BCKV01000006.1:2057314-2058240	23.292	Agaricomycotina	Basidiomycota
Csn2	Apiotrichum_laibachii	Apiotrichum_laibachii#BCKV01000005.1:2053679-2054374	43.966	Agaricomycotina	Basidiomycota
Csn4	Apiotrichum_laibachii	Apiotrichum_laibachii#BCKV01000004.1:1498959-1498375	43.069	Agaricomycotina	Basidiomycota
Csn5	Apiotrichum_laibachii	Apiotrichum_laibachii#BCKV01000009.1:748828-747956	32.119	Agaricomycotina	Basidiomycota
Csn6	Apiotrichum_laibachii	Apiotrichum_laibachii#BCKV01000001.1:4530070-4529615	28.571	Agaricomycotina	Basidiomycota
Csn2	Barnettozyma_californica	Barnettozyma_californica#flattened_line_28:54937-56109	31.92	Saccharomycotina	Ascomycota
Csn5	Barnettozyma_californica	Barnettozyma_californica#flattened_line_0:560045-560833	47.909	Saccharomycotina	Ascomycota
Csn1	Ascosphaera_apis	Ascosphaera_apis#AZGZ01000012.1:184017-184958	44.201	Pezizomycotina	Ascomycota
Csn2	Ascosphaera_apis	Ascosphaera_apis#AZGZ01000006.1:284144-282945	65.25	Pezizomycotina	Ascomycota
Csn3	Ascosphaera_apis	Ascosphaera_apis#AZGZ01000002.1:213251-212805	37.584	Pezizomycotina	Ascomycota
Csn4	Ascosphaera_apis	Ascosphaera_apis#AZGZ01000018.1:263726-262584	44.935	Pezizomycotina	Ascomycota
Csn5	Ascosphaera_apis	Ascosphaera_apis#AZGZ01000004.1:687928-687416	69.006	Pezizomycotina	Ascomycota
Csn6	Ascosphaera_apis	Ascosphaera_apis#AZGZ01000002.1:1098373-1098717	43.478	Pezizomycotina	Ascomycota
Csn7	Ascosphaera_apis	Ascosphaera_apis#AZGZ01000004.1:521110-521496	50.388	Pezizomycotina	Ascomycota
Csn2	Ogataea_methylivora	Ogataea_methylivora#flattened_line_46:9635-8457	27.792	Saccharomycotina	Ascomycota
Csn5	Ogataea_methylivora	Ogataea_methylivora#flattened_line_0:898027-898782	46.825	Saccharomycotina	Ascomycota
Csn2	Wickerhamomyces_sp._YB_2243	Wickerhamomyces_sp._YB_2243#NODE_21_length_209321_cov_12.3293_ID_3016:67846-66719	33.079	Saccharomycotina	Ascomycota
Csn4	Wickerhamomyces_sp._YB_2243	Wickerhamomyces_sp._YB_2243#NODE_1_length_1803884_cov_12.5183_ID_6464:1109683-1108841	23.432	Saccharomycotina	Ascomycota
Csn5	Wickerhamomyces_sp._YB_2243	Wickerhamomyces_sp._YB_2243#NODE_1_length_1803884_cov_12.5183_ID_6464:940111-939245	46.021	Saccharomycotina	Ascomycota
Csn1	Pseudogymnoascus_sp._VKM_F3775	Pseudogymnoascus_sp._VKM_F-3775#JPJT01000698.1:9653-10417	42.537	Pezizomycotina	Ascomycota
Csn2	Pseudogymnoascus_sp._VKM_F3775	Pseudogymnoascus_sp._VKM_F-3775#JPJT01004776.1:3701-4789	76.584	Pezizomycotina	Ascomycota
Csn3	Pseudogymnoascus_sp._VKM_F3775	Pseudogymnoascus_sp._VKM_F-3775#JPJT01000525.1:18832-17990	30.877	Pezizomycotina	Ascomycota
Csn4	Pseudogymnoascus_sp._VKM_F3775	Pseudogymnoascus_sp._VKM_F-3775#JPJT01003650.1:1887-919	46.364	Pezizomycotina	Ascomycota
Csn5	Pseudogymnoascus_sp._VKM_F3775	Pseudogymnoascus_sp._VKM_F-3775#JPJT01000639.1:7935-6955	63.939	Pezizomycotina	Ascomycota
Csn6	Pseudogymnoascus_sp._VKM_F3775	Pseudogymnoascus_sp._VKM_F-3775#JPJT01001361.1:3105-2221	37.374	Pezizomycotina	Ascomycota
Csn7	Pseudogymnoascus_sp._VKM_F3775	Pseudogymnoascus_sp._VKM_F-3775#JPJT01005276.1:641-81	44.56	Pezizomycotina	Ascomycota
Csn1	Dichomitus_squalens	Dichomitus_squalens#JH719408.1:343509-342373	28.947	Agaricomycotina	Basidiomycota
Csn2	Dichomitus_squalens	Dichomitus_squalens#JH719397.1:2094080-2095045	37.578	Agaricomycotina	Basidiomycota
Csn4	Dichomitus_squalens	Dichomitus_squalens#JH719411.1:396019-395513	40	Agaricomycotina	Basidiomycota
Csn5	Dichomitus_squalens	Dichomitus_squalens#JH719402.1:963887-964840	39.441	Agaricomycotina	Basidiomycota
Csn6	Dichomitus_squalens	Dichomitus_squalens#JH719397.1:208887-208612	26.804	Agaricomycotina	Basidiomycota
Csn1	Fusarium_fracticaudum	Fusarium_fracticaudum#PDNT01000004.1:3997343-3998107	44.403	Pezizomycotina	Ascomycota
Csn2	Fusarium_fracticaudum	Fusarium_fracticaudum#PDNT01000001.1:5886523-5887620	74.317	Pezizomycotina	Ascomycota
Csn3	Fusarium_fracticaudum	Fusarium_fracticaudum#PDNT01000004.1:1888954-1889988	26.361	Pezizomycotina	Ascomycota
Csn4	Fusarium_fracticaudum	Fusarium_fracticaudum#PDNT01000001.1:3115386-3114238	50.769	Pezizomycotina	Ascomycota
Csn5	Fusarium_fracticaudum	Fusarium_fracticaudum#PDNT01000004.1:3695311-3694337	60.615	Pezizomycotina	Ascomycota
Csn6	Fusarium_fracticaudum	Fusarium_fracticaudum#PDNT01000002.1:2650557-2649688	42.466	Pezizomycotina	Ascomycota
Csn7	Fusarium_fracticaudum	Fusarium_fracticaudum#PDNT01000001.1:1283421-1284002	43.564	Pezizomycotina	Ascomycota
Csn1	Cordyceps_pruinosa	Cordyceps_pruinosa#LUFD01000555.1:3976-5106	44.898	Pezizomycotina	Ascomycota
Csn2	Cordyceps_pruinosa	Cordyceps_pruinosa#LUFD01001300.1:161642-163015	67.467	Pezizomycotina	Ascomycota
Csn3	Cordyceps_pruinosa	Cordyceps_pruinosa#LUFD01002074.1:22817-21855	31.464	Pezizomycotina	Ascomycota
Csn4	Cordyceps_pruinosa	Cordyceps_pruinosa#LUFD01005803.1:23490-24689	45.455	Pezizomycotina	Ascomycota
Csn5	Cordyceps_pruinosa	Cordyceps_pruinosa#LUFD01000415.1:27922-26957	61.728	Pezizomycotina	Ascomycota
Csn6	Cordyceps_pruinosa	Cordyceps_pruinosa#LUFD01000417.1:6150-7349	41.872	Pezizomycotina	Ascomycota
Csn7	Cordyceps_pruinosa	Cordyceps_pruinosa#LUFD01000488.1:6265-6513	48.837	Pezizomycotina	Ascomycota
Csn1	Hanseniaspora_vineae	Hanseniaspora_vineae#JFAV02000128.1:92258-91446	25.256	Saccharomycotina	Ascomycota
Csn2	Hanseniaspora_vineae	Hanseniaspora_vineae#JFAV02000080.1:90926-91795	22.635	Saccharomycotina	Ascomycota
Csn5	Hanseniaspora_vineae	Hanseniaspora_vineae#JFAV02000174.1:28549-27716	33.218	Saccharomycotina	Ascomycota
Csn1	Wallemia_hederae	Wallemia_hederae#SPNW01000044.1:56459-55677	23.404	Wallemiomycotina	Basidiomycota
Csn2	Wallemia_hederae	Wallemia_hederae#SPNW01000128.1:6695-7150	51.974	Wallemiomycotina	Basidiomycota
Csn4	Wallemia_hederae	Wallemia_hederae#SPNW01000058.1:43097-42237	36.395	Wallemiomycotina	Basidiomycota
Csn5	Wallemia_hederae	Wallemia_hederae#SPNW01000003.1:10656-11126	63.125	Wallemiomycotina	Basidiomycota
Csn6	Wallemia_hederae	Wallemia_hederae#SPNW01000020.1:102618-102172	31.016	Wallemiomycotina	Basidiomycota
Csn1	Bretziella_fagacearum	Bretziella_fagacearum#MKGJ01000026.1:16082-17314	32.477	Pezizomycotina	Ascomycota
Csn2	Bretziella_fagacearum	Bretziella_fagacearum#MKGJ01000205.1:26099-24813	59.674	Pezizomycotina	Ascomycota
Csn3	Bretziella_fagacearum	Bretziella_fagacearum#MKGJ01000150.1:40658-41734	23.901	Pezizomycotina	Ascomycota
Csn4	Bretziella_fagacearum	Bretziella_fagacearum#MKGJ01000002.1:170938-172089	36.48	Pezizomycotina	Ascomycota
Csn5	Bretziella_fagacearum	Bretziella_fagacearum#MKGJ01000497.1:3429-4394	50	Pezizomycotina	Ascomycota
Csn6	Bretziella_fagacearum	Bretziella_fagacearum#MKGJ01000931.1:3288-3782	26.966	Pezizomycotina	Ascomycota
Csn7	Bretziella_fagacearum	Bretziella_fagacearum#MKGJ01000299.1:9659-10255	35.266	Pezizomycotina	Ascomycota
Csn1	Serpula_lacrymans	Serpula_lacrymans#GL945478.1:2802814-2802290	30.286	Agaricomycotina	Basidiomycota
Csn2	Serpula_lacrymans	Serpula_lacrymans#GL945474.1:5118369-5119157	35.741	Agaricomycotina	Basidiomycota
Csn4	Serpula_lacrymans	Serpula_lacrymans#GL945477.1:1491400-1490954	44.231	Agaricomycotina	Basidiomycota
Csn5	Serpula_lacrymans	Serpula_lacrymans#GL945475.1:669075-668248	44.444	Agaricomycotina	Basidiomycota
Csn1	Apiotrichum_montevideense	Apiotrichum_montevideense#BCFV01000003.1:2361831-2361208	23.445	Agaricomycotina	Basidiomycota
Csn2	Apiotrichum_montevideense	Apiotrichum_montevideense#BCFV01000010.1:336538-335426	26.064	Agaricomycotina	Basidiomycota
Csn4	Apiotrichum_montevideense	Apiotrichum_montevideense#BCFV01000011.1:516364-515672	41.176	Agaricomycotina	Basidiomycota
Csn5	Apiotrichum_montevideense	Apiotrichum_montevideense#BCFV01000001.1:1758722-1758333	45.385	Agaricomycotina	Basidiomycota
Csn6	Apiotrichum_montevideense	Apiotrichum_montevideense#BCFV01000007.1:167695-167997	30.894	Agaricomycotina	Basidiomycota
Csn1	Thielaviopsis_euricoi	Thielaviopsis_euricoi#BCHJ01000009.1:948666-949430	34.962	Pezizomycotina	Ascomycota
Csn2	Thielaviopsis_euricoi	Thielaviopsis_euricoi#BCHJ01000011.1:151087-152265	58.313	Pezizomycotina	Ascomycota
Csn3	Thielaviopsis_euricoi	Thielaviopsis_euricoi#BCHJ01000007.1:904614-903922	31.78	Pezizomycotina	Ascomycota
Csn4	Thielaviopsis_euricoi	Thielaviopsis_euricoi#BCHJ01000006.1:1141994-1143235	40.855	Pezizomycotina	Ascomycota
Csn5	Thielaviopsis_euricoi	Thielaviopsis_euricoi#BCHJ01000005.1:122531-121554	52.744	Pezizomycotina	Ascomycota
Csn6	Thielaviopsis_euricoi	Thielaviopsis_euricoi#BCHJ01000001.1:814686-815366	31.746	Pezizomycotina	Ascomycota
Csn7	Thielaviopsis_euricoi	Thielaviopsis_euricoi#BCHJ01000003.1:1561908-1561327	44.554	Pezizomycotina	Ascomycota
Csn1	Lepiota_venenata	Lepiota_venenata#RCFS01000007.1:997723-998736	24.706	Agaricomycotina	Basidiomycota
Csn2	Lepiota_venenata	Lepiota_venenata#RCFS01000001.1:1613329-1613733	42.963	Agaricomycotina	Basidiomycota
Csn3	Lepiota_venenata	Lepiota_venenata#RCFS01000015.1:130033-130539	25.581	Agaricomycotina	Basidiomycota
Csn4	Lepiota_venenata	Lepiota_venenata#RCFS01000006.1:811222-810761	43.478	Agaricomycotina	Basidiomycota
Csn5	Lepiota_venenata	Lepiota_venenata#RCFS01000015.1:440657-441187	53.672	Agaricomycotina	Basidiomycota
Csn1	Oidiodendron_maius	Oidiodendron_maius#KN832871.1:1650055-1649297	48.679	Pezizomycotina	Ascomycota
Csn2	Oidiodendron_maius	Oidiodendron_maius#KN832870.1:2341476-2340376	75.477	Pezizomycotina	Ascomycota
Csn3	Oidiodendron_maius	Oidiodendron_maius#KN832901.1:132628-131807	39.493	Pezizomycotina	Ascomycota
Csn4	Oidiodendron_maius	Oidiodendron_maius#KN832879.1:83587-84738	50	Pezizomycotina	Ascomycota
Csn5	Oidiodendron_maius	Oidiodendron_maius#KN832872.1:1666099-1667061	68.012	Pezizomycotina	Ascomycota
Csn6	Oidiodendron_maius	Oidiodendron_maius#KN832870.1:2992062-2992988	44.551	Pezizomycotina	Ascomycota
Csn7	Oidiodendron_maius	Oidiodendron_maius#KN832881.1:1090695-1090051	43.891	Pezizomycotina	Ascomycota
Csn2	Phellinus_lamaoensis	Phellinus_lamaoensis#NBAZ01000001.1:1644835-1644386	46.667	Agaricomycotina	Basidiomycota
Csn4	Phellinus_lamaoensis	Phellinus_lamaoensis#NBAZ01000004.1:1461153-1461605	44.937	Agaricomycotina	Basidiomycota
Csn5	Phellinus_lamaoensis	Phellinus_lamaoensis#NBAZ01000010.1:355937-356503	42.857	Agaricomycotina	Basidiomycota
Csn6	Phellinus_lamaoensis	Phellinus_lamaoensis#NBAZ01000001.1:823430-823774	26.515	Agaricomycotina	Basidiomycota
Csn2	Ogataea_minuta	Ogataea_minuta#NODE_3_length_1291677_cov_39.2896_ID_5:1204437-1205564	26.289	Saccharomycotina	Ascomycota
Csn5	Ogataea_minuta	Ogataea_minuta#NODE_1_length_1541352_cov_40.0978_ID_1:738275-738958	44.105	Saccharomycotina	Ascomycota
Csn2	Barnettozyma_hawaiiensis	Barnettozyma_hawaiiensis#flattened_line_50:74667-73501	31.298	Saccharomycotina	Ascomycota
Csn5	Barnettozyma_hawaiiensis	Barnettozyma_hawaiiensis#flattened_line_0:591716-590982	48.163	Saccharomycotina	Ascomycota
Csn1	Aspergillus_aculeatinus	Aspergillus_aculeatinus#KZ824984.1:52304-51246	68.627	Pezizomycotina	Ascomycota
Csn2	Aspergillus_aculeatinus	Aspergillus_aculeatinus#KZ824933.1:1357243-1355987	79.048	Pezizomycotina	Ascomycota
Csn3	Aspergillus_aculeatinus	Aspergillus_aculeatinus#KZ824935.1:879601-878984	38.164	Pezizomycotina	Ascomycota
Csn4	Aspergillus_aculeatinus	Aspergillus_aculeatinus#KZ824994.1:204925-203690	77.913	Pezizomycotina	Ascomycota
Csn5	Aspergillus_aculeatinus	Aspergillus_aculeatinus#KZ824972.1:99734-98712	74.854	Pezizomycotina	Ascomycota
Csn6	Aspergillus_aculeatinus	Aspergillus_aculeatinus#KZ825001.1:9173-8316	60.764	Pezizomycotina	Ascomycota
Csn7	Aspergillus_aculeatinus	Aspergillus_aculeatinus#KZ824945.1:207838-208257	70	Pezizomycotina	Ascomycota
Csn8	Aspergillus_aculeatinus	Aspergillus_aculeatinus#KZ824952.1:72160-71723	46.575	Pezizomycotina	Ascomycota
Csn2	Yamadazyma_nakazawae	Yamadazyma_nakazawae#NODE_40_length_82457_cov_12.7413_ID_6993:47645-48727	25.824	Saccharomycotina	Ascomycota
Csn5	Yamadazyma_nakazawae	Yamadazyma_nakazawae#NODE_58_length_35640_cov_11.7486_ID_9362:3728-3114	48.148	Saccharomycotina	Ascomycota
Csn1	Dimargaris_cristalligena	Dimargaris_cristalligena#ML003068.1:7171-7530	26.667	Kickxellomycotina	Zoopagomycota
Csn2	Dimargaris_cristalligena	Dimargaris_cristalligena#ML002869.1:8345-8734	66.154	Kickxellomycotina	Zoopagomycota
Csn4	Dimargaris_cristalligena	Dimargaris_cristalligena#ML003257.1:6136-6726	28.571	Kickxellomycotina	Zoopagomycota
Csn5	Dimargaris_cristalligena	Dimargaris_cristalligena#ML002661.1:19052-19567	67.63	Kickxellomycotina	Zoopagomycota
[truncated: 6,632 more rows]

## Sheet: 1,642 species
1642 Species
species	subphylum	phylum
Absidia_glauca	Mucoromycotina	Mucoromycota
Absidia_repens	Mucoromycotina	Mucoromycota
Acaromyces_ingoldii	Ustilaginomycotina	Basidiomycota
Acaulopage_tetraceros	Zoopagomycotina	Zoopagomycota
Aciculoconidium_aculeatum	Saccharomycotina	Ascomycota
Aciculosporium_take	Pezizomycotina	Ascomycota
Acidomyces_richmondensis	Pezizomycotina	Ascomycota
Acremonium_chrysogenum	Pezizomycotina	Ascomycota
Acremonium_furcatum	Pezizomycotina	Ascomycota
Actinomucor_elegans	Mucoromycotina	Mucoromycota
Agaricales_sp._HM26F1	Agaricomycotina	Basidiomycota
Agaricus_bisporus	Agaricomycotina	Basidiomycota
Agrocybe_cylindracea	Agaricomycotina	Basidiomycota
Albatrellus_ellisii	Agaricomycotina	Basidiomycota
Albatrellus_sp._MG142	Agaricomycotina	Basidiomycota
Albophoma_yamanashiensis	Pezizomycotina	Ascomycota
Alloascoidea_hylecoeti	Saccharomycotina	Ascomycota
Allomyces_macrogynus	no_rank	Blastocladiomycota
Alternaria_alternata	Pezizomycotina	Ascomycota
Alternaria_arborescens	Pezizomycotina	Ascomycota
Alternaria_brassicicola	Pezizomycotina	Ascomycota
Alternaria_consortialis	Pezizomycotina	Ascomycota
Alternaria_solani	Pezizomycotina	Ascomycota
Amanita_bisporigera	Agaricomycotina	Basidiomycota
Amanita_brunnescens	Agaricomycotina	Basidiomycota
Amanita_inopinata	Agaricomycotina	Basidiomycota
Amanita_jacksonii	Agaricomycotina	Basidiomycota
Amanita_phalloides	Agaricomycotina	Basidiomycota
Amanita_polypyramis	Agaricomycotina	Basidiomycota
Amanita_pseudoporphyria	Agaricomycotina	Basidiomycota
Amanita_thiersii	Agaricomycotina	Basidiomycota
Amauroascus_mutatus	Pezizomycotina	Ascomycota
Amauroascus_niger	Pezizomycotina	Ascomycota
Ambrosiella_xylebori	Pezizomycotina	Ascomycota
Ambrosiozyma_ambrosiae	Saccharomycotina	Ascomycota
Ambrosiozyma_kashinagacola	Saccharomycotina	Ascomycota
Ambrosiozyma_maleeae	Saccharomycotina	Ascomycota
Ambrosiozyma_monospora	Saccharomycotina	Ascomycota
Ambrosiozyma_oregonensis	Saccharomycotina	Ascomycota
Ambrosiozyma_philentoma	Saccharomycotina	Ascomycota
Ambrosiozyma_pseudovanderkliftii	Saccharomycotina	Ascomycota
Ambrosiozyma_vanderkliftii	Saccharomycotina	Ascomycota
Amorphotheca_resinae	Pezizomycotina	Ascomycota
Amphiamblys_sp._WSBS2006	no_rank	Microsporidia
Anaeromyces_robustus	no_rank	Chytridiomycota
Annulohypoxylon_stygium	Pezizomycotina	Ascomycota
Anthracocystis_flocculosa	Ustilaginomycotina	Basidiomycota
Antonospora_locustae	no_rank	Microsporidia
Antrodiella_citrinella	Agaricomycotina	Basidiomycota
Apiotrichum_brassicae	Agaricomycotina	Basidiomycota
Apiotrichum_domesticum	Agaricomycotina	Basidiomycota
Apiotrichum_gamsii	Agaricomycotina	Basidiomycota
Apiotrichum_gracile	Agaricomycotina	Basidiomycota
Apiotrichum_laibachii	Agaricomycotina	Basidiomycota
Apiotrichum_montevideense	Agaricomycotina	Basidiomycota
Apiotrichum_porosum	Agaricomycotina	Basidiomycota
Apiotrichum_veenhuisii	Agaricomycotina	Basidiomycota
Apophysomyces_elegans	Mucoromycotina	Mucoromycota
Apophysomyces_trapeziformis	Mucoromycotina	Mucoromycota
Apophysomyces_variabilis	Mucoromycotina	Mucoromycota
Aquanectria_penicillioides	Pezizomycotina	Ascomycota
Armillaria_cepistipes	Agaricomycotina	Basidiomycota
Armillaria_fuscipes	Agaricomycotina	Basidiomycota
Armillaria_gallica	Agaricomycotina	Basidiomycota
Armillaria_ostoyae	Agaricomycotina	Basidiomycota
Armillaria_solidipes	Agaricomycotina	Basidiomycota
Arthonia_radiata	Pezizomycotina	Ascomycota
Arthrobotrys_oligospora	Pezizomycotina	Ascomycota
Articulospora_tetracladia	Pezizomycotina	Ascomycota
Ascochyta_rabiei	Pezizomycotina	Ascomycota
Ascocoryne_sarcoides	Pezizomycotina	Ascomycota
Ascoidea_asiatica	Saccharomycotina	Ascomycota
Ascoidea_rubescens	Saccharomycotina	Ascomycota
Ascosphaera_apis	Pezizomycotina	Ascomycota
Ashbya_aceri	Saccharomycotina	Ascomycota
Aspergillus_aculeatinus	Pezizomycotina	Ascomycota
Aspergillus_aculeatus	Pezizomycotina	Ascomycota
Aspergillus_arachidicola	Pezizomycotina	Ascomycota
Aspergillus_awamori	Pezizomycotina	Ascomycota
Aspergillus_bombycis	Pezizomycotina	Ascomycota
Aspergillus_brasiliensis	Pezizomycotina	Ascomycota
Aspergillus_brunneoviolaceus	Pezizomycotina	Ascomycota
Aspergillus_calidoustus	Pezizomycotina	Ascomycota
Aspergillus_campestris	Pezizomycotina	Ascomycota
Aspergillus_candidus	Pezizomycotina	Ascomycota
Aspergillus_carbonarius	Pezizomycotina	Ascomycota
Aspergillus_chevalieri	Pezizomycotina	Ascomycota
Aspergillus_clavatus	Pezizomycotina	Ascomycota
Aspergillus_costaricaensis	Pezizomycotina	Ascomycota
Aspergillus_cristatus	Pezizomycotina	Ascomycota
Aspergillus_ellipticus	Pezizomycotina	Ascomycota
Aspergillus_eucalypticola	Pezizomycotina	Ascomycota
Aspergillus_fijiensis	Pezizomycotina	Ascomycota
Aspergillus_fischeri	Pezizomycotina	Ascomycota
Aspergillus_flavus	Pezizomycotina	Ascomycota
Aspergillus_fumigatus	Pezizomycotina	Ascomycota
Aspergillus_glaucus	Pezizomycotina	Ascomycota
Aspergillus_hancockii	Pezizomycotina	Ascomycota
Aspergillus_heteromorphus	Pezizomycotina	Ascomycota
Aspergillus_homomorphus	Pezizomycotina	Ascomycota
Aspergillus_ibericus	Pezizomycotina	Ascomycota
Aspergillus_indologenus	Pezizomycotina	Ascomycota
Aspergillus_japonicus	Pezizomycotina	Ascomycota
Aspergillus_kawachii	Pezizomycotina	Ascomycota
Aspergillus_lacticoffeatus	Pezizomycotina	Ascomycota
Aspergillus_lentulus	Pezizomycotina	Ascomycota
Aspergillus_luchuensis	Pezizomycotina	Ascomycota
Aspergillus_mulundensis	Pezizomycotina	Ascomycota
Aspergillus_neoellipticus	Pezizomycotina	Ascomycota
Aspergillus_neoniger	Pezizomycotina	Ascomycota
Aspergillus_nidulans	Pezizomycotina	Ascomycota
Aspergillus_niger	Pezizomycotina	Ascomycota
Aspergillus_nomius	Pezizomycotina	Ascomycota
Aspergillus_novofumigatus	Pezizomycotina	Ascomycota
Aspergillus_ochraceoroseus	Pezizomycotina	Ascomycota
Aspergillus_oryzae	Pezizomycotina	Ascomycota
Aspergillus_parasiticus	Pezizomycotina	Ascomycota
Aspergillus_persii	Pezizomycotina	Ascomycota
Aspergillus_phoenicis	Pezizomycotina	Ascomycota
Aspergillus_piperis	Pezizomycotina	Ascomycota
Aspergillus_pseudoterreus	Pezizomycotina	Ascomycota
Aspergillus_rambellii	Pezizomycotina	Ascomycota
Aspergillus_ruber	Pezizomycotina	Ascomycota
Aspergillus_saccharolyticus	Pezizomycotina	Ascomycota
Aspergillus_sclerotiicarbonarius	Pezizomycotina	Ascomycota
Aspergillus_sclerotioniger	Pezizomycotina	Ascomycota
Aspergillus_sclerotiorum	Pezizomycotina	Ascomycota
Aspergillus_sojae	Pezizomycotina	Ascomycota
Aspergillus_sp._MA_6037	Pezizomycotina	Ascomycota
Aspergillus_sp._Z5	Pezizomycotina	Ascomycota
Aspergillus_steynii	Pezizomycotina	Ascomycota
Aspergillus_sydowii	Pezizomycotina	Ascomycota
Aspergillus_taichungensis	Pezizomycotina	Ascomycota
Aspergillus_tanneri	Pezizomycotina	Ascomycota
Aspergillus_terreus	Pezizomycotina	Ascomycota
Aspergillus_tubingensis	Pezizomycotina	Ascomycota
Aspergillus_turcosus	Pezizomycotina	Ascomycota
Aspergillus_udagawae	Pezizomycotina	Ascomycota
Aspergillus_ustus	Pezizomycotina	Ascomycota
Aspergillus_uvarum	Pezizomycotina	Ascomycota
Aspergillus_vadensis	Pezizomycotina	Ascomycota
Aspergillus_versicolor	Pezizomycotina	Ascomycota
Aspergillus_violaceofuscus	Pezizomycotina	Ascomycota
Aspergillus_welwitschiae	Pezizomycotina	Ascomycota
Aspergillus_wentii	Pezizomycotina	Ascomycota
Aspergillus_westerdijkiae	Pezizomycotina	Ascomycota
Atkinsonella_hypoxylon	Pezizomycotina	Ascomycota
Atkinsonella_texensis	Pezizomycotina	Ascomycota
Aureobasidium_melanogenum	Pezizomycotina	Ascomycota
Aureobasidium_namibiae	Pezizomycotina	Ascomycota
Aureobasidium_pullulans	Pezizomycotina	Ascomycota
Aureobasidium_sp._FSWF84	Pezizomycotina	Ascomycota
Aureobasidium_subglaciale	Pezizomycotina	Ascomycota
Auricularia_auriculajudae	Agaricomycotina	Basidiomycota
Auricularia_cornea	Agaricomycotina	Basidiomycota
Auricularia_heimuer	Agaricomycotina	Basidiomycota
Auricularia_polytricha	Agaricomycotina	Basidiomycota
Auricularia_subglabra	Agaricomycotina	Basidiomycota
Auriculariopsis_ampla	Agaricomycotina	Basidiomycota
Austropuccinia_psidii	Pucciniomycotina	Basidiomycota
Babjeviella_inositovora	Saccharomycotina	Ascomycota
Baeospora_myosura	Agaricomycotina	Basidiomycota
Balansia_obtecta	Pezizomycotina	Ascomycota
Barnettozyma_californica	Saccharomycotina	Ascomycota
Barnettozyma_hawaiiensis	Saccharomycotina	Ascomycota
Barnettozyma_populi	Saccharomycotina	Ascomycota
Barnettozyma_pratensis	Saccharomycotina	Ascomycota
Barnettozyma_salicaria	Saccharomycotina	Ascomycota
Basidioascus_undulatus	Wallemiomycotina	Basidiomycota
Basidiobolus_heterosporus	Entomophthoromycotina	Zoopagomycota
Basidiobolus_meristosporus	Entomophthoromycotina	Zoopagomycota
Batrachochytrium_dendrobatidis	no_rank	Chytridiomycota
Batrachochytrium_salamandrivorans	no_rank	Chytridiomycota
Baudoinia_panamericana	Pezizomycotina	Ascomycota
Beauveria_bassiana	Pezizomycotina	Ascomycota
Beauveria_pseudobassiana	Pezizomycotina	Ascomycota
Beauveria_rudraprayagi	Pezizomycotina	Ascomycota
Beverwykella_pulmonaria	Pezizomycotina	Ascomycota
Bifiguratus_adelaidae	Mucoromycotina	Mucoromycota
Bipolaris_cookei	Pezizomycotina	Ascomycota
Bipolaris_maydis	Pezizomycotina	Ascomycota
Bipolaris_oryzae	Pezizomycotina	Ascomycota
Bipolaris_sorokiniana	Pezizomycotina	Ascomycota
Bipolaris_victoriae	Pezizomycotina	Ascomycota
Bipolaris_zeicola	Pezizomycotina	Ascomycota
Blastobotrys_adeninivorans	Saccharomycotina	Ascomycota
Blastobotrys_americana	Saccharomycotina	Ascomycota
Blastobotrys_mokoenaii	Saccharomycotina	Ascomycota
Blastobotrys_muscicola	Saccharomycotina	Ascomycota
Blastobotrys_nivea	Saccharomycotina	Ascomycota
Blastobotrys_peoriensis	Saccharomycotina	Ascomycota
Blastobotrys_proliferans	Saccharomycotina	Ascomycota
Blastobotrys_raffinosifermentans	Saccharomycotina	Ascomycota
Blastobotrys_serpentis	Saccharomycotina	Ascomycota
Blastomyces_dermatitidis	Pezizomycotina	Ascomycota
Blastomyces_gilchristii	Pezizomycotina	Ascomycota
Blastomyces_parvus	Pezizomycotina	Ascomycota
Blastomyces_percursus	Pezizomycotina	Ascomycota
Blastomyces_sp._MA2018	Pezizomycotina	Ascomycota
Blumeria_graminis	Pezizomycotina	Ascomycota
Blyttiomyces_helicus	no_rank	Chytridiomycota
Boletus_bicolor	Agaricomycotina	Basidiomycota
Boletus_edulis	Agaricomycotina	Basidiomycota
Boletus_sp._MG55	Agaricomycotina	Basidiomycota
Boletus_sp._MG95	Agaricomycotina	Basidiomycota
Boletus_speciosus	Agaricomycotina	Basidiomycota
Boletus_subvelutipes	Agaricomycotina	Basidiomycota
Bondarzewia_mesenterica	Agaricomycotina	Basidiomycota
Botryobasidium_botryosum	Agaricomycotina	Basidiomycota
Botryosphaeria_dothidea	Pezizomycotina	Ascomycota
Botryozyma_nematodophila	Saccharomycotina	Ascomycota
Botrytis_cinerea	Pezizomycotina	Ascomycota
Botrytis_paeoniae	Pezizomycotina	Ascomycota
Brettanomyces_anomalus	Saccharomycotina	Ascomycota
Brettanomyces_bruxellensis	Saccharomycotina	Ascomycota
Brettanomyces_custersianus	Saccharomycotina	Ascomycota
Bretziella_fagacearum	Pezizomycotina	Ascomycota
Bullera_alba	Agaricomycotina	Basidiomycota
Butyriboletus_roseoflavus	Agaricomycotina	Basidiomycota
Byssochlamys_nivea	Pezizomycotina	Ascomycota
Byssochlamys_sp._AF001	Pezizomycotina	Ascomycota
Byssochlamys_sp._BYSS01	Pezizomycotina	Ascomycota
Byssochlamys_spectabilis	Pezizomycotina	Ascomycota
Byssoonygena_ceratinophila	Pezizomycotina	Ascomycota
Cadophora_malorum	Pezizomycotina	Ascomycota
Cadophora_sp._DSE1049	Pezizomycotina	Ascomycota
Cairneyella_variabilis	Pezizomycotina	Ascomycota
Caloboletus_calopus	Agaricomycotina	Basidiomycota
Calocera_cornea	Agaricomycotina	Basidiomycota
Calocera_viscosa	Agaricomycotina	Basidiomycota
Calonectria_leucothoes	Pezizomycotina	Ascomycota
Calonectria_naviculata	Pezizomycotina	Ascomycota
Calonectria_pseudonaviculata	Pezizomycotina	Ascomycota
Calonectria_pseudoreteaudii	Pezizomycotina	Ascomycota
Calycina_herbarum	Pezizomycotina	Ascomycota
Candida_albicans	Saccharomycotina	Ascomycota
Candida_arabinofermentans	Saccharomycotina	Ascomycota
Candida_ascalaphidarum	Saccharomycotina	Ascomycota
Candida_athensensis	Saccharomycotina	Ascomycota
Candida_auris	Saccharomycotina	Ascomycota
Candida_blattae	Saccharomycotina	Ascomycota
Candida_boidinii	Saccharomycotina	Ascomycota
Candida_bracarensis	Saccharomycotina	Ascomycota
Candida_carpophila	Saccharomycotina	Ascomycota
Candida_castellii	Saccharomycotina	Ascomycota
Candida_corydali	Saccharomycotina	Ascomycota
Candida_dubliniensis	Saccharomycotina	Ascomycota
Candida_fragi	Saccharomycotina	Ascomycota
Candida_freyschussii	Saccharomycotina	Ascomycota
Candida_fructus	Saccharomycotina	Ascomycota
Candida_glabrata	Saccharomycotina	Ascomycota
Candida_golubevii	Saccharomycotina	Ascomycota
Candida_gorgasii	Saccharomycotina	Ascomycota
Candida_gotoi	Saccharomycotina	Ascomycota
Candida_hawaiiana	Saccharomycotina	Ascomycota
Candida_heveicola	Saccharomycotina	Ascomycota
Candida_hispaniensis	Saccharomycotina	Ascomycota
Candida_incommunis	Saccharomycotina	Ascomycota
Candida_intermedia	Saccharomycotina	Ascomycota
Candida_montana	Saccharomycotina	Ascomycota
Candida_mycetangii	Saccharomycotina	Ascomycota
Candida_nivariensis	Saccharomycotina	Ascomycota
Candida_orba	Saccharomycotina	Ascomycota
Candida_oregonensis	Saccharomycotina	Ascomycota
Candida_orthopsilosis	Saccharomycotina	Ascomycota
Candida_parapsilosis	Saccharomycotina	Ascomycota
Candida_ponderosae	Saccharomycotina	Ascomycota
Candida_restingae	Saccharomycotina	Ascomycota
Candida_rhagii	Saccharomycotina	Ascomycota
Candida_schatavii	Saccharomycotina	Ascomycota
Candida_sojae	Saccharomycotina	Ascomycota
Candida_sorboxylosa	Saccharomycotina	Ascomycota
Candida_stellimalicola	Saccharomycotina	Ascomycota
Candida_succiphila	Saccharomycotina	Ascomycota
Candida_tammaniensis	Saccharomycotina	Ascomycota
Candida_tropicalis	Saccharomycotina	Ascomycota
Candida_vartiovaarae	Saccharomycotina	Ascomycota
Candida_wancherniae	Saccharomycotina	Ascomycota
Cantharellus_appalachiensis	Agaricomycotina	Basidiomycota
Cantharellus_cibarius	Agaricomycotina	Basidiomycota
Cantharellus_cinnabarinus	Agaricomycotina	Basidiomycota
Cantharellus_lutescens	Agaricomycotina	Basidiomycota
Capniomyces_stellatus	Kickxellomycotina	Zoopagomycota
Capronia_coronata	Pezizomycotina	Ascomycota
Capronia_epimyces	Pezizomycotina	Ascomycota
Catenaria_anguillulae	no_rank	Blastocladiomycota
Caulochytrium_protostelioides	no_rank	Chytridiomycota
Cenococcum_geophilum	Pezizomycotina	Ascomycota
Cephaloascus_albidus	Saccharomycotina	Ascomycota
Cephaloascus_fragrans	Saccharomycotina	Ascomycota
Ceraceosorus_bombacis	Ustilaginomycotina	Basidiomycota
Ceraceosorus_guamensis	Ustilaginomycotina	Basidiomycota
Ceratobasidium_theobromae	Agaricomycotina	Basidiomycota
Ceratocystiopsis_brevicomis	Pezizomycotina	Ascomycota
Ceratocystiopsis_minuta	Pezizomycotina	Ascomycota
Ceratocystis_adiposa	Pezizomycotina	Ascomycota
Ceratocystis_albifundus	Pezizomycotina	Ascomycota
Ceratocystis_cacaofunesta	Pezizomycotina	Ascomycota
Ceratocystis_eucalypticola	Pezizomycotina	Ascomycota
Ceratocystis_fimbriata	Pezizomycotina	Ascomycota
Ceratocystis_harringtonii	Pezizomycotina	Ascomycota
Ceratocystis_manginecans	Pezizomycotina	Ascomycota
Ceratocystis_platani	Pezizomycotina	Ascomycota
Cercospora_berteroae	Pezizomycotina	Ascomycota
Cercospora_beticola	Pezizomycotina	Ascomycota
Cercospora_canescens	Pezizomycotina	Ascomycota
Cercospora_cf._sigesbeckiae	Pezizomycotina	Ascomycota
Cercospora_nicotianae	Pezizomycotina	Ascomycota
Cercospora_sojina	Pezizomycotina	Ascomycota
Cercospora_zeina	Pezizomycotina	Ascomycota
Cetradonia_linearis	Pezizomycotina	Ascomycota
Chaetomium_cochliodes	Pezizomycotina	Ascomycota
Chaetomium_globosum	Pezizomycotina	Ascomycota
Chaetomium_thermophilum	Pezizomycotina	Ascomycota
Chalaropsis_thielavioides	Pezizomycotina	Ascomycota
Chiua_virens	Agaricomycotina	Basidiomycota
Chlorociboria_aeruginascens	Pezizomycotina	Ascomycota
Choanephora_cucurbitarum	Mucoromycotina	Mucoromycota
Chondrostereum_purpureum	Agaricomycotina	Basidiomycota
Chroogomphus_rutilus	Agaricomycotina	Basidiomycota
Chrysoporthe_austroafricana	Pezizomycotina	Ascomycota
Chrysoporthe_cubensis	Pezizomycotina	Ascomycota
Chrysoporthe_deuterocubensis	Pezizomycotina	Ascomycota
Chrysosporium_queenslandicum	Pezizomycotina	Ascomycota
Chytriomyces_confervae	no_rank	Chytridiomycota
Ciborinia_camelliae	Pezizomycotina	Ascomycota
Citeromyces_hawaiiensis	Saccharomycotina	Ascomycota
Citeromyces_matritensis	Saccharomycotina	Ascomycota
Citeromyces_siamensis	Saccharomycotina	Ascomycota
Cladonia_macilenta	Pezizomycotina	Ascomycota
Cladonia_metacorallifera	Pezizomycotina	Ascomycota
Cladonia_uncialis	Pezizomycotina	Ascomycota
Cladophialophora_bantiana	Pezizomycotina	Ascomycota
Cladophialophora_carrionii	Pezizomycotina	Ascomycota
Cladophialophora_immunda	Pezizomycotina	Ascomycota
Cladophialophora_psammophila	Pezizomycotina	Ascomycota
Cladophialophora_yegresii	Pezizomycotina	Ascomycota
Cladosporium_cladosporioides	Pezizomycotina	Ascomycota
Cladosporium_sp._SL16	Pezizomycotina	Ascomycota
Cladosporium_sphaerospermum	Pezizomycotina	Ascomycota
Clarireedia_homoeocarpa	Pezizomycotina	Ascomycota
Clavaria_fumosa	Agaricomycotina	Basidiomycota
Claviceps_fusiformis	Pezizomycotina	Ascomycota
Claviceps_paspali	Pezizomycotina	Ascomycota
Claviceps_purpurea	Pezizomycotina	Ascomycota
Clavispora_lusitaniae	Saccharomycotina	Ascomycota
Clohesyomyces_aquaticus	Pezizomycotina	Ascomycota
Clonostachys_rosea	Pezizomycotina	Ascomycota
Coccidioides_immitis	Pezizomycotina	Ascomycota
Coccidioides_posadasii	Pezizomycotina	Ascomycota
Cochlonema_odontosperma	Zoopagomycotina	Zoopagomycota
Coemansia_reversa	Kickxellomycotina	Zoopagomycota
Cokeromyces_recurvatus	Mucoromycotina	Mucoromycota
Coleophoma_crateriformis	Pezizomycotina	Ascomycota
Coleophoma_cylindrospora	Pezizomycotina	Ascomycota
Colletotrichum_acutatum	Pezizomycotina	Ascomycota
Colletotrichum_chlorophyti	Pezizomycotina	Ascomycota
Colletotrichum_coccodes	Pezizomycotina	Ascomycota
Colletotrichum_falcatum	Pezizomycotina	Ascomycota
Colletotrichum_fioriniae	Pezizomycotina	Ascomycota
Colletotrichum_fructicola	Pezizomycotina	Ascomycota
Colletotrichum_gloeosporioides	Pezizomycotina	Ascomycota
Colletotrichum_godetiae	Pezizomycotina	Ascomycota
Colletotrichum_graminicola	Pezizomycotina	Ascomycota
Colletotrichum_higginsianum	Pezizomycotina	Ascomycota
Colletotrichum_incanum	Pezizomycotina	Ascomycota
Colletotrichum_lentis	Pezizomycotina	Ascomycota
Colletotrichum_lindemuthianum	Pezizomycotina	Ascomycota
Colletotrichum_musae	Pezizomycotina	Ascomycota
Colletotrichum_nymphaeae	Pezizomycotina	Ascomycota
Colletotrichum_orbiculare	Pezizomycotina	Ascomycota
Colletotrichum_orchidophilum	Pezizomycotina	Ascomycota
Colletotrichum_salicis	Pezizomycotina	Ascomycota
Colletotrichum_sansevieriae	Pezizomycotina	Ascomycota
Colletotrichum_simmondsii	Pezizomycotina	Ascomycota
Colletotrichum_sp._JS367	Pezizomycotina	Ascomycota
Colletotrichum_sublineola	Pezizomycotina	Ascomycota
Colletotrichum_tofieldiae	Pezizomycotina	Ascomycota
Colletotrichum_truncatum	Pezizomycotina	Ascomycota
Collybia_sp._MG36	Agaricomycotina	Basidiomycota
Conidiobolus_coronatus	Entomophthoromycotina	Zoopagomycota
Coniella_lustricola	Pezizomycotina	Ascomycota
Coniferiporia_sulphurascens	Agaricomycotina	Basidiomycota
Coniochaeta_hoffmannii	Pezizomycotina	Ascomycota
Coniochaeta_ligniaria	Pezizomycotina	Ascomycota
Coniophora_puteana	Agaricomycotina	Basidiomycota
Coniosporium_apollinis	Pezizomycotina	Ascomycota
Coprinellus_micaceus	Agaricomycotina	Basidiomycota
Coprinopsis_cinerea	Agaricomycotina	Basidiomycota
Coprinopsis_marcescibilis	Agaricomycotina	Basidiomycota
Coprinopsis_strossmayeri	Agaricomycotina	Basidiomycota
Coprinus_comatus	Agaricomycotina	Basidiomycota
Cordyceps_brongniartii	Pezizomycotina	Ascomycota
Cordyceps_cicadae	Pezizomycotina	Ascomycota
Cordyceps_confragosa	Pezizomycotina	Ascomycota
Cordyceps_farinosa	Pezizomycotina	Ascomycota
Cordyceps_fumosorosea	Pezizomycotina	Ascomycota
Cordyceps_militaris	Pezizomycotina	Ascomycota
Cordyceps_pruinosa	Pezizomycotina	Ascomycota
Cordyceps_sp._RAO2017	Pezizomycotina	Ascomycota
Cordyceps_tenuipes	Pezizomycotina	Ascomycota
Corinectria_fuckeliana	Pezizomycotina	Ascomycota
Coriolopsis_trogii	Agaricomycotina	Basidiomycota
Corynespora_cassiicola	Pezizomycotina	Ascomycota
Crepidotus_sp._BD2015	Agaricomycotina	Basidiomycota
Cronartium_ribicola	Pucciniomycotina	Basidiomycota
Crucibulum_laeve	Agaricomycotina	Basidiomycota
Cryomyces_antarcticus	Pezizomycotina	Ascomycota
Cryphonectria_radicalis	Pezizomycotina	Ascomycota
Cryptococcus_amylolentus	Agaricomycotina	Basidiomycota
Cryptococcus_cf._gattii	Agaricomycotina	Basidiomycota
Cryptococcus_depauperatus	Agaricomycotina	Basidiomycota
Cryptococcus_gattii_VGI	Agaricomycotina	Basidiomycota
Cryptococcus_gattii_VGII	Agaricomycotina	Basidiomycota
Cryptococcus_gattii_VGIII	Agaricomycotina	Basidiomycota
Cryptococcus_gattii_VGIV	Agaricomycotina	Basidiomycota
Cryptococcus_neoformans	Agaricomycotina	Basidiomycota
Cryptococcus_sp._DSM_27421	Agaricomycotina	Basidiomycota
Cryptococcus_sp._JCM_24511	Agaricomycotina	Basidiomycota
Cryptococcus_wingfieldii	Agaricomycotina	Basidiomycota
Cunninghamella_bertholletiae	Mucoromycotina	Mucoromycota
Cunninghamella_elegans	Mucoromycotina	Mucoromycota
Curvularia_geniculata	Pezizomycotina	Ascomycota
Curvularia_lunata	Pezizomycotina	Ascomycota
Curvularia_papendorfii	Pezizomycotina	Ascomycota
Curvularia_sp._IFBZ10	Pezizomycotina	Ascomycota
Cutaneotrichosporon_arboriformis	Agaricomycotina	Basidiomycota
Cutaneotrichosporon_curvatum	Agaricomycotina	Basidiomycota
Cutaneotrichosporon_cutaneum	Agaricomycotina	Basidiomycota
Cutaneotrichosporon_cyanovorans	Agaricomycotina	Basidiomycota
Cutaneotrichosporon_daszewskae	Agaricomycotina	Basidiomycota
Cutaneotrichosporon_dermatis	Agaricomycotina	Basidiomycota
Cutaneotrichosporon_mucoides	Agaricomycotina	Basidiomycota
Cutaneotrichosporon_oleaginosum	Agaricomycotina	Basidiomycota
Cyberlindnera_americana	Saccharomycotina	Ascomycota
Cyberlindnera_fabianii	Saccharomycotina	Ascomycota
Cyberlindnera_jadinii	Saccharomycotina	Ascomycota
Cyberlindnera_maclurae	Saccharomycotina	Ascomycota
Cyberlindnera_misumaiensis	Saccharomycotina	Ascomycota
Cyberlindnera_mrakii	Saccharomycotina	Ascomycota
Cyberlindnera_petersonii	Saccharomycotina	Ascomycota
Cyberlindnera_saturnus	Saccharomycotina	Ascomycota
Cyberlindnera_suaveolens	Saccharomycotina	Ascomycota
Cyberlindnera_xylosilytica	Saccharomycotina	Ascomycota
Cylindrobasidium_torrendii	Agaricomycotina	Basidiomycota
Cyphellophora_europaea	Pezizomycotina	Ascomycota
Cystobasidiopsis_lactophilus	Pucciniomycotina	Basidiomycota
Cystobasidium_pallidum	Pucciniomycotina	Basidiomycota
Dacryopinax_primogenitus	Agaricomycotina	Basidiomycota
Dactylellina_haptotyla	Pezizomycotina	Ascomycota
Dactylonectria_macrodidyma	Pezizomycotina	Ascomycota
Daedalea_quercina	Agaricomycotina	Basidiomycota
Daldinia_eschscholtzii	Pezizomycotina	Ascomycota
Daldinia_sp._EC12	Pezizomycotina	Ascomycota
Danielozyma_ontarioensis	Saccharomycotina	Ascomycota
Davidsoniella_virescens	Pezizomycotina	Ascomycota
Deakozyma_indianensis	Saccharomycotina	Ascomycota
Debaryomyces_fabryi	Saccharomycotina	Ascomycota
Debaryomyces_hansenii	Saccharomycotina	Ascomycota
Debaryomyces_maramus	Saccharomycotina	Ascomycota
Debaryomyces_nepalensis	Saccharomycotina	Ascomycota
Debaryomyces_prosopidis	Saccharomycotina	Ascomycota
Debaryomyces_subglobosus	Saccharomycotina	Ascomycota
Dendrothele_bispora	Agaricomycotina	Basidiomycota
Dentipellis_fragilis	Agaricomycotina	Basidiomycota
Dentipellis_sp._KUC8613	Agaricomycotina	Basidiomycota
Diaporthe_ampelina	Pezizomycotina	Ascomycota
Diaporthe_aspalathi	Pezizomycotina	Ascomycota
Diaporthe_helianthi	Pezizomycotina	Ascomycota
Diaporthe_longicolla	Pezizomycotina	Ascomycota
Dichomitus_squalens	Agaricomycotina	Basidiomycota
Diddensiella_caesifluorescens	Saccharomycotina	Ascomycota
Didymobotryum_rigidum	Pezizomycotina	Ascomycota
Dimargaris_cristalligena	Kickxellomycotina	Zoopagomycota
Dioszegia_aurantiaca	Agaricomycotina	Basidiomycota
Dioszegia_crocea	Agaricomycotina	Basidiomycota
Diplodia_corticola	Pezizomycotina	Ascomycota
Diplodia_sapinea	Pezizomycotina	Ascomycota
Diplodia_scrobiculata	Pezizomycotina	Ascomycota
Diplodia_seriata	Pezizomycotina	Ascomycota
Dipodascus_albidus	Saccharomycotina	Ascomycota
Dipodascus_geniculatus	Saccharomycotina	Ascomycota
Diversispora_epigaea	Glomeromycotina	Mucoromycota
Dothistroma_pini	Pezizomycotina	Ascomycota
Dothistroma_septosporum	Pezizomycotina	Ascomycota
Drechmeria_coniospora	Pezizomycotina	Ascomycota
Drechslerella_stenobrocha	Pezizomycotina	Ascomycota
Edhazardia_aedis	no_rank	Microsporidia
Elaphomyces_granulatus	Pezizomycotina	Ascomycota
Elsinoe_australis	Pezizomycotina	Ascomycota
Emergomyces_orientalis	Pezizomycotina	Ascomycota
Emergomyces_pasteurianus	Pezizomycotina	Ascomycota
Emmonsia_crescens	Pezizomycotina	Ascomycota
Emmonsia_sp._CAC2015a	Pezizomycotina	Ascomycota
Encephalitozoon_cuniculi	no_rank	Microsporidia
Encephalitozoon_hellem	no_rank	Microsporidia
Encephalitozoon_intestinalis	no_rank	Microsporidia
Encephalitozoon_romaleae	no_rank	Microsporidia
Endocarpon_pusillum	Pezizomycotina	Ascomycota
Endoconidiophora_laricicola	Pezizomycotina	Ascomycota
Endoconidiophora_polonica	Pezizomycotina	Ascomycota
Endogone_sp._FLASF59071	Mucoromycotina	Mucoromycota
Enterospora_canceri	no_rank	Microsporidia
Entomophthora_muscae	Entomophthoromycotina	Zoopagomycota
Epichloe_amarillans	Pezizomycotina	Ascomycota
Epichloe_aotearoae	Pezizomycotina	Ascomycota
Epichloe_baconii	Pezizomycotina	Ascomycota
Epichloe_brachyelytri	Pezizomycotina	Ascomycota
Epichloe_bromicola	Pezizomycotina	Ascomycota
Epichloe_elymi	Pezizomycotina	Ascomycota
Epichloe_festucae	Pezizomycotina	Ascomycota
Epichloe_gansuensis	Pezizomycotina	Ascomycota
Epichloe_glyceriae	Pezizomycotina	Ascomycota
Epichloe_sp._AL9924	Pezizomycotina	Ascomycota
Epichloe_sylvatica	Pezizomycotina	Ascomycota
Epichloe_typhina	Pezizomycotina	Ascomycota
Epicoccum_nigrum	Pezizomycotina	Ascomycota
Epicoccum_sorghinum	Pezizomycotina	Ascomycota
Eremothecium_coryli	Saccharomycotina	Ascomycota
Eremothecium_cymbalariae	Saccharomycotina	Ascomycota
Eremothecium_gossypii	Saccharomycotina	Ascomycota
Eremothecium_sinecaudum	Saccharomycotina	Ascomycota
Erysiphe_necator	Pezizomycotina	Ascomycota
Erysiphe_pisi	Pezizomycotina	Ascomycota
Erysiphe_pulchra	Pezizomycotina	Ascomycota
Erythrobasidium_yunnanense	Pucciniomycotina	Basidiomycota
Escovopsis_sp._AC	Pezizomycotina	Ascomycota
Escovopsis_sp._Ae720	Pezizomycotina	Ascomycota
Escovopsis_sp._Ae724	Pezizomycotina	Ascomycota
Escovopsis_sp._Ae733	Pezizomycotina	Ascomycota
Escovopsis_sp._TC	Pezizomycotina	Ascomycota
Escovopsis_weberi	Pezizomycotina	Ascomycota
Esteya_vermicola	Pezizomycotina	Ascomycota
Eurotiomycetes_sp.	Pezizomycotina	Ascomycota
Eurotiomycetes_sp._MA_6038	Pezizomycotina	Ascomycota
Eurotiomycetes_sp._MA_6039	Pezizomycotina	Ascomycota
Eutypa_lata	Pezizomycotina	Ascomycota
Evernia_prunastri	Pezizomycotina	Ascomycota
Exidia_glandulosa	Agaricomycotina	Basidiomycota
Exophiala_alcalophila	Pezizomycotina	Ascomycota
Exophiala_aquamarina	Pezizomycotina	Ascomycota
Exophiala_calicioides	Pezizomycotina	Ascomycota
Exophiala_dermatitidis	Pezizomycotina	Ascomycota
Exophiala_mesophila	Pezizomycotina	Ascomycota
Exophiala_oligosperma	Pezizomycotina	Ascomycota
Exophiala_sideris	Pezizomycotina	Ascomycota
Exophiala_spinifera	Pezizomycotina	Ascomycota
Exophiala_xenobiotica	Pezizomycotina	Ascomycota
Exserohilum_turcicum	Pezizomycotina	Ascomycota
Exutisphaerella_laricina	Pezizomycotina	Ascomycota
Falciphora_oryzae	Pezizomycotina	Ascomycota
Fibroporia_radiculosa	Agaricomycotina	Basidiomycota
Fibularhizoctonia_sp._CBS_109695	Agaricomycotina	Basidiomycota
Filobasidium_wieringae	Agaricomycotina	Basidiomycota
Fistulina_hepatica	Agaricomycotina	Basidiomycota
Flammulina_velutipes	Agaricomycotina	Basidiomycota
Floccularia_luteovirens	Agaricomycotina	Basidiomycota
Fomitiporia_mediterranea	Agaricomycotina	Basidiomycota
Fomitopsis_palustris	Agaricomycotina	Basidiomycota
Fomitopsis_pinicola	Agaricomycotina	Basidiomycota
Fomitopsis_rosea	Agaricomycotina	Basidiomycota
Fonsecaea_erecta	Pezizomycotina	Ascomycota
Fonsecaea_monophora	Pezizomycotina	Ascomycota
Fonsecaea_multimorphosa	Pezizomycotina	Ascomycota
Fonsecaea_nubica	Pezizomycotina	Ascomycota
Fonsecaea_pedrosoi	Pezizomycotina	Ascomycota
Fragosphaeria_purpurea	Pezizomycotina	Ascomycota
Furculomyces_boomerangus	Kickxellomycotina	Zoopagomycota
Fusarium_agapanthi	Pezizomycotina	Ascomycota
Fusarium_algeriense	Pezizomycotina	Ascomycota
Fusarium_asiaticum	Pezizomycotina	Ascomycota
Fusarium_avenaceum	Pezizomycotina	Ascomycota
Fusarium_azukicola	Pezizomycotina	Ascomycota
Fusarium_beomiforme	Pezizomycotina	Ascomycota
Fusarium_brasiliense	Pezizomycotina	Ascomycota
Fusarium_burgessii	Pezizomycotina	Ascomycota
Fusarium_circinatum	Pezizomycotina	Ascomycota
Fusarium_commune	Pezizomycotina	Ascomycota
Fusarium_culmorum	Pezizomycotina	Ascomycota
Fusarium_cuneirostrum	Pezizomycotina	Ascomycota
Fusarium_equiseti	Pezizomycotina	Ascomycota
Fusarium_euwallaceae	Pezizomycotina	Ascomycota
Fusarium_fracticaudum	Pezizomycotina	Ascomycota
Fusarium_fujikuroi	Pezizomycotina	Ascomycota
Fusarium_graminearum	Pezizomycotina	Ascomycota
Fusarium_hostae	Pezizomycotina	Ascomycota
Fusarium_langsethiae	Pezizomycotina	Ascomycota
Fusarium_longipes	Pezizomycotina	Ascomycota
Fusarium_mangiferae	Pezizomycotina	Ascomycota
Fusarium_meridionale	Pezizomycotina	Ascomycota
Fusarium_nygamai	Pezizomycotina	Ascomycota
Fusarium_oxysporum	Pezizomycotina	Ascomycota
Fusarium_phaseoli	Pezizomycotina	Ascomycota
Fusarium_pininemorale	Pezizomycotina	Ascomycota
Fusarium_poae	Pezizomycotina	Ascomycota
Fusarium_praegraminearum	Pezizomycotina	Ascomycota
Fusarium_proliferatum	Pezizomycotina	Ascomycota
Fusarium_pseudograminearum	Pezizomycotina	Ascomycota
Fusarium_sambucinum	Pezizomycotina	Ascomycota
Fusarium_solani	Pezizomycotina	Ascomycota
Fusarium_sp._FIESC_12	Pezizomycotina	Ascomycota
Fusarium_sp._FIESC_28	Pezizomycotina	Ascomycota
Fusarium_sp._FSSC_6	Pezizomycotina	Ascomycota
Fusarium_sp._JS1030	Pezizomycotina	Ascomycota
Fusarium_sp._JS626	Pezizomycotina	Ascomycota
Fusarium_sp._Na10	Pezizomycotina	Ascomycota
Fusarium_sporotrichioides	Pezizomycotina	Ascomycota
Fusarium_temperatum	Pezizomycotina	Ascomycota
Fusarium_tricinctum	Pezizomycotina	Ascomycota
Fusarium_tucumaniae	Pezizomycotina	Ascomycota
Fusarium_udum	Pezizomycotina	Ascomycota
Fusarium_venenatum	Pezizomycotina	Ascomycota
Fusarium_verticillioides	Pezizomycotina	Ascomycota
Fusarium_virguliforme	Pezizomycotina	Ascomycota
Gaeumannomyces_sp._JS-464	Pezizomycotina	Ascomycota
Gaeumannomyces_tritici	Pezizomycotina	Ascomycota
Galerina_marginata	Agaricomycotina	Basidiomycota
Gamarada_debralockiae	Pezizomycotina	Ascomycota
Ganoderma_australe	Agaricomycotina	Basidiomycota
Ganoderma_boninense	Agaricomycotina	Basidiomycota
Ganoderma_lucidum	Agaricomycotina	Basidiomycota
Ganoderma_sinense	Agaricomycotina	Basidiomycota
Ganoderma_sp._BRIUMSc	Agaricomycotina	Basidiomycota
Ganoderma_tsugae	Agaricomycotina	Basidiomycota
Gelatoporia_subvermispora	Agaricomycotina	Basidiomycota
Geosmithia_flava	Pezizomycotina	Ascomycota
Geosmithia_morbida	Pezizomycotina	Ascomycota
Geosmithia_putterillii	Pezizomycotina	Ascomycota
Geotrichum_candidum	Saccharomycotina	Ascomycota
Gigaspora_rosea	Glomeromycotina	Mucoromycota
Glaciozyma_antarctica	Pucciniomycotina	Basidiomycota
Glarea_lozoyensis	Pezizomycotina	Ascomycota
Gliomastix_tumulicola	Pezizomycotina	Ascomycota
Gloeophyllum_trabeum	Agaricomycotina	Basidiomycota
Gloeostereum_incarnatum	Agaricomycotina	Basidiomycota
Glomus_cerebriforme	Glomeromycotina	Mucoromycota
Glonium_stellatum	Pezizomycotina	Ascomycota
Golubevia_pallescens	Ustilaginomycotina	Basidiomycota
Gomphus_bonarii	Agaricomycotina	Basidiomycota
Gomphus_sp._MG54	Agaricomycotina	Basidiomycota
Gonapodya_prolifera	no_rank	Chytridiomycota
Gongronella_sp._w5	Mucoromycotina	Mucoromycota
Grammothele_lineata	Agaricomycotina	Basidiomycota
Graphilbum_fragrans	Pezizomycotina	Ascomycota
Grifola_frondosa	Agaricomycotina	Basidiomycota
Groenewaldozyma_salmanticensis	Saccharomycotina	Ascomycota
Grosmannia_clavigera	Pezizomycotina	Ascomycota
Grosmannia_penicillata	Pezizomycotina	Ascomycota
Gyalolechia_flavorubescens	Pezizomycotina	Ascomycota
Gymnopilus_dilepis	Agaricomycotina	Basidiomycota
Gymnopus_luxurians	Agaricomycotina	Basidiomycota
Hamiltosporidium_magnivora	no_rank	Microsporidia
Hamiltosporidium_tvaerminnensis	no_rank	Microsporidia
Hanseniaspora_clermontiae	Saccharomycotina	Ascomycota
Hanseniaspora_osmophila	Saccharomycotina	Ascomycota
Hanseniaspora_pseudoguilliermondii	Saccharomycotina	Ascomycota
Hanseniaspora_singularis	Saccharomycotina	Ascomycota
Hanseniaspora_uvarum	Saccharomycotina	Ascomycota
Hanseniaspora_valbyensis	Saccharomycotina	Ascomycota
Hanseniaspora_vineae	Saccharomycotina	Ascomycota
Hawksworthiomyces_lignivorus	Pezizomycotina	Ascomycota
Hebeloma_cylindrosporum	Agaricomycotina	Basidiomycota
Helicocarpus_griseus	Pezizomycotina	Ascomycota
Heliocybe_sulcata	Agaricomycotina	Basidiomycota
Helminthosporium_solani	Pezizomycotina	Ascomycota
Helotiales_sp._F229	Pezizomycotina	Ascomycota
Hemileia_vastatrix	Pucciniomycotina	Basidiomycota
Hericium_alpestre	Agaricomycotina	Basidiomycota
Hericium_coralloides	Agaricomycotina	Basidiomycota
Hericium_erinaceus	Agaricomycotina	Basidiomycota
Herpotrichiellaceae_sp._UM238	Pezizomycotina	Ascomycota
Hesseltinella_vesiculosa	Mucoromycotina	Mucoromycota
Heterobasidion_annosum	Agaricomycotina	Basidiomycota
Heterobasidion_irregulare	Agaricomycotina	Basidiomycota
Heterobasidion_parviporum	Agaricomycotina	Basidiomycota
Hirsutella_minnesotensis	Pezizomycotina	Ascomycota
Hirsutella_thompsonii	Pezizomycotina	Ascomycota
Histoplasma_capsulatum	Pezizomycotina	Ascomycota
Holtermannia_corniformis	Agaricomycotina	Basidiomycota
Holtermanniella_nyarrowii	Agaricomycotina	Basidiomycota
Homolaphlyctis_polyrhiza	no_rank	Chytridiomycota
Huntiella_bhutanensis	Pezizomycotina	Ascomycota
Huntiella_decipiens	Pezizomycotina	Ascomycota
Huntiella_moniliformis	Pezizomycotina	Ascomycota
Huntiella_omanensis	Pezizomycotina	Ascomycota
Huntiella_savannae	Pezizomycotina	Ascomycota
Hydnomerulius_pinastri	Agaricomycotina	Basidiomycota
Hygrophorus_pudorinus	Agaricomycotina	Basidiomycota
Hygrophorus_russula	Agaricomycotina	Basidiomycota
Hymenopellis_chiangmaiae	Agaricomycotina	Basidiomycota
Hymenopellis_radicata	Agaricomycotina	Basidiomycota
Hymenoscyphus_fraxineus	Pezizomycotina	Ascomycota
Hymenoscyphus_fructigenus	Pezizomycotina	Ascomycota
Hymenoscyphus_infarciens	Pezizomycotina	Ascomycota
Hymenoscyphus_linearis	Pezizomycotina	Ascomycota
Hymenoscyphus_repandus	Pezizomycotina	Ascomycota
Hymenoscyphus_salicellus	Pezizomycotina	Ascomycota
Hymenoscyphus_scutula	Pezizomycotina	Ascomycota
Hypholoma_sublateritium	Agaricomycotina	Basidiomycota
Hyphopichia_burtonii	Saccharomycotina	Ascomycota
Hyphopichia_heimii	Saccharomycotina	Ascomycota
Hyphopichia_homilentoma	Saccharomycotina	Ascomycota
Hypocrella_siamensis	Pezizomycotina	Ascomycota
Hypoxylon_pulicicidum	Pezizomycotina	Ascomycota
Hypoxylon_sp._CI4A	Pezizomycotina	Ascomycota
Hypoxylon_sp._CO275	Pezizomycotina	Ascomycota
Hypoxylon_sp._E7406B	Pezizomycotina	Ascomycota
Hypoxylon_sp._EC38	Pezizomycotina	Ascomycota
Hypsizygus_marmoreus	Agaricomycotina	Basidiomycota
Hysterium_pulicare	Pezizomycotina	Ascomycota
Ilyonectria_destructans	Pezizomycotina	Ascomycota
Ilyonectria_morspanacis	Pezizomycotina	Ascomycota
Irpex_lacteus	Agaricomycotina	Basidiomycota
Jaapia_argillacea	Agaricomycotina	Basidiomycota
Jaminaea_rosea	Ustilaginomycotina	Basidiomycota
Jimgerdemannia_flammicorona	Mucoromycotina	Mucoromycota
Jimgerdemannia_lactiflua	Mucoromycotina	Mucoromycota
Juglanconis_juglandina	Pezizomycotina	Ascomycota
Juglanconis_oblonga	Pezizomycotina	Ascomycota
Juglanconis_sp._DMW523	Pezizomycotina	Ascomycota
Kalmanozyma_brasiliensis	Ustilaginomycotina	Basidiomycota
Kazachstania_aerobia	Saccharomycotina	Ascomycota
Kazachstania_africana	Saccharomycotina	Ascomycota
Kazachstania_bromeliacearum	Saccharomycotina	Ascomycota
Kazachstania_intestinalis	Saccharomycotina	Ascomycota
Kazachstania_kunashirensis	Saccharomycotina	Ascomycota
Kazachstania_martiniae	Saccharomycotina	Ascomycota
Kazachstania_naganishii	Saccharomycotina	Ascomycota
Kazachstania_rosinii	Saccharomycotina	Ascomycota
Kazachstania_siamensis	Saccharomycotina	Ascomycota
Kazachstania_solicola	Saccharomycotina	Ascomycota
Kazachstania_spencerorum	Saccharomycotina	Ascomycota
Kazachstania_taianensis	Saccharomycotina	Ascomycota
Kazachstania_transvaalensis	Saccharomycotina	Ascomycota
Kazachstania_turicensis	Saccharomycotina	Ascomycota
Kazachstania_unispora	Saccharomycotina	Ascomycota
Kazachstania_viticola	Saccharomycotina	Ascomycota
Kazachstania_yakushimaensis	Saccharomycotina	Ascomycota
Kloeckera_hatyaiensis	Saccharomycotina	Ascomycota
Kluyveromyces_aestuarii	Saccharomycotina	Ascomycota
Kluyveromyces_dobzhanskii	Saccharomycotina	Ascomycota
Kluyveromyces_lactis	Saccharomycotina	Ascomycota
Kluyveromyces_marxianus	Saccharomycotina	Ascomycota
Knoxdaviesia_capensis	Pezizomycotina	Ascomycota
Knoxdaviesia_proteae	Pezizomycotina	Ascomycota
Knufia_petricola	Pezizomycotina	Ascomycota
Kockovaella_imperatae	Agaricomycotina	Basidiomycota
Kodamaea_laetipori	Saccharomycotina	Ascomycota
Kodamaea_ohmeri	Saccharomycotina	Ascomycota
Komagataella_pastoris	Saccharomycotina	Ascomycota
Komagataella_populi	Saccharomycotina	Ascomycota
Komagataella_pseudopastoris	Saccharomycotina	Ascomycota
Kregervanrija_delftensis	Saccharomycotina	Ascomycota
Kregervanrija_fluxuum	Saccharomycotina	Ascomycota
Kretzschmaria_deusta	Pezizomycotina	Ascomycota
Kuraishia_capsulata	Saccharomycotina	Ascomycota
Kuraishia_molischiana	Saccharomycotina	Ascomycota
Kuraishia_ogatae	Saccharomycotina	Ascomycota
Kurtzmaniella_cleridarum	Saccharomycotina	Ascomycota
Kwoniella_bestiolae	Agaricomycotina	Basidiomycota
Kwoniella_dejecticola	Agaricomycotina	Basidiomycota
Kwoniella_heveanensis	Agaricomycotina	Basidiomycota
Kwoniella_mangrovensis	Agaricomycotina	Basidiomycota
Kwoniella_pini	Agaricomycotina	Basidiomycota
Kwoniella_shandongensis	Agaricomycotina	Basidiomycota
Laccaria_amethystina	Agaricomycotina	Basidiomycota
Laccaria_bicolor	Agaricomycotina	Basidiomycota
Lachancea_cidri	Saccharomycotina	Ascomycota
Lachancea_dasiensis	Saccharomycotina	Ascomycota
Lachancea_fantastica_nom_nud	Saccharomycotina	Ascomycota
Lachancea_fermentati	Saccharomycotina	Ascomycota
Lachancea_kluyveri	Saccharomycotina	Ascomycota
Lachancea_lanzarotensis	Saccharomycotina	Ascomycota
Lachancea_meyersii	Saccharomycotina	Ascomycota
Lachancea_mirantina	Saccharomycotina	Ascomycota
Lachancea_nothofagi	Saccharomycotina	Ascomycota
Lachancea_quebecensis	Saccharomycotina	Ascomycota
Lachancea_thermotolerans	Saccharomycotina	Ascomycota
Lachancea_waltii	Saccharomycotina	Ascomycota
Lactarius_deliciosus	Agaricomycotina	Basidiomycota
Lactarius_echinatus	Agaricomycotina	Basidiomycota
Lactarius_hatsudake	Agaricomycotina	Basidiomycota
Lactarius_indigo	Agaricomycotina	Basidiomycota
Lactarius_piperatus	Agaricomycotina	Basidiomycota
Lactarius_sp._MG121	Agaricomycotina	Basidiomycota
Lactarius_sp._MG50	Agaricomycotina	Basidiomycota
Lactarius_trivialis	Agaricomycotina	Basidiomycota
Lactarius_volemus	Agaricomycotina	Basidiomycota
Lactifluus_hygrophoroides	Agaricomycotina	Basidiomycota
Lactifluus_pinguis	Agaricomycotina	Basidiomycota
Lactifluus_rugatus	Agaricomycotina	Basidiomycota
Laetiporus_sulphureus	Agaricomycotina	Basidiomycota
Lanzia_echinophila	Pezizomycotina	Ascomycota
Lasallia_hispanica	Pezizomycotina	Ascomycota
Lasiodiplodia_theobromae	Pezizomycotina	Ascomycota
Lecanicillium_fungicola	Pezizomycotina	Ascomycota
Lecanicillium_psalliotae	Pezizomycotina	Ascomycota
Lecanicillium_sp._LEC01	Pezizomycotina	Ascomycota
Lecanicillium_sp._MT2017a	Pezizomycotina	Ascomycota
Lecanosticta_acicola	Pezizomycotina	Ascomycota
Lentinula_edodes	Agaricomycotina	Basidiomycota
Lentinus_polychrous	Agaricomycotina	Basidiomycota
Lentinus_tigrinus	Agaricomycotina	Basidiomycota
Lepidopterella_palustris	Pezizomycotina	Ascomycota
Lepiota_venenata	Agaricomycotina	Basidiomycota
Lepista_sordida	Agaricomycotina	Basidiomycota
Leptographium_lundbergii	Pezizomycotina	Ascomycota
Leptographium_procerum	Pezizomycotina	Ascomycota
Leptosphaeria_biglobosa	Pezizomycotina	Ascomycota
Leptosphaeria_maculans	Pezizomycotina	Ascomycota
Leptoxyphium_fumago	Pezizomycotina	Ascomycota
Leucoagaricus_gongylophorus	Agaricomycotina	Basidiomycota
Leucoagaricus_sp._SymC.cos	Agaricomycotina	Basidiomycota
Leucosporidium_creatinivorum	Pucciniomycotina	Basidiomycota
Leucosporidium_scottii	Pucciniomycotina	Basidiomycota
Lichtheimia_corymbifera	Mucoromycotina	Mucoromycota
Lichtheimia_ramosa	Mucoromycotina	Mucoromycota
Lignosus_rhinocerotis	Agaricomycotina	Basidiomycota
Limonomyces_culmigenus	Agaricomycotina	Basidiomycota
Linderina_pennispora	Kickxellomycotina	Zoopagomycota
Lipomyces_arxii	Saccharomycotina	Ascomycota
Lipomyces_doorenjongii	Saccharomycotina	Ascomycota
Lipomyces_japonicus	Saccharomycotina	Ascomycota
Lipomyces_kononenkoae	Saccharomycotina	Ascomycota
Lipomyces_lipofer	Saccharomycotina	Ascomycota
Lipomyces_mesembrius	Saccharomycotina	Ascomycota
Lipomyces_oligophaga	Saccharomycotina	Ascomycota
Lipomyces_starkeyi	Saccharomycotina	Ascomycota
Lipomyces_suomiensis	Saccharomycotina	Ascomycota
Lobosporangium_transversale	Mortierellomycotina	Mucoromycota
Lodderomyces_elongisporus	Saccharomycotina	Ascomycota
Lomentospora_prolificans	Pezizomycotina	Ascomycota
Lyophyllum_decastes	Agaricomycotina	Basidiomycota
Lyophyllum_shimeji	Agaricomycotina	Basidiomycota
Macrocystidia_cucumis	Agaricomycotina	Basidiomycota
Macrolepiota_dolichaula	Agaricomycotina	Basidiomycota
Macrophomina_phaseolina	Pezizomycotina	Ascomycota
Madurella_mycetomatis	Pezizomycotina	Ascomycota
Magnaporthe_grisea	Pezizomycotina	Ascomycota
Magnaporthe_oryzae	Pezizomycotina	Ascomycota
Magnaporthe_sp._MG03	Pezizomycotina	Ascomycota
Magnaporthe_sp._MG05	Pezizomycotina	Ascomycota
Magnaporthe_sp._MG07	Pezizomycotina	Ascomycota
Magnaporthe_sp._MG08	Pezizomycotina	Ascomycota
Magnaporthe_sp._MG12	Pezizomycotina	Ascomycota
Magnaporthiopsis_incrustans	Pezizomycotina	Ascomycota
Magnaporthiopsis_poae	Pezizomycotina	Ascomycota
Magnaporthiopsis_rhizophila	Pezizomycotina	Ascomycota
Magnusiomyces_tetraspermus	Saccharomycotina	Ascomycota
Malassezia_caprae	Ustilaginomycotina	Basidiomycota
Malassezia_cuniculi	Ustilaginomycotina	Basidiomycota
Malassezia_dermatis	Ustilaginomycotina	Basidiomycota
Malassezia_equina	Ustilaginomycotina	Basidiomycota
Malassezia_globosa	Ustilaginomycotina	Basidiomycota
Malassezia_japonica	Ustilaginomycotina	Basidiomycota
Malassezia_nana	Ustilaginomycotina	Basidiomycota
Malassezia_obtusa	Ustilaginomycotina	Basidiomycota
Malassezia_pachydermatis	Ustilaginomycotina	Basidiomycota
Malassezia_restricta	Ustilaginomycotina	Basidiomycota
Malassezia_slooffiae	Ustilaginomycotina	Basidiomycota
Malassezia_sp.	Ustilaginomycotina	Basidiomycota
Malassezia_sympodialis	Ustilaginomycotina	Basidiomycota
Malassezia_vespertilionis	Ustilaginomycotina	Basidiomycota
Malassezia_yamatoensis	Ustilaginomycotina	Basidiomycota
Malbranchea_cinnamomea	Pezizomycotina	Ascomycota
Marssonina_brunnea	Pezizomycotina	Ascomycota
Marssonina_coronariae	Pezizomycotina	Ascomycota
Martiniozyma_abiesophila	Saccharomycotina	Ascomycota
Megacollybia_marginata	Agaricomycotina	Basidiomycota
Meira_miltonrushii	Ustilaginomycotina	Basidiomycota
Meira_nashicola	Ustilaginomycotina	Basidiomycota
Melampsora_abietiscanadensis	Pucciniomycotina	Basidiomycota
Melampsora_aecidioides	Pucciniomycotina	Basidiomycota
Melampsora_alliipopulina	Pucciniomycotina	Basidiomycota
Melampsora_laricipopulina	Pucciniomycotina	Basidiomycota
Melampsora_medusae	Pucciniomycotina	Basidiomycota
Melampsora_occidentalis	Pucciniomycotina	Basidiomycota
Meliniomyces_bicolor	Pezizomycotina	Ascomycota
Meliniomyces_variabilis	Pezizomycotina	Ascomycota
Memnoniella_echinata	Pezizomycotina	Ascomycota
Metarhizium_acridum	Pezizomycotina	Ascomycota
Metarhizium_album	Pezizomycotina	Ascomycota
Metarhizium_anisopliae	Pezizomycotina	Ascomycota
Metarhizium_brunneum	Pezizomycotina	Ascomycota
Metarhizium_guizhouense	Pezizomycotina	Ascomycota
Metarhizium_majus	Pezizomycotina	Ascomycota
Metarhizium_rileyi	Pezizomycotina	Ascomycota
Metarhizium_robertsii	Pezizomycotina	Ascomycota
Metchnikovella_incurvata	no_rank	Microsporidia
Metschnikowia_aberdeeniae	Saccharomycotina	Ascomycota
Metschnikowia_arizonensis	Saccharomycotina	Ascomycota
Metschnikowia_bicuspidata_var._bicuspidata	Saccharomycotina	Ascomycota
Metschnikowia_borealis	Saccharomycotina	Ascomycota
Metschnikowia_bowlesiae	Saccharomycotina	Ascomycota
Metschnikowia_cerradonensis	Saccharomycotina	Ascomycota
Metschnikowia_continentalis	Saccharomycotina	Ascomycota
Metschnikowia_dekortorum	Saccharomycotina	Ascomycota
Metschnikowia_drakensbergensis	Saccharomycotina	Ascomycota
Metschnikowia_hamakuensis	Saccharomycotina	Ascomycota
Metschnikowia_hawaiiensis	Saccharomycotina	Ascomycota
Metschnikowia_hibisci	Saccharomycotina	Ascomycota
Metschnikowia_ipomoeae	Saccharomycotina	Ascomycota
Metschnikowia_kamakouana	Saccharomycotina	Ascomycota
Metschnikowia_kipukae	Saccharomycotina	Ascomycota
Metschnikowia_lochheadii	Saccharomycotina	Ascomycota
Metschnikowia_matae_var._maris	Saccharomycotina	Ascomycota
Metschnikowia_matae_var._matae	Saccharomycotina	Ascomycota
Metschnikowia_mauinuiana	Saccharomycotina	Ascomycota
Metschnikowia_proteae	Saccharomycotina	Ascomycota
Metschnikowia_santaceciliae	Saccharomycotina	Ascomycota
Metschnikowia_shivogae	Saccharomycotina	Ascomycota
Metschnikowia_similis	Saccharomycotina	Ascomycota
Meyerozyma_caribbica	Saccharomycotina	Ascomycota
Meyerozyma_guilliermondii	Saccharomycotina	Ascomycota
Microbotryum_intermedium	Pucciniomycotina	Basidiomycota
Microbotryum_lychnidisdioicae	Pucciniomycotina	Basidiomycota
Microbotryum_saponariae	Pucciniomycotina	Basidiomycota
Microbotryum_silenesacaulis	Pucciniomycotina	Basidiomycota
Microbotryum_silenesdioicae	Pucciniomycotina	Basidiomycota
Microbotryum_violaceum	Pucciniomycotina	Basidiomycota
Microcyclospora_pomicola	Pezizomycotina	Ascomycota
Microcyclospora_tardicrescens	Pezizomycotina	Ascomycota
Microcyclosporella_mali	Pezizomycotina	Ascomycota
Microdochium_bolleyi	Pezizomycotina	Ascomycota
Microsporum_canis	Pezizomycotina	Ascomycota
Middelhovenomyces_tepae	Saccharomycotina	Ascomycota
Millerozyma_acaciae	Saccharomycotina	Ascomycota
Mixia_osmundae	Pucciniomycotina	Basidiomycota
Moelleriella_libera	Pezizomycotina	Ascomycota
Moesziomyces_antarcticus	Ustilaginomycotina	Basidiomycota
Moesziomyces_aphidis	Ustilaginomycotina	Basidiomycota
Moesziomyces_sp._F16C1	Ustilaginomycotina	Basidiomycota
Moesziomyces_sp._F5C1	Ustilaginomycotina	Basidiomycota
Monascus_purpureus	Pezizomycotina	Ascomycota
Monascus_ruber	Pezizomycotina	Ascomycota
Moniliella_sp._wahieum	Ustilaginomycotina	Basidiomycota
Monilinia_aucupariae	Pezizomycotina	Ascomycota
Monilinia_fructicola	Pezizomycotina	Ascomycota
Monilinia_fructigena	Pezizomycotina	Ascomycota
Monilinia_laxa	Pezizomycotina	Ascomycota
Monilinia_polystroma	Pezizomycotina	Ascomycota
Moniliophthora_roreri	Agaricomycotina	Basidiomycota
Morchella_eximia	Pezizomycotina	Ascomycota
Morchella_septimelata	Pezizomycotina	Ascomycota
Mortierella_alpina	Mortierellomycotina	Mucoromycota
Mortierella_elongata	Mortierellomycotina	Mucoromycota
Mortierella_verticillata	Mortierellomycotina	Mucoromycota
Mrakia_blollopis	Agaricomycotina	Basidiomycota
Mrakia_frigida	Agaricomycotina	Basidiomycota
Mrakia_psychrophila	Agaricomycotina	Basidiomycota
Mucor_ambiguus	Mucoromycotina	Mucoromycota
Mucor_circinelloides	Mucoromycotina	Mucoromycota
Mucor_indicus	Mucoromycotina	Mucoromycota
Mucor_irregularis	Mucoromycotina	Mucoromycota
Mucor_racemosus	Mucoromycotina	Mucoromycota
Mucor_velutinosus	Mucoromycotina	Mucoromycota
Mycena_chlorophos	Agaricomycotina	Basidiomycota
Mycena_citricolor	Agaricomycotina	Basidiomycota
Mycosphaerella_arachidis	Pezizomycotina	Ascomycota
Mycosphaerella_eumusae	Pezizomycotina	Ascomycota
Mycosphaerella_sp._PB2012b	Pezizomycotina	Ascomycota
Mycosphaerella_sp._Ston1	Pezizomycotina	Ascomycota
Mycosphaerelloides_madeirae	Pezizomycotina	Ascomycota
Myriosclerotinia_curreyana	Pezizomycotina	Ascomycota
Myriosclerotinia_duriaeana	Pezizomycotina	Ascomycota
Myriosclerotinia_scirpicola	Pezizomycotina	Ascomycota
Nadsonia_fulvescens_var._elongata	Saccharomycotina	Ascomycota
Nadsonia_fulvescens_var._fulvescens	Saccharomycotina	Ascomycota
Naematelia_encephala	Agaricomycotina	Basidiomycota
Naganishia_albida	Agaricomycotina	Basidiomycota
Nakaseomyces_bacillisporus	Saccharomycotina	Ascomycota
Nakaseomyces_delphensis	Saccharomycotina	Ascomycota
Nakataea_oryzae	Pezizomycotina	Ascomycota
Nakazawaea_holstii	Saccharomycotina	Ascomycota
Nakazawaea_peltata	Saccharomycotina	Ascomycota
Nannizzia_gypsea	Pezizomycotina	Ascomycota
Naumovozyma_castellii	Saccharomycotina	Ascomycota
Naumovozyma_dairenensis	Saccharomycotina	Ascomycota
Nectria_haematococca	Pezizomycotina	Ascomycota
Nectria_sp._B13	Pezizomycotina	Ascomycota
Nematocida_displodere	no_rank	Microsporidia
Nematocida_parisii	no_rank	Microsporidia
Nematocida_sp._1	no_rank	Microsporidia
Nematocida_sp._ERTm5	no_rank	Microsporidia
Neoboletus_brunneissimus	Agaricomycotina	Basidiomycota
Neoboletus_magnificus	Agaricomycotina	Basidiomycota
Neocallimastix_californiae	no_rank	Chytridiomycota
Neofusicoccum_parvum	Pezizomycotina	Ascomycota
Neolecta_irregularis	Taphrinomycotina	Ascomycota
Neolentinus_lepideus	Agaricomycotina	Basidiomycota
Neonectria_ditissima	Pezizomycotina	Ascomycota
Neonectria_hederae	Pezizomycotina	Ascomycota
Neonectria_punicea	Pezizomycotina	Ascomycota
Neoscytalidium_dimidiatum	Pezizomycotina	Ascomycota
Neurospora_africana	Pezizomycotina	Ascomycota
Neurospora_crassa	Pezizomycotina	Ascomycota
Neurospora_pannonica	Pezizomycotina	Ascomycota
Neurospora_sublineolata	Pezizomycotina	Ascomycota
Neurospora_terricola	Pezizomycotina	Ascomycota
Neurospora_tetrasperma	Pezizomycotina	Ascomycota
Nigrograna_mackinnonii	Pezizomycotina	Ascomycota
Nosema_apis	no_rank	Microsporidia
Nosema_ceranae	no_rank	Microsporidia
Nothophaeocryptopus_gaeumannii	Pezizomycotina	Ascomycota
Obba_rivulosa	Agaricomycotina	Basidiomycota
Ochroconis_constricta	Pezizomycotina	Ascomycota
Oehlia_diaphana	Glomeromycotina	Mucoromycota
Ogataea_glucozyma	Saccharomycotina	Ascomycota
Ogataea_henricii	Saccharomycotina	Ascomycota
Ogataea_kodamae	Saccharomycotina	Ascomycota
Ogataea_methanolica	Saccharomycotina	Ascomycota
Ogataea_methylivora	Saccharomycotina	Ascomycota
Ogataea_minuta	Saccharomycotina	Ascomycota
Ogataea_naganishii	Saccharomycotina	Ascomycota
Ogataea_nitratoaversa	Saccharomycotina	Ascomycota
Ogataea_nonfermentans	Saccharomycotina	Ascomycota
Ogataea_parapolymorpha	Saccharomycotina	Ascomycota
Ogataea_philodendri	Saccharomycotina	Ascomycota
Ogataea_pilisensis	Saccharomycotina	Ascomycota
Ogataea_pini	Saccharomycotina	Ascomycota
Ogataea_polymorpha	Saccharomycotina	Ascomycota
Ogataea_populialbae	Saccharomycotina	Ascomycota
Ogataea_ramenticola	Saccharomycotina	Ascomycota
Ogataea_trehaloabstinens	Saccharomycotina	Ascomycota
Ogataea_trehalophila	Saccharomycotina	Ascomycota
Ogataea_zsoltii	Saccharomycotina	Ascomycota
Oidiodendron_maius	Pezizomycotina	Ascomycota
Omphalotus_olearius	Agaricomycotina	Basidiomycota
Onygena_corvina	Pezizomycotina	Ascomycota
Ophidiomyces_ophiodiicola	Pezizomycotina	Ascomycota
Ophioceras_dolichostomum	Pezizomycotina	Ascomycota
Ophiocordyceps_australis	Pezizomycotina	Ascomycota
Ophiocordyceps_camponotirufipedis	Pezizomycotina	Ascomycota
Ophiocordyceps_polyrhachisfurcata	Pezizomycotina	Ascomycota
Ophiocordyceps_sinensis	Pezizomycotina	Ascomycota
Ophiocordyceps_sp._camponotileonardi	Pezizomycotina	Ascomycota
Ophiocordyceps_sp._camponotisaundersi	Pezizomycotina	Ascomycota
Ophiocordyceps_unilateralis	Pezizomycotina	Ascomycota
Ophiognomonia_clavigignentijuglandacearum	Pezizomycotina	Ascomycota
Ophiostoma_ips	Pezizomycotina	Ascomycota
Ophiostoma_novoulmi	Pezizomycotina	Ascomycota
Ophiostoma_piceae	Pezizomycotina	Ascomycota
Ordospora_colligata	no_rank	Microsporidia
Pachysolen_tannophilus	Saccharomycotina	Ascomycota
Paecilomyces_hepiali	Pezizomycotina	Ascomycota
Panaeolus_cyanescens	Agaricomycotina	Basidiomycota
Papiliotrema_flavescens	Agaricomycotina	Basidiomycota
Papiliotrema_laurentii	Agaricomycotina	Basidiomycota
Paracoccidioides_brasiliensis	Pezizomycotina	Ascomycota
Paracoccidioides_lutzii	Pezizomycotina	Ascomycota
Paramyrothecium_roridum	Pezizomycotina	Ascomycota
Paraphaeosphaeria_sporulosa	Pezizomycotina	Ascomycota
Paraphoma_sp._B479	Pezizomycotina	Ascomycota
Parasitella_parasitica	Mucoromycotina	Mucoromycota
Parastagonospora_nodorum	Pezizomycotina	Ascomycota
Pascua_guehoae	Agaricomycotina	Basidiomycota
Passalora_fulva	Pezizomycotina	Ascomycota
Paxillus_involutus	Agaricomycotina	Basidiomycota
Paxillus_rubicundulus	Agaricomycotina	Basidiomycota
Pecoramyces_ruminatium	no_rank	Chytridiomycota
Peltaster_fructicola	Pezizomycotina	Ascomycota
Penicilliopsis_zonata	Pezizomycotina	Ascomycota
Penicillium_antarcticum	Pezizomycotina	Ascomycota
Penicillium_arizonense	Pezizomycotina	Ascomycota
Penicillium_biforme	Pezizomycotina	Ascomycota
Penicillium_brasilianum	Pezizomycotina	Ascomycota
Penicillium_camemberti	Pezizomycotina	Ascomycota
Penicillium_capsulatum	Pezizomycotina	Ascomycota
Penicillium_carneum	Pezizomycotina	Ascomycota
Penicillium_chrysogenum	Pezizomycotina	Ascomycota
Penicillium_citrinum	Pezizomycotina	Ascomycota
Penicillium_coprophilum	Pezizomycotina	Ascomycota
Penicillium_decumbens	Pezizomycotina	Ascomycota
Penicillium_digitatum	Pezizomycotina	Ascomycota
Penicillium_expansum	Pezizomycotina	Ascomycota
Penicillium_flavigenum	Pezizomycotina	Ascomycota
Penicillium_freii	Pezizomycotina	Ascomycota
Penicillium_fuscoglaucum	Pezizomycotina	Ascomycota
Penicillium_griseofulvum	Pezizomycotina	Ascomycota
Penicillium_italicum	Pezizomycotina	Ascomycota
Penicillium_janthinellum	Pezizomycotina	Ascomycota
Penicillium_nalgiovense	Pezizomycotina	Ascomycota
Penicillium_nordicum	Pezizomycotina	Ascomycota
Penicillium_occitanis	Pezizomycotina	Ascomycota
Penicillium_oxalicum	Pezizomycotina	Ascomycota
Penicillium_paneum	Pezizomycotina	Ascomycota
Penicillium_paxilli	Pezizomycotina	Ascomycota
Penicillium_polonicum	Pezizomycotina	Ascomycota
Penicillium_roqueforti	Pezizomycotina	Ascomycota
Penicillium_rubens	Pezizomycotina	Ascomycota
Penicillium_sclerotiorum	Pezizomycotina	Ascomycota
Penicillium_solitum	Pezizomycotina	Ascomycota
Penicillium_sp._CF05	Pezizomycotina	Ascomycota
Penicillium_sp._HKF2	Pezizomycotina	Ascomycota
Penicillium_sp._MA_6036	Pezizomycotina	Ascomycota
Penicillium_sp._MA_6040	Pezizomycotina	Ascomycota
Penicillium_steckii	Pezizomycotina	Ascomycota
Penicillium_subrubescens	Pezizomycotina	Ascomycota
Penicillium_verrucosum	Pezizomycotina	Ascomycota
Penicillium_vulpinum	Pezizomycotina	Ascomycota
Peniophora_sp._CBMAI_1063	Agaricomycotina	Basidiomycota
Peniophora_sp._CONT	Agaricomycotina	Basidiomycota
Periconia_macrospinosa	Pezizomycotina	Ascomycota
Periglandula_ipomoeae	Pezizomycotina	Ascomycota
Pestalotiopsis_fici	Pezizomycotina	Ascomycota
Pestalotiopsis_sp._JCM_9685	Pezizomycotina	Ascomycota
Peterozyma_toletana	Saccharomycotina	Ascomycota
Peterozyma_xylosa	Saccharomycotina	Ascomycota
Pezicula_radicicola	Pezizomycotina	Ascomycota
Pezoloma_ericae	Pezizomycotina	Ascomycota
Phaeoacremonium_minimum	Pezizomycotina	Ascomycota
Phaeomoniella_chlamydospora	Pezizomycotina	Ascomycota
Phaeotremella_fagi	Agaricomycotina	Basidiomycota
Phaeotremella_skinneri	Agaricomycotina	Basidiomycota
Phaffia_rhodozyma	Agaricomycotina	Basidiomycota
Phaffomyces_antillensis	Saccharomycotina	Ascomycota
Phaffomyces_opuntiae	Saccharomycotina	Ascomycota
Phaffomyces_thermotolerans	Saccharomycotina	Ascomycota
Phanerochaete_carnosa	Agaricomycotina	Basidiomycota
Phanerochaete_chrysosporium	Agaricomycotina	Basidiomycota
Phellinidium_pouzarii	Agaricomycotina	Basidiomycota
Phellinus_lamaoensis	Agaricomycotina	Basidiomycota
Phialocephala_scopiformis	Pezizomycotina	Ascomycota
Phialocephala_subalpina	Pezizomycotina	Ascomycota
Phialophora_americana	Pezizomycotina	Ascomycota
Phialophora_attae	Pezizomycotina	Ascomycota
Phialophora_cf._hyalina_BP_5553	Pezizomycotina	Ascomycota
Phialophora_verrucosa	Pezizomycotina	Ascomycota
Phlebia_centrifuga	Agaricomycotina	Basidiomycota
Phlebiopsis_gigantea	Agaricomycotina	Basidiomycota
Phlebopus_portentosus	Agaricomycotina	Basidiomycota
Pholiota_microspora	Agaricomycotina	Basidiomycota
Phoma_herbarum	Pezizomycotina	Ascomycota
Phycomyces_blakesleeanus	Mucoromycotina	Mucoromycota
Phyllosticta_capitalensis	Pezizomycotina	Ascomycota
Phyllosticta_citricarpa	Pezizomycotina	Ascomycota
Pichia_exigua	Saccharomycotina	Ascomycota
Pichia_heedii	Saccharomycotina	Ascomycota
Pichia_kudriavzevii	Saccharomycotina	Ascomycota
Pichia_membranifaciens	Saccharomycotina	Ascomycota
Pichia_nakasei	Saccharomycotina	Ascomycota
Pichia_norvegensis	Saccharomycotina	Ascomycota
Pichia_occidentalis	Saccharomycotina	Ascomycota
Pichia_terricola	Saccharomycotina	Ascomycota
Piloderma_croceum	Agaricomycotina	Basidiomycota
Piptocephalis_cylindrospora	Zoopagomycotina	Zoopagomycota
Piromyces_finnis	no_rank	Chytridiomycota
Piromyces_sp._E2	no_rank	Chytridiomycota
Pisolithus_microcarpus	Agaricomycotina	Basidiomycota
Pisolithus_tinctorius	Agaricomycotina	Basidiomycota
Pleosporales_sp._UM_1110_2012	Pezizomycotina	Ascomycota
Pleurotus_citrinopileatus	Agaricomycotina	Basidiomycota
Pleurotus_eryngii	Agaricomycotina	Basidiomycota
Pleurotus_ostreatoroseus	Agaricomycotina	Basidiomycota
Pleurotus_ostreatus	Agaricomycotina	Basidiomycota
Pleurotus_platypus	Agaricomycotina	Basidiomycota
Pleurotus_salmoneostramineus	Agaricomycotina	Basidiomycota
Pleurotus_tuberregium	Agaricomycotina	Basidiomycota
Pleurotus_tuoliensis	Agaricomycotina	Basidiomycota
Plicaturopsis_crispa	Agaricomycotina	Basidiomycota
Pluteus_cervinus	Agaricomycotina	Basidiomycota
Pneumocystis_carinii	Taphrinomycotina	Ascomycota
Pneumocystis_jirovecii	Taphrinomycotina	Ascomycota
Pneumocystis_murina	Taphrinomycotina	Ascomycota
Pochonia_chlamydosporia	Pezizomycotina	Ascomycota
Podospora_anserina	Pezizomycotina	Ascomycota
Polyporus_arcularius	Agaricomycotina	Basidiomycota
Polyporus_brumalis	Agaricomycotina	Basidiomycota
Polytolypa_hystricis	Pezizomycotina	Ascomycota
Porodaedalea_pini	Agaricomycotina	Basidiomycota
Postia_placenta	Agaricomycotina	Basidiomycota
Powellomyces_hirtus	no_rank	Chytridiomycota
Preussia_sp._BSL10	Pezizomycotina	Ascomycota
Priceomyces_carsonii	Saccharomycotina	Ascomycota
Priceomyces_castillae	Saccharomycotina	Ascomycota
Priceomyces_haplophilus	Saccharomycotina	Ascomycota
Priceomyces_medius	Saccharomycotina	Ascomycota
Prillingera_fragicola	Agaricomycotina	Basidiomycota
Protomyces_lactucaedebilis	Taphrinomycotina	Ascomycota
Psathyrella_aberdarensis	Agaricomycotina	Basidiomycota
Pseudevernia_furfuracea	Pezizomycotina	Ascomycota
Pseudocercospora_fijiensis	Pezizomycotina	Ascomycota
Pseudocercospora_musae	Pezizomycotina	Ascomycota
Pseudocercospora_pinidensiflorae	Pezizomycotina	Ascomycota
Pseudogymnoascus_destructans	Pezizomycotina	Ascomycota
Pseudogymnoascus_pannorum	Pezizomycotina	Ascomycota
Pseudogymnoascus_sp._03VT05	Pezizomycotina	Ascomycota
Pseudogymnoascus_sp._04NY16	Pezizomycotina	Ascomycota
Pseudogymnoascus_sp._05NY08	Pezizomycotina	Ascomycota
Pseudogymnoascus_sp._233421I1	Pezizomycotina	Ascomycota
Pseudogymnoascus_sp._24MN13	Pezizomycotina	Ascomycota
Pseudogymnoascus_sp._BL308	Pezizomycotina	Ascomycota
Pseudogymnoascus_sp._BL549	Pezizomycotina	Ascomycota
Pseudogymnoascus_sp._VKM_F103	Pezizomycotina	Ascomycota
Pseudogymnoascus_sp._VKM_F3557	Pezizomycotina	Ascomycota
Pseudogymnoascus_sp._VKM_F3775	Pezizomycotina	Ascomycota
Pseudogymnoascus_sp._VKM_F3808	Pezizomycotina	Ascomycota
Pseudogymnoascus_sp._VKM_F4246	Pezizomycotina	Ascomycota
Pseudogymnoascus_sp._VKM_F4281_FW2241	Pezizomycotina	Ascomycota
Pseudogymnoascus_sp._VKM_F-4513_FW-928	Pezizomycotina	Ascomycota
Pseudogymnoascus_sp._VKM_F4514_FW929	Pezizomycotina	Ascomycota
Pseudogymnoascus_sp._VKM_F4515_FW2607	Pezizomycotina	Ascomycota
Pseudogymnoascus_sp._VKM_F4516_FW969	Pezizomycotina	Ascomycota
Pseudogymnoascus_sp._VKM_F4517_FW2822	Pezizomycotina	Ascomycota
Pseudogymnoascus_sp._VKM_F4518_FW2643	Pezizomycotina	Ascomycota
Pseudogymnoascus_sp._VKM_F4519_FW2642	Pezizomycotina	Ascomycota
Pseudogymnoascus_sp._VKM_F4520_FW2644	Pezizomycotina	Ascomycota
Pseudogymnoascus_sp._WSF_3629	Pezizomycotina	Ascomycota
Pseudogymnoascus_verrucosus	Pezizomycotina	Ascomycota
Pseudohalonectria_lignicola	Pezizomycotina	Ascomycota
Pseudomassariella_vexata	Pezizomycotina	Ascomycota
Pseudomicrostroma_glucosiphilum	Ustilaginomycotina	Basidiomycota
Pseudonectria_foliicola	Pezizomycotina	Ascomycota
Pseudopyrenochaeta_lycopersici	Pezizomycotina	Ascomycota
Pseudozyma_hubeiensis	Ustilaginomycotina	Basidiomycota
Pseudozyma_sp._F8B2	Ustilaginomycotina	Basidiomycota
Pseudozyma_tsukubaensis	Ustilaginomycotina	Basidiomycota
Psilocybe_cyanescens	Agaricomycotina	Basidiomycota
Pterula_gracilis	Agaricomycotina	Basidiomycota
Puccinia_hordei	Pucciniomycotina	Basidiomycota
Puccinia_horiana	Pucciniomycotina	Basidiomycota
Puccinia_novopanici	Pucciniomycotina	Basidiomycota
Puccinia_sorghi	Pucciniomycotina	Basidiomycota
Puccinia_triticina	Pucciniomycotina	Basidiomycota
Pulveroboletus_ravenelii	Agaricomycotina	Basidiomycota
Punctularia_strigosozonata	Agaricomycotina	Basidiomycota
Purpureocillium_lilacinum	Pezizomycotina	Ascomycota
Pyrenochaeta_sp._DS3sAY3a	Pezizomycotina	Ascomycota
Pyrenochaeta_sp._UM_256	Pezizomycotina	Ascomycota
Pyrenophora_seminiperda	Pezizomycotina	Ascomycota
Pyrenophora_teres	Pezizomycotina	Ascomycota
Pyrenophora_triticirepentis	Pezizomycotina	Ascomycota
Pyricularia_pennisetigena	Pezizomycotina	Ascomycota
Pyronema_omphalodes	Pezizomycotina	Ascomycota
Pyrrhoderma_noxium	Agaricomycotina	Basidiomycota
Quambalaria_eucalypti	Ustilaginomycotina	Basidiomycota
Rachicladosporium_sp._CCFEE_5018	Pezizomycotina	Ascomycota
Raffaelea_albimanens	Pezizomycotina	Ascomycota
Raffaelea_ambrosiae	Pezizomycotina	Ascomycota
Raffaelea_arxii	Pezizomycotina	Ascomycota
Raffaelea_lauricola	Pezizomycotina	Ascomycota
Raffaelea_quercivora	Pezizomycotina	Ascomycota
Raffaelea_quercusmongolicae	Pezizomycotina	Ascomycota
Raffaelea_sp._RL272	Pezizomycotina	Ascomycota
Raffaelea_sulphurea	Pezizomycotina	Ascomycota
Ramalina_intermedia	Pezizomycotina	Ascomycota
Ramalina_peruviana	Pezizomycotina	Ascomycota
Ramaria_cf._rubripermanens	Agaricomycotina	Basidiomycota
Ramaria_sp._MG151	Agaricomycotina	Basidiomycota
Ramichloridium_luteum	Pezizomycotina	Ascomycota
Ramularia_collocygni	Pezizomycotina	Ascomycota
Ramularia_endophylla	Pezizomycotina	Ascomycota
Rasamsonia_emersonii	Pezizomycotina	Ascomycota
Retiboletus_ornatipes	Agaricomycotina	Basidiomycota
Reticulascus_tulasneorum	Pezizomycotina	Ascomycota
Rhinocladiella_mackenziei	Pezizomycotina	Ascomycota
Rhizoclosmatium_globosum	no_rank	Chytridiomycota
Rhizoctonia_solani	Agaricomycotina	Basidiomycota
Rhizomucor_miehei	Mucoromycotina	Mucoromycota
Rhizomucor_pusillus	Mucoromycotina	Mucoromycota
Rhizophagus_clarus	Glomeromycotina	Mucoromycota
Rhizophagus_irregularis	Glomeromycotina	Mucoromycota
Rhizophagus_sp._MUCL_43196	Glomeromycotina	Mucoromycota
Rhizophlyctis_rosea	no_rank	Chytridiomycota
Rhizopogon_fuscorubens	Agaricomycotina	Basidiomycota
Rhizopogon_hawkerae	Agaricomycotina	Basidiomycota
Rhizopogon_parksii	Agaricomycotina	Basidiomycota
Rhizopogon_rudus	Agaricomycotina	Basidiomycota
Rhizopogon_salebrosus	Agaricomycotina	Basidiomycota
Rhizopogon_sp._AM2018a	Agaricomycotina	Basidiomycota
Rhizopogon_vesiculosus	Agaricomycotina	Basidiomycota
Rhizopogon_villosulus	Agaricomycotina	Basidiomycota
Rhizopogon_vinicolor	Agaricomycotina	Basidiomycota
Rhizopogon_vulgaris	Agaricomycotina	Basidiomycota
Rhizopus_azygosporus	Mucoromycotina	Mucoromycota
Rhizopus_delemar	Mucoromycotina	Mucoromycota
Rhizopus_oryzae	Mucoromycotina	Mucoromycota
Rhizopus_stolonifer	Mucoromycotina	Mucoromycota
Rhodotorula_diobovata	Pucciniomycotina	Basidiomycota
Rhodotorula_graminis	Pucciniomycotina	Basidiomycota
Rhodotorula_kratochvilovae	Pucciniomycotina	Basidiomycota
Rhodotorula_mucilaginosa	Pucciniomycotina	Basidiomycota
Rhodotorula_paludigena	Pucciniomycotina	Basidiomycota
Rhodotorula_sp._CCFEE_5036	Pucciniomycotina	Basidiomycota
Rhodotorula_sp._FNED722	Pucciniomycotina	Basidiomycota
Rhodotorula_sp._JG1b	Pucciniomycotina	Basidiomycota
Rhodotorula_taiwanensis	Pucciniomycotina	Basidiomycota
Rhodotorula_toruloides	Pucciniomycotina	Basidiomycota
Rhynchosporium_agropyri	Pezizomycotina	Ascomycota
Rhynchosporium_commune	Pezizomycotina	Ascomycota
Rhynchosporium_secalis	Pezizomycotina	Ascomycota
Rhytidhysteron_rufulum	Pezizomycotina	Ascomycota
Rickenella_mellea	Agaricomycotina	Basidiomycota
Rosellinia_necatrix	Pezizomycotina	Ascomycota
Russula_abietina	Agaricomycotina	Basidiomycota
Russula_aff._compacta	Agaricomycotina	Basidiomycota
Russula_foetens	Agaricomycotina	Basidiomycota
Russula_griseocarnosa	Agaricomycotina	Basidiomycota
Russula_lepida	Agaricomycotina	Basidiomycota
Russula_sp._MG48	Agaricomycotina	Basidiomycota
Russula_virescens	Agaricomycotina	Basidiomycota
Rutstroemia_sp._NJR2017a_BBW	Pezizomycotina	Ascomycota
Rutstroemia_sp._NJR2017a_BVV2	Pezizomycotina	Ascomycota
Rutstroemia_sp._NJR2017a_WRK4	Pezizomycotina	Ascomycota
Rutstroemia_sydowiana	Pezizomycotina	Ascomycota
Saccharomyces_arboricola	Saccharomycotina	Ascomycota
Saccharomyces_cerevisiae	Saccharomycotina	Ascomycota
Saccharomyces_eubayanus	Saccharomycotina	Ascomycota
Saccharomyces_kudriavzevii	Saccharomycotina	Ascomycota
Saccharomyces_mikatae	Saccharomycotina	Ascomycota
Saccharomyces_paradoxus	Saccharomycotina	Ascomycota
Saccharomyces_uvarum	Saccharomycotina	Ascomycota
Saccharomycopsis_capsularis	Saccharomycotina	Ascomycota
Saccharomycopsis_malanga	Saccharomycotina	Ascomycota
Saitoella_complicata	Taphrinomycotina	Ascomycota
Saitozyma_podzolica	Agaricomycotina	Basidiomycota
Saksenaea_oblongispora	Mucoromycotina	Mucoromycota
Saksenaea_vasiformis	Mucoromycotina	Mucoromycota
Salmacisia_buchloeana	Ustilaginomycotina	Basidiomycota
Sanghuangporus_baumii	Agaricomycotina	Basidiomycota
Saprochaete_clavata	Saccharomycotina	Ascomycota
Sarcodon_aspratus	Agaricomycotina	Basidiomycota
Sarcodon_sp._MG97	Agaricomycotina	Basidiomycota
Sarocladium_oryzae	Pezizomycotina	Ascomycota
Sarocladium_strictum	Pezizomycotina	Ascomycota
Saturnispora_dispora	Saccharomycotina	Ascomycota
Saturnispora_hagleri	Saccharomycotina	Ascomycota
Saturnispora_mendoncae	Saccharomycotina	Ascomycota
Saturnispora_saitoi	Saccharomycotina	Ascomycota
[truncated: 313 more rows]
