# Supplementary material for: The COP9 signalosome complex regulates fungal development and virulence in the wheat scab fungus Fusarium graminearum
Source: Front Microbiol. 2023 Apr 24;14:1179676. doi: 10.3389/fmicb.2023.1179676 (PMC10165099; doi:10.3389/fmicb.2023.1179676)
Supplement: Supplementary file 4 [file Table_4.XLSX]

## Sheet: WT vs  Δcsn5 (CM) 
Gene_ID	Protein annotation	logFC	logCPM	PValue	FDR	CM-Δcsn5 (Replicate1)	CM-Δcsn5 (Replicate2)	CM-Δcsn5 (Replicate3)	CM-WT (Replicate1)	CM-WT (Replicate2)	CM-WT (Replicate3)
FGRAMPH1_01G18609	hypothetical protein	12.5053	5.73833	0	0	99.9605	117.586	100.3	0	0	0
FGRAMPH1_01G12227	family inorganic phosphate transporter	9.32961	5.85688	0	0	106.225	102.652	135.82	0.59074	0	0
FGRAMPH1_01G21431	udp- transferase	-6.78472	5.68665	7.6515e-229	2.60942e-225	1.22567	0.53815	0.952649	69.9042	129.454	105.61
FGRAMPH1_01G05211	family sulfate permease	6.60298	6.50176	5.3251e-225	1.36203e-221	157.431	180.818	197.47	2.36296	2.62999	0.563255
FGRAMPH1_01G05421	hypothetical protein	6.9215	5.46833	3.35038e-215	6.85555e-212	82.8011	82.0678	96.0814	1.37839	0.876662	0
FGRAMPH1_01G10307	hypothetical protein	5.96503	5.89836	2.73581e-160	4.66501e-157	139.046	89.871	121.122	0.984566	1.4611	2.95709
FGRAMPH1_01G12471	unnamed protein product	6.78648	5.44086	1.60573e-127	2.34689e-124	65.2331	53.4114	137.181	1.37839	0.438331	0.563255
FGRAMPH1_01G07791	hypothetical protein	5.35072	5.49562	1.43854e-117	1.83972e-114	64.0074	96.3288	101.525	2.55987	1.89943	1.97139
FGRAMPH1_01G14115	antigen 1	10.776	4.03298	1.6568e-112	1.88342e-109	28.1905	23.5441	44.094	0	0	0
FGRAMPH1_01G10181	phosphoadenosine phosphosulfate reductase	4.99635	6.68685	3.25967e-87	3.33497e-84	192.158	249.432	155.418	6.89196	7.59774	4.22441
FGRAMPH1_01G17443	hypothetical protein	8.50402	3.72499	3.97546e-83	3.69754e-80	26.6925	32.1544	17.9642	0	0	0.140814
FGRAMPH1_01G24669	tyrosine phosphatase	5.62564	5.80661	1.0536e-65	8.98286e-63	126.517	128.752	71.3126	4.529	1.4611	0.844883
FGRAMPH1_01G24939	glycerophosphoryl diester phosphodiesterase	5.24148	5.86484	4.03489e-64	3.17546e-61	119.571	160.234	58.6559	1.57531	3.79887	3.37953
FGRAMPH1_01G06215	membrane zinc transporter	4.41224	9.82569	1.07648e-60	7.86676e-58	1843.96	1608.53	1745.8	75.6147	90.0039	78.4333
FGRAMPH1_01G06201	COP9 signalosome complex subunit 5	-3.87572	5.42094	4.27933e-56	2.91879e-53	0	0	0	82.1128	73.0551	84.4883
FGRAMPH1_01G11895	heavy metal tolerance	4.15823	5.7462	2.56458e-55	1.63989e-52	79.1241	113.684	109.827	7.28579	5.25997	4.50604
FGRAMPH1_01G11699	dj-1 family	-4.79359	5.39342	1.50276e-44	8.77237e-42	2.58753	1.0763	5.03543	109.484	62.9735	70.2661
FGRAMPH1_01G19131	hypothetical protein	4.56064	4.3466	1.54337e-44	8.77237e-42	43.4433	27.8492	43.6857	0.984566	2.19165	1.54895
FGRAMPH1_01G05027	related to RTM1	-4.01278	7.96505	5.20363e-44	2.80202e-41	32.0037	27.5802	27.7629	488.542	495.898	426.384
FGRAMPH1_01G13965	aminotransferase class-iii	-7.21335	3.05405	8.24257e-43	4.21649e-40	0	0	0.272185	12.2086	22.501	13.5181
FGRAMPH1_01G13225	hypothetical protein	-4.83483	4.04228	3.50163e-42	1.70596e-39	0.817116	0.403612	2.04139	33.6722	27.3226	33.5137
FGRAMPH1_01G25919	phosphate:h+ symporter	8.44845	9.62163	1.79142e-41	8.33093e-39	1490.96	1894.56	1325.41	1.18148	5.84441	6.19581
FGRAMPH1_01G05419	zinc-regulated transporter 1	4.0628	5.24425	3.23603e-39	1.43947e-36	69.0463	49.6443	93.6318	5.11974	4.67553	2.95709
FGRAMPH1_01G00713	hypothetical protein	5.04657	3.60338	1.78172e-34	7.59533e-32	30.2333	23.0059	15.3785	0.393826	0.438331	1.12651
FGRAMPH1_01G21429	hypothetical protein	-4.74104	3.83335	1.22231e-28	5.0022e-26	1.22567	0.941762	0.816556	13.7839	40.0342	27.1771
FGRAMPH1_01G16847	unnamed protein product	3.61565	4.32109	1.90655e-28	7.50228e-26	31.8675	35.787	41.2361	1.96913	3.21443	3.52035
FGRAMPH1_01G22107	hypothetical protein	-4.93536	3.73305	2.92382e-28	1.10791e-25	0.408558	0.269075	1.7692	36.232	20.7477	19.5731
FGRAMPH1_01G11061	sulfate adenylyltransferase	3.06834	6.14354	3.56581e-28	1.30292e-25	129.241	137.228	110.507	14.5716	16.5105	13.7998
FGRAMPH1_01G13963	transporter MCH4	-10.8961	4.13684	3.56581e-28	4.16104e-25	0	0	0	14.3747	55.0836	34.4994
FGRAMPH1_01G25367	Acid phosphatase	3.77691	9.0482	6.62317e-26	2.25872e-23	907.135	855.524	1195.71	49.2283	71.8863	94.4861
FGRAMPH1_01G25365	laccase precursor	3.05961	5.6395	6.58243e-25	2.17241e-22	85.7972	83.0096	96.3536	8.46727	9.20495	13.9406
FGRAMPH1_01G28069	hypothetical protein	-2.95083	5.42973	1.30859e-23	4.1838e-21	8.85209	8.47586	12.1122	87.0357	72.909	68.1539
FGRAMPH1_01G12903	small secreted	-3.14299	6.47531	3.24532e-23	1.00615e-20	24.2411	16.6826	13.201	147.291	154.877	176.299
FGRAMPH1_01G13223	hypothetical protein	-4.83782	2.96307	3.51027e-22	1.05628e-19	0	0.672687	0.816556	16.9345	10.0816	17.1793
FGRAMPH1_01G22687	beta-glucosidase 1 precursor	-3.58634	4.18973	1.75847e-20	5.14025e-18	3.67702	2.95982	1.63311	24.0234	31.1215	44.638
FGRAMPH1_01G10699	bleomycin hydrolase	2.64738	5.93225	2.18779e-20	6.21759e-18	98.4625	107.899	107.649	17.7222	15.7799	16.616
FGRAMPH1_01G20055	zinc transporter	3.8415	4.92463	1.42665e-19	3.94488e-17	49.1631	55.0258	63.8275	6.69505	4.09109	1.12651
FGRAMPH1_01G00715	golgi integral membrane	3.45959	4.77976	1.64752e-19	4.43572e-17	62.9179	50.4515	35.7924	1.96913	5.55219	5.77337
FGRAMPH1_01G14677	amino acid transporter	3.49508	5.20957	1.93463e-19	5.07517e-17	79.5326	90.2746	31.9818	6.69505	6.13663	5.0693
FGRAMPH1_01G03765	Ankyrin repeat nuc-2	2.71632	6.52287	1.24078e-18	3.17361e-16	138.774	161.31	176.92	20.8728	23.9621	27.5995
FGRAMPH1_01G12489	opt family small oligopeptide transporter	3.1583	4.08257	1.59484e-18	3.97971e-16	23.0154	31.4818	34.9758	2.55987	4.09109	3.23872
FGRAMPH1_01G05355	unspecified product	-3.27724	6.3847	2.20064e-18	5.36065e-16	25.7392	9.41762	11.5679	134.295	150.64	168.413
FGRAMPH1_01G19867	hypothetical protein	2.97983	4.61877	3.72336e-18	8.85901e-16	34.4551	36.3251	58.1116	4.92283	5.40608	5.91418
FGRAMPH1_01G25651	DUF895 domain membrane	5.52887	2.15854	7.4505e-18	1.73241e-15	5.99218	9.6867	8.43775	0	0.292221	0.140814
FGRAMPH1_01G06445	taurine catabolism dioxygenase	8.48264	1.85534	9.97307e-18	2.26743e-15	5.71981	8.6104	5.17152	0	0	0
FGRAMPH1_01G10025	sulfite reductase (NADPH) flavo alpha-component	2.99571	7.54438	1.04282e-17	2.31936e-15	311.73	381.683	299.948	30.9154	44.5636	48.8624
FGRAMPH1_01G15939	hypothetical protein	3.85984	3.37037	1.63516e-17	3.55943e-15	22.0621	10.8975	22.9997	1.37839	1.4611	0.985697
FGRAMPH1_01G11971	phytoene dehydrogenase	-2.88965	6.84984	4.55092e-17	9.7001e-15	24.2411	22.1987	35.6563	161.469	199.294	247.832
FGRAMPH1_01G27549	hypothetical protein	2.6094	6.25853	8.14315e-17	1.70026e-14	93.5598	143.955	155.282	20.6759	22.501	21.1221
FGRAMPH1_01G07465	cyclopropane-fatty-acyl-phospholipid synthase	2.69829	4.46614	2.34839e-16	4.80528e-14	34.7274	45.6082	32.6622	5.9074	5.55219	5.91418
FGRAMPH1_01G14147	endo-beta- -glucanase d	-3.31074	3.11949	5.78048e-16	1.15961e-13	1.49805	1.61445	1.49702	12.0117	16.0721	18.0242
FGRAMPH1_01G00291	6-hydroxy-D-nicotine oxidase	3.88492	2.71779	3.0624e-15	6.02527e-13	13.6186	11.3011	10.0709	0.196913	1.31499	0.704069
FGRAMPH1_01G05523	altered inheritance of mitochondria 6	3.50598	3.25913	4.17775e-15	8.06463e-13	16.4785	14.261	20.1417	0.393826	1.89943	1.97139
FGRAMPH1_01G22109	hypothetical protein	-2.5301	6.33188	4.85186e-15	9.19249e-13	16.7509	31.0781	23.2718	149.063	130.184	131.802
FGRAMPH1_01G16997	3-phytase precursor	3.3705	4.07012	5.11286e-15	9.51084e-13	33.5018	35.3833	21.0944	0.984566	4.2372	3.23872
FGRAMPH1_01G26351	hypothetical protein FPSE_02285	2.58192	4.75647	6.54002e-15	1.19484e-12	46.0309	36.056	54.9814	8.07344	8.62051	6.19581
FGRAMPH1_01G09009	aromatic and neutral aliphatic amino acid permease	-2.7173	6.19066	1.06559e-14	1.91264e-12	19.6108	16.6826	21.3666	189.824	93.6567	96.3166
FGRAMPH1_01G14727	hypothetical protein	-3.36764	6.16156	1.30039e-14	2.29384e-12	11.4396	13.4537	12.9288	238.659	76.7079	75.8986
FGRAMPH1_01G28003	hydrophobin 3 precursor	-2.90587	5.78748	3.44973e-14	5.98206e-12	8.85209	19.9115	10.0709	128.781	95.7022	67.1682
FGRAMPH1_01G03181	aromatic amino acid aminotransferase i	-2.45128	5.14394	4.90233e-14	8.35929e-12	9.26065	9.01401	14.2897	67.9351	61.0741	49.4256
FGRAMPH1_01G20697	arginine-trna- transferase	2.41427	6.77659	5.33568e-14	8.94907e-12	178.267	185.796	188.08	27.9617	37.9887	37.4565
FGRAMPH1_01G04921	quinone oxidoreductase 2	-2.65629	6.53367	7.48229e-14	1.2347e-11	15.389	27.8492	32.6622	185.295	131.791	161.795
FGRAMPH1_01G22745	alcohol dehydrogenase (NADP+)	2.37953	6.2056	1.12986e-13	1.83485e-11	145.038	138.843	85.7384	22.4481	25.131	23.3751
FGRAMPH1_01G21343	molybdopterin cofactor	2.93786	3.42029	2.44224e-13	3.90415e-11	20.0193	14.1264	20.8222	1.57531	2.48388	2.95709
FGRAMPH1_01G05465	hypothetical protein	-2.94605	3.61835	4.10628e-13	6.46328e-11	4.35795	2.1526	1.7692	22.2512	18.1177	23.7975
FGRAMPH1_01G19089	poly [ADP-ribose] polymerase	2.61236	4.31321	4.36168e-13	6.76126e-11	27.6458	27.9838	45.0467	4.92283	4.82164	6.61825
FGRAMPH1_01G12895	hypothetical protein	3.07025	4.20047	7.08747e-13	1.08227e-10	17.9766	33.4998	45.0467	4.92283	4.09109	2.53465
FGRAMPH1_01G18173	ornithine aminotransferase	2.59728	9.80225	3.1625e-12	4.75817e-10	1445.61	1760.02	1389.64	335.54	212.883	211.08
FGRAMPH1_01G15841	tartrate transporter	6.69163	2.03627	3.40513e-12	5.04897e-10	8.44353	10.8975	2.85795	0.196913	0	0
FGRAMPH1_01G22113	mmf1	-4.19163	6.17258	4.80313e-12	7.02011e-10	8.7159	5.91965	7.75728	298.914	57.4213	54.0725
FGRAMPH1_01G11415	hypothetical protein	2.34707	6.64191	5.28557e-12	7.61643e-10	148.307	208.533	142.081	33.0814	40.0342	24.924
FGRAMPH1_01G25917	gnat family	2.30014	5.08354	7.06583e-12	1.00404e-09	66.0502	52.7387	48.5851	9.05801	15.4877	9.29371
FGRAMPH1_01G12805	aat family amino acid transporter	-4.47495	2.48674	7.18632e-12	1.00717e-09	0.272372	0.269075	0.816556	17.9191	6.57496	7.04069
FGRAMPH1_01G08839	unspecified product	-4.74543	2.0664	7.51861e-12	1.0395e-09	0.544744	0.134537	0.136093	12.2086	6.13663	5.0693
FGRAMPH1_01G12703	hypothetical protein	3.73864	2.31216	2.16125e-11	2.94823e-09	9.39683	10.2248	6.12417	0.393826	1.16888	0.281628
FGRAMPH1_01G02829	Sterol regulatory element-binding 2	2.70235	4.52699	2.40349e-11	3.23555e-09	49.027	36.8633	32.254	2.55987	6.72107	8.58964
FGRAMPH1_01G01713	ATPase family AAA domain-containing 3B	2.45281	5.83723	3.82355e-11	5.08036e-09	65.7778	81.6642	140.856	12.2086	18.556	21.6853
FGRAMPH1_01G05205	hypothetical protein	-5.06332	1.84729	3.9361e-11	5.16284e-09	0.408558	0	0.136093	9.64875	7.1594	3.23872
FGRAMPH1_01G26863	3 (2 )%2C5 -bisphosphate nucleotidase	2.09286	6.51038	4.29115e-11	5.52509e-09	136.186	175.437	129.696	38.2012	29.5143	35.7667
FGRAMPH1_01G05599	dimethylaniline monooxygenase 3	4.78413	2.57343	4.32028e-11	5.52509e-09	20.2917	6.72687	5.30761	0.59074	0.14611	0.422441
FGRAMPH1_01G04267	hypothetical protein	-2.98718	2.9883	4.92459e-11	6.22018e-09	1.22567	1.34537	2.58576	18.116	13.0038	10.2794
FGRAMPH1_01G22709	hypothetical protein	2.23298	4.50417	7.39804e-11	9.23041e-09	30.778	41.4375	38.3781	5.51357	9.78939	8.02639
FGRAMPH1_01G05913	cysteine synthase A	2.251	5.54286	8.029e-11	9.89695e-09	58.6962	63.2326	107.513	12.9963	14.9033	20.1364
FGRAMPH1_01G02855	endopolyphosphatase	2.05996	6.65339	1.42848e-10	1.73985e-08	175.68	145.435	164.264	41.9425	42.6642	31.8239
FGRAMPH1_01G06751	CDP-alcohol phosphatidyltransferase class-I family	2.36715	7.10055	1.46187e-10	1.75958e-08	248.131	292.215	147.524	49.2283	40.1803	43.9339
FGRAMPH1_01G12823	amino-acid permease inda1	2.65864	4.49458	1.6521e-10	1.96542e-08	35.8169	40.4958	38.3781	10.8302	3.65276	3.94279
FGRAMPH1_01G19093	hypothetical protein	4.00008	2.37811	1.7e-10	1.99916e-08	8.7159	11.4357	7.07682	1.37839	0.292221	0.140814
FGRAMPH1_01G16781	Cyanovirin-N like	-2.90801	6.0311	1.72183e-10	2.00182e-08	17.2956	13.3192	15.3785	208.531	87.2278	50.1297
FGRAMPH1_01G21489	reticulocyte-binding 2 like a	-2.28741	6.27775	1.85431e-10	2.13162e-08	27.6458	15.6063	35.6563	159.303	123.025	103.217
FGRAMPH1_01G05861	hypothetical protein	-2.00923	5.36568	2.24005e-10	2.54644e-08	15.2528	18.5662	15.1063	49.0314	79.3379	68.5763
FGRAMPH1_01G00331	neutral amino acid permease	-2.47204	5.43702	2.38942e-10	2.68639e-08	13.6186	15.0682	10.7513	35.2475	83.429	100.119
FGRAMPH1_01G13585	alpha beta-hydrolase	-2.37536	9.51721	2.47853e-10	2.75629e-08	230.154	303.786	176.24	1090.11	1243.84	1351.11
FGRAMPH1_01G25041	peroxiredoxin PRX1	3.53667	8.09057	2.79794e-10	3.07804e-08	588.187	467.518	447.745	89.2017	20.6016	19.9956
FGRAMPH1_01G13121	cytochrome P450	-4.0642	2.48878	3.20766e-10	3.49123e-08	0.953302	0.403612	0.408278	3.74135	11.1044	15.3487
FGRAMPH1_01G24255	unspecified product	3.09268	3.2965	3.37471e-10	3.59573e-08	13.6186	24.7549	12.5205	0.59074	2.7761	2.39383
FGRAMPH1_01G19095	hypothetical protein	2.53341	3.6811	3.40079e-10	3.59573e-08	22.1983	26.5039	15.1063	3.15061	5.11386	2.67546
FGRAMPH1_01G12303	hypothetical protein	2.85261	3.36842	3.40911e-10	3.59573e-08	17.9766	24.6204	9.93477	2.16605	3.06832	1.97139
FGRAMPH1_01G02197	hypothetical protein	3.02747	2.83711	4.39572e-10	4.58904e-08	12.2567	9.55216	14.5619	0.393826	1.60721	2.25302
FGRAMPH1_01G08117	hypothetical protein	-3.27554	8.08684	5.25324e-10	5.42888e-08	29.1438	53.9495	69.4073	180.176	554.489	742.37
FGRAMPH1_01G03245	mfs transporter	2.22233	9.07923	6.161e-10	6.30332e-08	918.166	855.12	897.667	158.318	203.532	210.376
FGRAMPH1_01G07993	aat family amino acid transporter	2.24051	4.99605	6.96881e-10	7.0592e-08	48.6184	60.5418	46.952	15.95	10.8122	6.47744
FGRAMPH1_01G04781	endo- -beta-xylanase	-2.62392	4.02845	7.20917e-10	7.23108e-08	3.67702	2.28714	7.4851	25.2049	23.9621	33.9361
FGRAMPH1_01G22139	hypothetical protein	2.15034	7.27813	7.4653e-10	7.41529e-08	321.808	230.597	205.908	57.4987	56.2525	57.0296
FGRAMPH1_01G13581	nonribosomal peptide synthetase	-2.12831	8.34321	8.45157e-10	8.31423e-08	115.35	122.16	124.933	549.191	519.276	516.364
FGRAMPH1_01G22711	Alkaline phosphatase	2.72956	4.47962	9.84028e-10	9.50882e-08	57.1981	40.7648	16.4672	5.31666	4.67553	7.1815
FGRAMPH1_01G25333	quinate permease	-2.96498	3.37992	9.85178e-10	9.50882e-08	4.08558	1.61445	1.22483	25.4018	16.2182	12.9549
FGRAMPH1_01G22715	oxalate decarboxylase	-3.45328	7.28448	1.13279e-09	1.08314e-07	25.7392	16.9517	35.3841	73.8425	325.68	455.955
FGRAMPH1_01G11459	fumarylacetoacetase	-2.82249	2.61076	1.3013e-09	1.23274e-07	1.08949	1.34537	1.9053	12.4055	11.3966	7.32232
FGRAMPH1_01G05035	taurine catabolism dioxygenase	-2.51313	7.33077	1.64981e-09	1.54855e-07	44.1243	42.9174	56.7506	438.329	171.826	211.221
FGRAMPH1_01G05597	sterigmatocystin 8-o-methyltransferase	4.53429	2.35403	1.77542e-09	1.6513e-07	17.8404	4.84335	4.62715	0.59074	0.438331	0.140814
FGRAMPH1_01G15771	related to hsp70	2.10106	6.38664	1.94444e-09	1.79221e-07	88.5209	132.519	184.406	25.2049	34.9204	34.2178
FGRAMPH1_01G11523	unnamed protein product	-4.7661	2.26998	2.30318e-09	2.10391e-07	0.272372	0.269075	0.408278	18.5098	6.28274	2.67546
FGRAMPH1_01G22945	hypothetical protein	2.12467	4.79685	2.4164e-09	2.16981e-07	49.2993	37.805	46.952	5.9074	13.5883	10.9835
FGRAMPH1_01G21909	hypothetical protein FPSE_02907	-7.18352	5.10324	2.41773e-09	2.16981e-07	0.136186	0.134537	1.08874	188.446	8.32829	8.73046
FGRAMPH1_01G20931	glycolipid 2-alpha-mannosyltransferase	2.51011	4.51173	2.85859e-09	2.54315e-07	24.3773	30.4055	59.8808	4.13518	8.76662	7.04069
FGRAMPH1_01G11311	related to multidrug resistance	1.92283	5.42668	2.91807e-09	2.57369e-07	65.6417	72.2466	64.7801	11.421	21.4782	20.2772
FGRAMPH1_01G01099	hypothetical protein	1.85286	5.54696	3.25289e-09	2.84447e-07	80.0774	70.094	67.7742	24.8111	20.4554	15.2079
FGRAMPH1_01G22529	L-pipecolate oxidase	-2.00083	4.41247	3.50853e-09	3.04202e-07	8.17116	6.4578	10.6152	32.8845	38.7192	29.5709
FGRAMPH1_01G12649	polyketide synthase	-3.04398	3.32936	3.71952e-09	3.19785e-07	1.63423	2.01806	2.72185	30.5216	12.5655	10.1386
FGRAMPH1_01G11007	hypothetical protein	2.71778	2.61248	3.95135e-09	3.36885e-07	10.4863	9.82123	9.66258	2.16605	1.60721	0.844883
FGRAMPH1_01G12507	beta- insoluble isoenzyme 3	-2.28744	5.61575	4.00211e-09	3.38393e-07	13.3462	13.8574	22.5914	127.797	59.7591	56.0439
FGRAMPH1_01G15463	acid phosphatase	7.84049	1.28304	4.08162e-09	3.42288e-07	7.21786	4.03612	1.22483	0	0	0
FGRAMPH1_01G00697	5^ nucleotidase	2.0229	7.51552	5.14459e-09	4.27921e-07	264.065	336.882	278.446	62.4215	71.7402	82.0944
FGRAMPH1_01G05549	aldolase citrate lyase family	7.27471	0.802457	5.3986e-09	4.43674e-07	3.94939	2.28714	2.17748	0	0	0
FGRAMPH1_01G15927	unspecified product	2.79447	11.4829	5.42071e-09	4.43674e-07	5751.13	3919.61	5337.55	296.748	863.95	1002.31
FGRAMPH1_01G05101	ent-kaurene oxidase	3.17438	2.31303	5.64154e-09	4.58084e-07	8.17116	11.7048	5.03543	1.18148	0.730551	0.844883
FGRAMPH1_01G23085	4-aminobutyrate aminotransferase	-1.77238	5.7398	5.72931e-09	4.61548e-07	26.2839	25.024	20.9583	70.8888	97.0172	78.9965
FGRAMPH1_01G11727	hypothetical protein	2.02854	7.57045	5.97759e-09	4.77787e-07	347.002	309.974	257.215	84.8696	73.3474	65.9009
FGRAMPH1_01G27589	2-oxoisovalerate dehydrogenase subunit alpha	-3.97804	3.57846	6.11591e-09	4.85053e-07	1.9066	1.74899	0.544371	48.4407	10.0816	8.73046
FGRAMPH1_01G11973	bifunctional lycopene cyclase phytoene synthase	-2.16353	3.61584	6.24073e-09	4.91145e-07	2.85991	5.3815	4.89934	21.2666	18.8482	19.0099
FGRAMPH1_01G13579	hypothetical protein	-2.15067	8.766	6.50977e-09	5.08408e-07	152.937	187.545	139.359	546.434	768.979	815.312
FGRAMPH1_01G02925	cystathionine gamma-lyase	-2.18761	7.39395	6.66286e-09	5.16422e-07	65.3693	63.6362	52.3957	395.205	213.905	217.698
FGRAMPH1_01G27573	hypothetical protein	-2.3363	4.22328	8.81127e-09	6.77805e-07	5.44744	7.13048	5.71589	48.2437	19.7249	24.924
FGRAMPH1_01G27551	hypothetical protein	1.93863	5.97183	9.48492e-09	7.24181e-07	61.2837	120.276	115.407	26.3864	25.5693	25.4873
FGRAMPH1_01G04295	unnamed protein product	-2.5081	9.77388	9.66389e-09	7.3238e-07	267.605	245.531	271.913	724.444	1505.23	2236.26
FGRAMPH1_01G16409	kynureninase 2	-2.11089	4.79565	1.19829e-08	9.01447e-07	11.8482	9.55216	9.66258	67.7382	35.797	31.1199
FGRAMPH1_01G21491	short chain alcohol dehydrogenase	-4.95991	2.44086	1.26209e-08	9.42517e-07	0.136186	0.53815	0.272185	24.0234	4.2372	3.0979
FGRAMPH1_01G15773	hypothetical protein	2.03247	6.88198	1.64961e-08	1.22298e-06	128.287	191.581	247.144	36.6259	50.5542	51.2562
FGRAMPH1_01G15941	hypothetical protein	2.26576	5.42317	1.7198e-08	1.26584e-06	62.7817	53.5459	94.8566	24.2203	10.3738	9.57534
FGRAMPH1_01G18511	hypothetical protein	1.73095	5.95083	1.89456e-08	1.38452e-06	94.9216	83.8168	104.927	24.8111	25.7154	34.781
FGRAMPH1_01G08119	L-lactate dehydrogenase	-2.10355	6.62145	2.05323e-08	1.48983e-06	24.922	34.038	52.2596	115.588	154.146	208.264
FGRAMPH1_01G18649	sterol 24-C-methyltransferase	1.9563	4.51772	2.23662e-08	1.61147e-06	48.7546	30.6745	28.1712	9.45184	10.2277	8.02639
FGRAMPH1_01G22111	unnamed protein product	-1.69678	6.07568	2.26145e-08	1.61796e-06	26.4201	32.0199	36.6089	114.407	102.131	91.8106
FGRAMPH1_01G03667	choline-sulfatase	1.91197	5.74953	2.30106e-08	1.63487e-06	84.5715	110.993	57.7033	27.9617	20.1632	19.2915
FGRAMPH1_01G08015	family inorganic phosphate transporter	2.09091	3.6332	2.35175e-08	1.65936e-06	20.7003	21.1224	16.7394	5.11974	5.55219	3.0979
FGRAMPH1_01G11551	hypothetical protein	3.09961	3.54883	2.45944e-08	1.72346e-06	9.66921	12.3774	38.9225	1.37839	3.06832	2.53465
FGRAMPH1_01G22149	minor extracellular protease vpr	-3.65262	3.03365	2.7686e-08	1.92691e-06	0.544744	1.34537	1.63311	31.1123	7.74385	6.33662
FGRAMPH1_01G22913	vacuolar zinc efflux	1.70515	5.21455	2.8622e-08	1.97859e-06	45.6223	58.3892	64.9162	16.1469	18.1177	17.4609
FGRAMPH1_01G15377	unnamed protein product	-7.11432	0.574943	3.11517e-08	2.13902e-06	0	0	0	3.15061	1.31499	3.0979
FGRAMPH1_01G25695	fusarin C cluster-translation Elongation factor	-2.49544	3.64971	3.14463e-08	2.14485e-06	5.31125	2.1526	3.6745	32.2938	15.1955	15.7711
FGRAMPH1_01G11417	williams-beuren syndrome chromosomal region 27	2.83317	1.9335	3.17661e-08	2.15231e-06	5.31125	6.86141	6.12417	0.787653	1.02277	0.704069
FGRAMPH1_01G16217	antifungal	3.16502	2.77855	3.51536e-08	2.36616e-06	15.7976	9.95577	9.2543	2.75679	0.876662	0.422441
FGRAMPH1_01G25721	amino acid transporter	-3.8735	1.49281	3.59064e-08	2.40104e-06	0.68093	0	0.272185	6.69505	5.25997	2.81628
FGRAMPH1_01G11969	unnamed protein product	-2.18837	3.02978	4.39149e-08	2.91749e-06	2.45135	3.2289	2.85795	15.7531	10.3738	13.0957
FGRAMPH1_01G14407	unspecified product	-2.68987	7.60222	4.52128e-08	2.98434e-06	64.5522	74.6683	17.0116	342.432	324.803	341.192
FGRAMPH1_01G28091	general stress protein 39	-1.67987	6.24984	4.91668e-08	3.22452e-06	33.2294	44.1283	30.893	131.735	110.021	105.329
FGRAMPH1_01G25163	taurine dioxygenase	3.86481	1.31186	4.98268e-08	3.24699e-06	3.13228	5.11242	3.8106	0	0.584441	0.140814
FGRAMPH1_01G15337	hypothetical protein	1.63137	5.60413	5.1841e-08	3.35687e-06	77.7622	71.843	69.5434	19.1006	24.6926	26.7546
FGRAMPH1_01G25685	hypothetical protein	4.66727	2.61102	5.56367e-08	3.57999e-06	4.22177	3.2289	25.7215	0.393826	0.14611	0.704069
FGRAMPH1_01G13497	o-methylsterigmatocystin oxidoreductase	-2.36334	3.27862	6.77263e-08	4.33067e-06	3.26846	1.61445	4.35497	21.0697	13.1499	13.6589
FGRAMPH1_01G12327	hypothetical protein	-3.27791	6.87903	7.05017e-08	4.48014e-06	18.3851	19.2389	28.3073	478.105	79.7762	82.3761
FGRAMPH1_01G20619	hypothetical protein	2.89083	2.04787	7.25589e-08	4.58241e-06	6.94549	8.07225	5.03543	0.59074	1.4611	0.563255
FGRAMPH1_01G21885	hypothetical protein	-2.35322	5.86846	8.89106e-08	5.58064e-06	9.80539	13.1847	34.1593	121.299	99.355	71.6742
FGRAMPH1_01G15611	phosphomutase pmu1	2.25239	3.18472	9.15604e-08	5.71192e-06	14.1633	19.3734	9.79867	3.34753	3.06832	2.67546
FGRAMPH1_01G05467	unnamed protein product	-1.76859	6.99122	9.42096e-08	5.84157e-06	62.6456	60.2728	49.946	188.052	205.869	195.168
FGRAMPH1_01G21713	hypothetical protein	4.36481	1.16015	9.80004e-08	6.04001e-06	2.04279	2.82529	5.98808	0.196913	0.14611	0.140814
FGRAMPH1_01G16693	amino-acid permease inda1	-2.54948	5.56399	1.07223e-07	6.56505e-06	11.4396	11.1666	18.6447	150.639	51.723	39.7095
FGRAMPH1_01G12663	pot family proton-dependent oligopeptide transporter	-2.11165	9.43728	1.07803e-07	6.56505e-06	201.283	243.244	336.829	1499.49	846.855	1030.9
FGRAMPH1_01G02115	60S ribosomal protein L15	-2.02643	8.92463	1.20406e-07	7.28922e-06	166.692	148.126	259.529	901.666	738.588	699.845
FGRAMPH1_01G25457	unnamed protein product	-7.31806	0.705555	1.40355e-07	8.44691e-06	0	0	0	6.10431	1.31499	1.40814
FGRAMPH1_01G12997	transcription factor	-1.80719	4.29073	1.73782e-07	1.03974e-05	9.80539	8.87947	7.07682	31.8999	22.7932	35.6259
FGRAMPH1_01G03717	btb poz containing	7.07808	0.641483	1.781e-07	1.05939e-05	1.77042	1.21084	4.35497	0	0	0
FGRAMPH1_01G05513	gnat family	-2.2494	4.29273	1.79752e-07	1.06303e-05	7.62642	6.32326	6.26026	54.3481	23.6699	18.5874
FGRAMPH1_01G15571	aspartyl-trna synthetase	-2.60339	11.1585	1.98497e-07	1.16714e-05	359.259	381.414	1197.07	2770.77	3910.64	5094.64
FGRAMPH1_01G08115	hypothetical protein	-3.96792	1.87602	2.10179e-07	1.22877e-05	0.272372	0.269075	0.680463	13.3901	2.33776	4.36523
FGRAMPH1_01G00813	molecular chaperone	-1.57565	5.75655	2.1244e-07	1.23367e-05	25.1944	25.5621	30.3487	93.3369	80.3607	68.2947
FGRAMPH1_01G18647	hypothetical protein	2.12899	3.83455	2.1343e-07	1.23367e-05	22.8792	25.1585	20.0056	2.36296	7.74385	5.21011
FGRAMPH1_01G25237	vegetative incompatibility het-e-1	-2.0598	6.36199	2.19784e-07	1.25962e-05	21.3812	19.5079	54.301	138.036	125.801	133.21
FGRAMPH1_01G11703	hypothetical protein	-3.40992	1.27894	2.20381e-07	1.25962e-05	0.544744	0	0.544371	4.33209	4.38331	3.37953
FGRAMPH1_01G13617	transmembrane amino acid transporter	-2.11543	7.23394	2.29112e-07	1.30225e-05	57.4705	66.7306	44.9106	381.618	194.911	156.726
FGRAMPH1_01G05985	60S ribosomal L25	-1.86363	8.43108	2.54259e-07	1.4372e-05	145.855	118.124	182.092	517.685	550.69	555.088
FGRAMPH1_01G01627	mitochondrial gtp gdp carrier 1	-1.6975	6.83816	2.55898e-07	1.43851e-05	41.4005	59.4655	60.5612	163.044	182.2	178.411
FGRAMPH1_01G14465	cytochrome P450 51	2.65881	3.33383	2.57928e-07	1.442e-05	22.0621	18.1626	10.0709	4.529	1.02277	2.53465
FGRAMPH1_01G18849	transcriptional regulatory	-2.29312	6.50241	2.87248e-07	1.59719e-05	34.1827	35.5179	22.1831	59.2709	229.539	161.513
FGRAMPH1_01G01877	s-adenosylmethionine:diacylglycerol 3-amino-3-carboxypropyl transferase	3.91503	2.70671	2.912e-07	1.61042e-05	17.0232	16.1445	1.49702	0.984566	0.730551	0.563255
FGRAMPH1_01G22445	hypothetical protein	-3.39685	6.82205	2.94974e-07	1.62252e-05	13.7548	11.9738	33.0705	467.866	77.5846	74.6313
FGRAMPH1_01G12253	hypothetical protein	-2.08752	3.26822	2.99541e-07	1.63883e-05	3.13228	2.42167	5.17152	18.3129	13.7344	13.7998
FGRAMPH1_01G18807	hypothetical protein	6.68241	0.33063	3.30151e-07	1.79669e-05	1.77042	1.61445	2.17748	0	0	0
FGRAMPH1_01G26929	3-ketoacyl- peroxisomal	2.65734	2.25093	3.34725e-07	1.81194e-05	6.67311	10.763	5.44371	0.787653	1.75332	0.985697
FGRAMPH1_01G25635	hypothetical protein	-6.87068	0.357741	3.39054e-07	1.82572e-05	0	0	0	3.74135	1.4611	1.26732
FGRAMPH1_01G05561	D-serine dehydratase	-2.54784	3.25623	3.42241e-07	1.83323e-05	1.36186	1.47991	5.30761	17.5253	15.3416	15.0671
FGRAMPH1_01G21287	hypothetical protein	1.86741	5.69742	3.44293e-07	1.83461e-05	104.999	87.7184	50.0821	14.7685	27.761	23.7975
FGRAMPH1_01G25783	family inorganic phosphate transporter	6.7179	0.357593	4.07818e-07	2.16186e-05	2.58753	1.21084	1.9053	0	0	0
FGRAMPH1_01G16215	isoamyl alcohol	-1.68165	6.78855	4.47378e-07	2.34902e-05	44.2604	66.1924	46.8159	147.685	176.355	180.523
FGRAMPH1_01G21887	unnamed protein product	-2.46478	6.24477	4.47716e-07	2.34902e-05	13.6186	10.2248	45.7271	153.199	122.44	108.708
FGRAMPH1_01G20829	3-beta-hydroxysteroid-delta -isomerase	2.10753	2.8994	4.73131e-07	2.4697e-05	13.3462	11.3011	10.0709	1.57531	3.06832	3.23872
FGRAMPH1_01G11927	hypothetical protein	1.85506	4.6505	4.79085e-07	2.47484e-05	33.2294	45.6082	37.5616	11.8148	5.99052	14.363
FGRAMPH1_01G13073	hypothetical protein	-2.69321	2.49841	4.7937e-07	2.47484e-05	1.49805	0.807225	2.04139	14.9654	6.57496	7.04069
FGRAMPH1_01G18853	kelch repeat-containing	-2.83484	4.64061	4.81374e-07	2.47484e-05	6.8093	6.99595	4.35497	12.6024	88.8351	28.3036
FGRAMPH1_01G19625	unnamed protein product	-2.96957	5.63336	5.12894e-07	2.62371e-05	10.3501	11.1666	12.1122	199.079	37.6965	27.3179
FGRAMPH1_01G07071	60S ribosomal protein L5	-1.844	8.64991	5.38192e-07	2.73942e-05	184.941	130.501	209.311	638.787	676.637	568.606
FGRAMPH1_01G19265	4-hydroxyphenylpyruvate dioxygenase	-2.78772	3.6223	5.64337e-07	2.85829e-05	2.04279	4.70881	2.44967	41.9425	10.5199	11.6875
FGRAMPH1_01G15745	unnamed protein product	-1.4737	5.85222	5.8982e-07	2.97263e-05	28.4629	33.4998	29.396	83.885	88.9812	80.9679
FGRAMPH1_01G04805	amino acid permease	1.92207	4.17369	5.96647e-07	2.9923e-05	31.5952	35.3833	17.0116	8.07344	8.32829	5.77337
FGRAMPH1_01G24179	60S ribosomal protein L4-A	-1.86194	9.03175	6.02211e-07	3.00547e-05	203.734	174.899	298.587	845.349	794.402	822.071
FGRAMPH1_01G10065	60S ribosomal protein L8	-1.83714	8.6498	6.66472e-07	3.31004e-05	150.213	150.682	225.778	714.007	589.263	578.745
FGRAMPH1_01G03129	40S ribosomal S28	-1.89116	8.06367	6.8783e-07	3.39961e-05	139.182	72.6502	128.744	468.063	430.587	364.849
FGRAMPH1_01G17933	agmatinase 2	1.68851	4.94202	6.91699e-07	3.40229e-05	37.315	44.9355	57.0228	9.84566	16.8027	16.3344
FGRAMPH1_01G24913	40S ribosomal protein S3aE	-1.81923	9.28114	6.98958e-07	3.42155e-05	268.014	213.915	342.001	1021.78	917.719	968.236
FGRAMPH1_01G21221	6-hydroxynicotinate 3-monooxygenase	-2.07498	5.45642	7.11843e-07	3.46803e-05	12.2567	12.512	25.4493	36.0351	78.6073	96.8799
FGRAMPH1_01G14607	60s ribosomal l34	-1.85476	7.98656	7.60424e-07	3.68716e-05	133.871	71.0358	124.389	431.043	389.676	370.481
FGRAMPH1_01G05591	fungal specific transcription factor domain-containing	1.84187	6.3046	7.80691e-07	3.76757e-05	128.015	176.917	64.2357	33.6722	34.482	34.781
FGRAMPH1_01G15573	unspecified product	-2.45723	9.18751	8.33764e-07	4.00481e-05	104.727	100.365	333.563	676.594	1013.86	1267.75
FGRAMPH1_01G21557	unnamed protein product	3.81772	1.05603	8.88582e-07	4.24817e-05	4.76651	3.09436	1.9053	0.393826	0.292221	0
FGRAMPH1_01G13739	glutathione s-transferase p 10	-4.25294	3.14021	9.16407e-07	4.36082e-05	0.817116	0.53815	1.22483	42.7302	4.82164	2.81628
FGRAMPH1_01G04133	double-strand break repair protein mus-23	1.60852	4.61777	9.21936e-07	4.36682e-05	35.5445	34.1725	39.603	14.3747	12.5655	9.01208
FGRAMPH1_01G03483	O-acetylhomoserine	2.4236	8.24933	9.49855e-07	4.47833e-05	520.094	579.856	436.994	180.766	48.3625	57.5928
FGRAMPH1_01G09687	60s ribosomal l13	-1.85797	9.07358	9.60489e-07	4.50769e-05	194.474	202.21	301.99	1032.22	747.208	753.495
FGRAMPH1_01G05827	phosphate-repressible phosphate permease	6.64432	0.302271	9.90449e-07	4.62707e-05	1.49805	2.82529	1.08874	0	0	0
FGRAMPH1_01G27921	flavonol synthase	4.90376	0.510067	1.02069e-06	4.74665e-05	2.04279	2.28714	2.04139	0.196913	0	0
FGRAMPH1_01G15989	aldehyde dehydrogenase	-3.36143	2.19455	1.03124e-06	4.77402e-05	0.544744	0.269075	1.49702	15.3592	5.11386	3.94279
FGRAMPH1_01G10413	williams-beuren syndrome chromosomal region 27	2.34497	2.35302	1.09486e-06	5.04572e-05	9.26065	8.47586	6.12417	2.16605	1.02277	1.54895
FGRAMPH1_01G23109	60S ribosomal L43	-1.76807	8.31287	1.11384e-06	5.11019e-05	155.797	108.572	168.347	539.936	486.84	447.225
FGRAMPH1_01G09829	cytochrome c heme lyase	-1.48588	5.18407	1.11962e-06	5.11375e-05	21.7898	15.8754	19.3252	56.5141	55.3758	47.8767
FGRAMPH1_01G07509	hypothetical protein	-2.62309	4.09177	1.13482e-06	5.16017e-05	5.58363	2.01806	6.53245	54.545	13.8805	19.1507
FGRAMPH1_01G03455	dna polymerase kappa subunit	1.90341	3.23553	1.16389e-06	5.2689e-05	11.712	17.8935	13.3371	4.33209	3.21443	3.94279
FGRAMPH1_01G10527	60s ribosomal l37	-1.83043	9.01947	1.20472e-06	5.40961e-05	214.084	176.648	292.327	959.952	780.96	688.58
FGRAMPH1_01G20417	esx-1 secretion system 1	1.48293	5.6054	1.20554e-06	5.40961e-05	67.6844	87.8529	58.1116	24.0234	25.8615	26.473
FGRAMPH1_01G21435	guanyl-specific ribonuclease F1 precursor	7.79628	1.24368	1.24914e-06	5.58078e-05	10.2139	1.47991	0.408278	0	0	0
FGRAMPH1_01G19911	40s ribosomal s10-b	-1.88689	9.41134	1.3897e-06	6.18175e-05	300.699	191.447	377.113	1246.85	1054.04	914.163
FGRAMPH1_01G16281	conserved serine-rich	-2.79372	2.98683	1.44758e-06	6.41135e-05	3.13228	1.0763	1.63311	25.5987	6.28274	9.1529
FGRAMPH1_01G21335	mfs sp general alpha glucoside:h+ symporter	-5.67999	2.67236	1.65355e-06	7.29202e-05	0.136186	0	0.544371	34.2629	2.33776	1.12651
FGRAMPH1_01G17903	40S ribosomal protein S3	-1.73816	8.9618	1.76985e-06	7.74134e-05	218.034	186.065	285.522	784.896	804.483	711.391
FGRAMPH1_01G27933	unnamed protein product	6.49604	0.190211	1.77057e-06	7.74134e-05	2.17898	1.74899	0.952649	0	0	0
FGRAMPH1_01G01603	40S ribosomal protein S6-B	-1.79443	9.12551	1.82135e-06	7.91472e-05	222.256	190.505	336.829	875.082	880.607	844.601
FGRAMPH1_01G18769	transcription factor	3.01208	1.61354	1.82889e-06	7.91472e-05	2.99609	4.17066	7.349	0.787653	0.292221	0.704069
FGRAMPH1_01G22661	Transforming growth factor-beta-induced ig-h3	-2.723	3.82923	1.83457e-06	7.91472e-05	2.85991	6.05418	2.04139	6.49814	29.3682	36.6116
FGRAMPH1_01G25083	hypothetical protein	1.92419	4.86875	1.84117e-06	7.91472e-05	26.5563	35.2488	75.2593	12.9963	12.2733	10.8427
FGRAMPH1_01G19763	chaperonin%2C10 Kd subunit	-2.51801	7.64146	1.88582e-06	8.07274e-05	71.3615	46.1463	60.4251	692.741	175.332	151.656
FGRAMPH1_01G03695	40S ribosomal protein S2	-1.82005	9.07053	1.95223e-06	8.32221e-05	201.964	197.097	312.605	1033.6	764.595	714.912
FGRAMPH1_01G24059	unnamed protein product	1.76061	3.41705	1.97001e-06	8.36316e-05	16.7509	16.6826	14.4258	5.71048	4.67553	3.80197
FGRAMPH1_01G01317	hypothetical protein	-1.93999	2.69846	2.06498e-06	8.7301e-05	2.72372	2.95982	2.04139	10.0426	9.05884	10.7018
FGRAMPH1_01G09355	hypothetical protein	2.93949	1.80511	2.10218e-06	8.85077e-05	7.21786	4.57427	4.89934	1.37839	0.730551	0.140814
FGRAMPH1_01G27651	retrograde regulation 2	1.80935	3.7148	2.14366e-06	8.98842e-05	22.7431	21.7951	15.1063	6.69505	6.57496	3.80197
FGRAMPH1_01G25707	fusarin C cluster-methyltransferase	-3.1859	1.09175	2.16906e-06	9.05782e-05	0.136186	0.53815	0.408278	4.529	2.19165	3.66116
FGRAMPH1_01G25581	Zinc-binding alcohol dehydrogenase domain-containing cipB	-3.71624	1.15398	2.23222e-06	9.22945e-05	0.408558	0	0.408278	7.08888	2.04554	2.39383
FGRAMPH1_01G13157	HECT-type ubiquitin ligase-interacting creD	-6.69324	5.08332	2.23395e-06	9.22945e-05	1.22567	0.53815	0.136093	197.701	2.62999	1.97139
FGRAMPH1_01G19895	integral membrane	-1.53148	4.92589	2.24225e-06	9.22945e-05	16.4785	18.1626	11.8401	54.1511	41.057	39.4279
FGRAMPH1_01G10139	isovaleryl-CoA dehydrogenase	-2.3545	4.67951	2.24624e-06	9.22945e-05	12.2567	7.66863	5.03543	78.1746	23.0854	26.8954
FGRAMPH1_01G02697	60S ribosomal protein L11	-1.73118	8.98715	2.28071e-06	9.33359e-05	206.73	196.156	301.581	748.664	781.836	808.412
FGRAMPH1_01G13173	unspecified product	-1.75163	8.7688	2.35414e-06	9.59568e-05	252.897	183.778	162.222	592.512	783.151	641.125
FGRAMPH1_01G22793	mitochondrial transport FSF1	-1.47101	6.28806	2.37088e-06	9.62559e-05	42.3538	33.3653	48.1768	129.963	118.788	94.9085
FGRAMPH1_01G27457	ice nucleation	-1.60925	4.57127	2.44878e-06	9.85749e-05	11.712	12.6465	10.4791	44.6993	36.9659	24.924
FGRAMPH1_01G00101	monocarboxylate transporter 2	-2.98828	1.7354	2.45884e-06	9.85749e-05	0.272372	0.134537	1.63311	5.51357	5.11386	5.91418
FGRAMPH1_01G12443	sulfide quinone reductase	1.64587	6.94698	2.46438e-06	9.85749e-05	170.913	161.445	227.003	76.0085	52.5997	50.2705
FGRAMPH1_01G20855	Ribosomal S26e	-1.76059	9.57443	2.46654e-06	9.85749e-05	337.469	254.276	450.331	1240.36	1137.47	1153.27
FGRAMPH1_01G00475	murein transglycosylase	-1.85837	4.55424	2.56571e-06	0.000101825	12.5291	4.97789	12.6566	44.3055	37.8426	27.4587
FGRAMPH1_01G27373	solute carrier family 25 member 40	-1.43025	5.60615	2.56777e-06	0.000101825	24.2411	22.3332	32.1179	63.7999	69.6946	78.5741
FGRAMPH1_01G15663	O-methyl transferase B	-4.28012	0.436727	2.59768e-06	0.000102613	0.272372	0	0	1.18148	2.48388	2.53465
FGRAMPH1_01G25725	hypothetical protein	-6.33695	-0.0168804	2.61051e-06	0.000102724	0	0	0	1.18148	1.4611	1.68977
FGRAMPH1_01G05313	d-3-phosphoglycerate dehydrogenase	2.63323	1.52752	2.64704e-06	0.000103762	3.81321	4.57427	4.76324	0.984566	0.438331	0.704069
FGRAMPH1_01G12195	hypothetical protein	-2.62801	2.26255	2.69149e-06	0.000105068	0.953302	0.672687	2.17748	12.0117	6.42885	5.49174
FGRAMPH1_01G02549	50s ribosomal l6e	-1.82918	9.06344	2.70091e-06	0.000105068	231.925	201.133	271.641	1173.01	690.663	640.703
FGRAMPH1_01G22279	unnamed protein product	-2.23301	5.86342	2.7687e-06	0.000107298	21.6536	26.1003	13.201	32.2938	122.294	131.943
FGRAMPH1_01G14181	Major facilitator superfamily general substrate partial	-2.46136	2.36456	2.83213e-06	0.000109342	1.49805	1.34537	1.63311	3.93826	10.0816	10.7018
FGRAMPH1_01G25167	gnat family acetyltransferase	-5.55566	3.1799	2.86068e-06	0.000109996	0.136186	0.403612	0.544371	50.8036	1.4611	1.40814
FGRAMPH1_01G06213	40S ribosomal protein S19	-1.67649	8.67459	2.87059e-06	0.000109996	201.691	162.118	220.062	670.293	625.352	570.859
FGRAMPH1_01G24291	hypothetical protein	-1.4509	5.60881	2.88452e-06	0.000110117	31.7313	22.8714	23.4079	83.4912	70.8635	59.1418
FGRAMPH1_01G16241	nadph dehydrogenase	-5.26646	5.59849	2.89526e-06	0.000110117	1.77042	2.28714	3.26622	272.331	6.28274	5.49174
FGRAMPH1_01G09593	unnamed protein product	4.10799	0.535155	3.06038e-06	0.000115966	2.17898	1.47991	2.72185	0.196913	0.14611	0
FGRAMPH1_01G16233	unnamed protein product	-6.33229	-0.0335806	3.15384e-06	0.000118912	0	0	0	1.96913	1.31499	1.12651
FGRAMPH1_01G18773	sterigmatocystin 8-O-methyltransferase	1.67374	6.88561	3.16138e-06	0.000118912	191.341	187.411	159.909	34.8536	72.6168	61.1132
FGRAMPH1_01G14363	alpha- -mannosyltransferase cmt1	-2.04161	6.05458	3.33351e-06	0.000124647	21.9259	25.024	30.7569	194.353	55.668	70.4069
FGRAMPH1_01G14187	endonuclease exonuclease phosphatase family	1.713	4.66188	3.33822e-06	0.000124647	45.0776	44.9355	24.7689	12.6024	8.03607	14.363
FGRAMPH1_01G12467	related to beta-galactosidase	1.63735	3.78279	3.42193e-06	0.000127308	19.2022	18.8352	22.8636	7.87653	6.28274	5.49174
FGRAMPH1_01G13125	chitin deacetylase	-1.7994	3.89165	3.43872e-06	0.000127469	7.08167	4.43974	8.02947	30.7185	20.7477	16.8977
FGRAMPH1_01G22343	hypothetical protein	1.95573	2.87678	3.45551e-06	0.000127629	11.3034	11.3011	10.7513	3.93826	2.92221	1.83058
FGRAMPH1_01G24915	non-ribosomal peptide synthetase	-1.70677	9.30483	3.5466e-06	0.000130523	271.419	235.71	382.42	1004.85	932.914	966.124
FGRAMPH1_01G02709	hypothetical protein	-1.52529	5.86154	3.59718e-06	0.000131909	23.9687	23.8131	41.7805	85.4603	79.484	92.9371
FGRAMPH1_01G09655	acriflavine sensitivity control acr-2	-1.77366	7.49867	3.64876e-06	0.000133323	102.003	89.6019	53.6205	359.367	254.378	225.02
FGRAMPH1_01G22341	hypothetical protein	-4.67134	4.88098	3.77396e-06	0.000137083	1.63423	2.55621	2.44967	160.09	5.84441	4.78767
FGRAMPH1_01G09715	sucrose utilization suc1	2.2334	1.94342	3.77846e-06	0.000137083	6.12837	5.51604	5.71589	1.37839	1.31499	0.985697
FGRAMPH1_01G26907	branched-chain-amino-acid aminotransferase	-1.94365	7.96145	3.88513e-06	0.000140455	89.7466	65.7888	152.696	264.061	442.714	478.908
FGRAMPH1_01G08915	hypothetical protein	2.00534	6.30526	3.91415e-06	0.000141006	124.474	107.226	146.572	11.0271	37.2581	45.6237
FGRAMPH1_01G08877	hypothetical protein	-3.90238	1.14349	4.5028e-06	0.000161643	0.272372	0.269075	0.136093	0.59074	4.96775	5.21011
FGRAMPH1_01G13947	tri15- transcription factor	-2.77625	1.8542	4.6043e-06	0.000164643	0.408558	1.34537	0.816556	10.2395	3.79887	4.0836
FGRAMPH1_01G25775	vacuolar iron transporter	-1.34666	6.20173	4.61855e-06	0.000164643	43.3071	41.7066	39.1947	109.287	97.1633	109.553
FGRAMPH1_01G20703	cytochrome c	-1.68215	8.96097	4.80022e-06	0.000170525	202.781	198.174	309.066	769.734	786.658	722.234
FGRAMPH1_01G13181	Phosphoethanolamine N-methyltransferase 3	-1.42047	4.96898	4.82454e-06	0.000170795	13.6186	18.4316	18.6447	41.5487	45.8786	48.2991
FGRAMPH1_01G11325	gluconate 5-dehydrogenase	-2.23214	7.68699	4.84946e-06	0.000171086	86.0696	107.092	23.544	297.142	351.687	369.495
FGRAMPH1_01G25705	fusarin C cluster-cytochrome P450	-3.78116	2.38216	4.93437e-06	0.000173483	0.408558	0.269075	1.36093	22.4481	2.92221	3.52035
FGRAMPH1_01G22535	acb 4-hydroxyacetophenone monooxygenase	-3.38081	3.52186	5.11186e-06	0.000179108	1.49805	2.01806	2.44967	51.5913	4.96775	6.33662
FGRAMPH1_01G11461	maleylacetoacetate isomerase	-4.74604	0.149032	5.13397e-06	0.000179269	0	0.134537	0	2.55987	1.02277	1.54895
FGRAMPH1_01G23001	atp-dependent dna helicase 2 subunit 2	1.43363	4.50503	5.23043e-06	0.000181817	34.8636	29.4637	33.6149	12.6024	11.3966	12.2508
FGRAMPH1_01G04251	hypothetical protein	-2.24816	6.28374	5.2425e-06	0.000181817	30.5057	25.024	25.5854	258.35	72.909	54.6358
FGRAMPH1_01G05423	related to trehalase	2.11207	2.95705	5.28693e-06	0.000182526	10.7587	8.74493	16.6033	4.13518	2.62999	1.68977
FGRAMPH1_01G00645	counting factor 60	1.61669	3.90782	5.31341e-06	0.000182526	22.8792	26.773	16.7394	6.49814	7.74385	7.32232
FGRAMPH1_01G24443	40S ribosomal protein S12	-1.64608	8.953	5.32872e-06	0.000182526	207.275	223.87	288.516	826.051	775.553	650.982
FGRAMPH1_01G13147	hypothetical protein	-1.77892	7.95878	5.33432e-06	0.000182526	145.719	120.276	70.496	352.672	476.466	325.702
FGRAMPH1_01G04531	60S ribosomal protein L17	-1.63946	8.66672	5.565e-06	0.000189785	175.544	176.648	239.931	671.474	618.777	554.666
FGRAMPH1_01G01403	hypothetical protein	2.28327	3.89291	5.58748e-06	0.000189919	17.1594	12.7811	42.1887	7.28579	4.52942	3.0979
FGRAMPH1_01G12329	Chitinase A1	-1.72491	4.11696	5.76955e-06	0.000195458	6.40074	10.4939	6.94073	36.8228	21.7704	20.5588
FGRAMPH1_01G12575	related to the plant PR-1 class of pathogen related s	-1.48306	5.23844	5.99558e-06	0.000202445	16.0699	17.6244	25.5854	68.7227	49.2392	48.0175
FGRAMPH1_01G16259	hypothetical protein	-2.7261	6.60916	6.3999e-06	0.000215386	29.4162	20.3152	27.0824	390.085	63.4119	55.3398
FGRAMPH1_01G03569	Latex clearing	2.98855	1.0014	6.65132e-06	0.000223114	2.72372	3.09436	3.13013	0	0.438331	0.563255
FGRAMPH1_01G02561	60S ribosomal L35	-1.63538	8.9598	6.81568e-06	0.00022788	218.715	202.613	305.8	725.625	783.882	749.552
FGRAMPH1_01G13949	ATPase	-2.16754	7.03102	7.29225e-06	0.00024302	39.7663	57.582	45.3189	400.718	110.898	129.83
FGRAMPH1_01G26995	endonuclease exonuclease phosphatase family	1.54924	4.34186	7.37097e-06	0.000244845	35.8169	30.1364	23.2718	7.67962	10.5199	12.11
FGRAMPH1_01G09733	glycine cleavage system H protein	1.7463	5.26856	7.41327e-06	0.000245454	47.6651	38.0741	90.7738	22.645	17.8255	12.2508
FGRAMPH1_01G20053	DNA mismatch repair protein msh-2	1.58492	4.23282	7.52438e-06	0.000248329	24.7859	27.5802	30.6209	12.6024	8.32829	6.89988
FGRAMPH1_01G12975	family decarboxylase	1.63333	3.78146	7.55569e-06	0.000248433	22.3345	23.8131	14.698	6.49814	7.45163	5.63255
FGRAMPH1_01G00583	hypothetical protein	1.86052	3.44792	7.59167e-06	0.000248433	18.1127	22.0641	9.52649	4.92283	4.67553	4.0836
FGRAMPH1_01G12109	lipid phosphate phosphatase 1	-4.49489	6.84836	7.60039e-06	0.000248433	11.0311	6.18872	12.1122	622.049	17.9716	22.671
FGRAMPH1_01G20153	H ACA ribonucleo complex subunit 1	-1.5327	5.2849	7.64553e-06	0.000249113	22.4707	16.8172	20.4139	78.3715	56.5447	38.1605
FGRAMPH1_01G00223	Calonectrin oxygenase	-2.28664	1.94997	8.16636e-06	0.000265238	1.22567	1.61445	0.816556	5.31666	4.52942	8.1672
FGRAMPH1_01G05955	sulfite reductase subunit beta	1.59878	8.42703	8.25201e-06	0.000266685	457.994	608.244	484.762	143.944	180.154	187.846
FGRAMPH1_01G07427	hypothetical protein	1.54863	6.16533	8.26305e-06	0.000266685	79.6688	84.4895	155.282	29.9308	38.2809	40.836
FGRAMPH1_01G18289	hypothetical protein	1.73747	8.05487	8.31364e-06	0.000267474	522.001	374.418	329.48	80.5375	133.399	153.487
FGRAMPH1_01G04249	isochorismatase family	-1.67	6.29518	8.35732e-06	0.000268037	42.6262	32.6926	37.0172	186.477	71.0096	100.4
FGRAMPH1_01G26329	molecular chaperone	-2.55672	7.46989	8.41516e-06	0.000269048	54.0658	43.052	57.295	667.339	130.769	110.961
FGRAMPH1_01G21555	phospholipase C	3.01229	1.34752	8.49287e-06	0.000270687	6.53693	3.2289	2.04139	0.393826	0.730551	0.281628
FGRAMPH1_01G02547	heat shock protein 78	-5.87832	11.1004	8.78557e-06	0.000279146	74.7661	89.6019	55.798	12718.8	106.953	128.422
FGRAMPH1_01G26171	augmenter of liver regeneration	-1.98546	6.40842	8.87539e-06	0.000281127	28.4629	33.0962	40.9639	249.489	81.0912	75.8986
FGRAMPH1_01G14253	NADH oxidase	-5.50625	5.60316	9.03541e-06	0.000285313	2.72372	1.88352	1.63311	278.829	4.96775	2.39383
FGRAMPH1_01G24145	NADP-specific glutamate dehydrogenase	-4.51745	8.55354	9.06458e-06	0.000285353	30.6418	27.7147	35.9285	2034.51	75.9774	50.2705
FGRAMPH1_01G12849	phenolic acid decarboxylase padc	-2.12827	7.06453	9.11042e-06	0.000285916	54.7468	49.3752	45.1828	410.17	113.528	129.549
FGRAMPH1_01G21749	vegetative incompatibility het-e-1	1.89772	6.19259	9.27185e-06	0.000290093	92.7427	113.953	137.726	11.6179	33.8976	46.6094
FGRAMPH1_01G14041	mannosyl-oligosaccharide alpha-1%2C2-mannosidase	-3.59909	0.624327	9.4004e-06	0.000293218	0	0	0.544371	1.96913	3.36054	1.83058
FGRAMPH1_01G19953	60S ribosomal protein L3	-1.6513	9.60811	9.48645e-06	0.000295003	278.5	359.215	492.655	1191.52	1183.2	1176.08
FGRAMPH1_01G00965	hypothetical protein FPSE_00025	-2.15237	10.2711	9.62313e-06	0.000298346	332.975	280.914	747.285	1080.66	2100.04	2870.49
FGRAMPH1_01G03709	60S ribosomal protein L20	-1.68091	8.53695	1.04836e-05	0.00032404	130.602	154.314	244.559	630.713	525.413	541.711
FGRAMPH1_01G06009	ribosomal l28e	-1.70375	8.10826	1.07607e-05	0.000331603	141.77	78.1663	168.619	472.198	397.566	396.109
FGRAMPH1_01G10043	hypothetical protein	1.53671	3.7602	1.13657e-05	0.000348412	21.3812	17.6244	20.0056	5.11974	7.45163	7.60395
FGRAMPH1_01G02923	unnamed protein product	-1.6249	7.64918	1.13951e-05	0.000348412	100.505	95.6561	98.395	426.711	239.621	242.481
FGRAMPH1_01G18055	40S ribosomal protein S20	-1.71541	8.39024	1.14083e-05	0.000348412	168.054	120.546	181.003	721.096	426.788	394.56
FGRAMPH1_01G01559	general amino-acid permease GAP1	1.92289	4.01681	1.15873e-05	0.000352826	22.7431	34.307	18.1003	8.46727	8.4744	2.95709
FGRAMPH1_01G16407	indoleamine -dioxygenase	-4.75786	0.152769	1.17672e-05	0.00035724	0	0.134537	0	2.55987	2.04554	0.563255
FGRAMPH1_01G18011	unnamed protein product	1.53435	4.37658	1.19136e-05	0.000360615	27.2372	34.307	29.6682	6.69505	13.4421	11.1243
FGRAMPH1_01G22577	benzoylformate decarboxylase	-2.8915	2.51781	1.2073e-05	0.000364362	2.45135	0.807225	0.680463	19.6913	5.99052	4.0836
FGRAMPH1_01G19623	heat shock protein SSC1	-2.63539	9.45434	1.23231e-05	0.000370817	174.727	199.788	208.902	2733.16	468.722	423.709
FGRAMPH1_01G05875	nik-1 (os-1p )	-1.33982	5.47419	1.24845e-05	0.000374571	19.8832	27.1766	28.0351	66.5567	54.6453	68.9988
FGRAMPH1_01G12841	related to QDE3 (involved in gene silencing)	1.96594	2.59684	1.25559e-05	0.000375612	8.03497	10.6285	8.57384	3.15061	2.48388	1.40814
FGRAMPH1_01G10265	60S ribosomal protein L14-B	-1.58566	8.8691	1.26154e-05	0.000376293	227.158	188.487	285.114	699.436	739.464	664.5
FGRAMPH1_01G00405	Zinc-type alcohol dehydrogenase	-5.78646	5.31365	1.28863e-05	0.000383256	1.36186	1.21084	1.63311	231.176	2.62999	1.40814
FGRAMPH1_01G26839	probable SCO1 precursor	-1.36227	5.87164	1.31235e-05	0.00038918	35.8169	28.6565	33.4788	104.167	67.7952	80.1231
FGRAMPH1_01G10101	nuclease s1 precursor	1.44308	5.25562	1.32137e-05	0.000390358	70.8167	53.2768	42.0526	16.5407	24.9849	19.4323
FGRAMPH1_01G07321	hypothetical protein	2.16424	2.09107	1.32396e-05	0.000390358	8.30735	6.72687	4.21887	1.37839	1.4611	1.40814
FGRAMPH1_01G27089	unnamed protein product	-4.96206	5.19246	1.37604e-05	0.000404548	2.58753	1.74899	2.44967	205.971	4.2372	3.0979
FGRAMPH1_01G24673	nucleosome assembly	-1.5583	3.87839	1.39246e-05	0.000408201	6.94549	5.91965	9.11821	26.9771	19.2866	18.7282
FGRAMPH1_01G24441	40S ribosomal protein S22	-1.56931	7.99647	1.41479e-05	0.000413563	96.6921	124.313	164.808	395.796	384.855	364.426
FGRAMPH1_01G27117	ribonuclease p subunit pop7	-1.47979	5.34684	1.42493e-05	0.000415341	16.7509	17.2208	30.0765	73.0548	48.3625	57.452
FGRAMPH1_01G04669	GPI ethanolamine phosphate transferase 1	1.45733	5.33081	1.46388e-05	0.00042548	56.9257	68.4796	50.2182	13.3901	23.9621	26.3322
FGRAMPH1_01G24165	40S ribosomal S29	-1.8552	8.03672	1.52338e-05	0.000441521	163.015	59.0619	118.809	487.557	449.143	296.836
FGRAMPH1_01G12983	hybrid signal transduction histidine kinase k	-1.49163	3.89841	1.57581e-05	0.000455426	7.7626	6.18872	9.11821	19.1006	23.9621	21.8261
FGRAMPH1_01G02555	2-oxoisovalerate dehydrogenase E2 component (dihydrolipoyl transacylase)	-2.38608	3.7878	1.59443e-05	0.00045951	4.9027	6.32326	1.9053	44.6993	13.7344	10.7018
FGRAMPH1_01G07931	60s acidic ribosomal p1	-1.68974	9.31011	1.6161e-05	0.000464446	306.146	230.597	364.184	1310.26	877.977	718.432
FGRAMPH1_01G02615	unnamed protein product	1.55468	4.20328	1.62161e-05	0.000464725	32.0037	30.9436	17.9642	10.0426	9.35106	8.1672
FGRAMPH1_01G11307	Mitochondrial zinc maintenance mitochondrial	-1.52327	4.28132	1.68715e-05	0.000482157	12.9377	7.66863	9.11821	34.8536	22.6471	28.1628
FGRAMPH1_01G09337	aspergillopepsin-2 precursor	7.39062	0.897237	1.693e-05	0.000482481	7.35404	0	1.7692	0	0	0
FGRAMPH1_01G05871	hypothetical protein	-2.37781	1.80383	1.7201e-05	0.000488173	0.817116	0.53815	1.7692	7.08888	4.38331	5.0693
FGRAMPH1_01G13603	related to aerobactin siderophore biosynthesis iucB	-1.46532	5.3916	1.72362e-05	0.000488173	21.6536	23.5441	21.3666	73.6456	74.0779	36.33
FGRAMPH1_01G01285	vacuolar transporter chaperone 4	1.5513	6.99242	1.72728e-05	0.000488173	175.952	225.216	166.986	43.3209	79.484	70.8293
FGRAMPH1_01G07975	hypothetical protein FPSE_07398	1.48872	3.9702	1.73344e-05	0.000488564	26.6925	19.2389	21.9109	8.27036	6.72107	9.1529
FGRAMPH1_01G22673	alcohol dehydrogenase	-3.58166	7.14278	1.75272e-05	0.00049264	26.6925	24.7549	13.8815	695.891	44.2714	42.8074
FGRAMPH1_01G15393	40S ribosomal S24	-1.54699	9.34222	1.81691e-05	0.000509282	347.138	264.635	380.787	889.851	1021.16	989.358
FGRAMPH1_01G25369	vacuolar iron transport	1.46566	4.78795	1.82672e-05	0.000510588	47.1204	28.6565	44.3662	18.116	11.8349	13.6589
FGRAMPH1_01G12755	30 kda heat shock	-8.99102	10.3879	1.83155e-05	0.000510588	4.9027	6.4578	4.35497	8019.09	1.60721	3.66116
FGRAMPH1_01G25875	hypothetical protein FPSE_10022	-1.30344	6.13719	1.8401e-05	0.000511577	44.5328	31.6163	45.1828	96.6844	98.4783	104.343
FGRAMPH1_01G25827	60S ribosomal protein L28	-1.61835	9.0347	1.92591e-05	0.000533984	197.197	221.314	354.249	819.356	816.172	737.16
FGRAMPH1_01G03205	inorganic phosphate transporter PHO84	1.63065	6.8572	1.9543e-05	0.000540392	179.357	177.589	167.394	29.1432	75.9774	63.9295
FGRAMPH1_01G09563	receptor kinase 5 precursor	1.46691	3.59562	1.99561e-05	0.000550327	16.4785	17.0863	18.2364	5.9074	6.57496	6.19581
FGRAMPH1_01G23915	hypothetical protein	-1.50543	3.79595	2.00947e-05	0.00055266	8.17116	5.3815	7.75728	21.2666	17.241	22.1078
FGRAMPH1_01G08277	transporter mch4	-1.40507	5.44574	2.03897e-05	0.000559268	18.7937	29.4637	22.9997	48.8345	57.7136	82.0944
FGRAMPH1_01G14177	Aspartate other partial	-6.19013	-0.106076	2.06218e-05	0.000564121	0	0	0	0.393826	2.33776	1.12651
FGRAMPH1_01G13099	hypothetical protein	-3.95427	0.594191	2.12591e-05	0.000580005	0	0	0.408278	1.96913	0.876662	4.22441
FGRAMPH1_01G05195	integral membrane	2.42418	1.33478	2.14225e-05	0.000582909	3.26846	4.57427	3.26622	0.393826	0.876662	0.704069
FGRAMPH1_01G13331	alpha-glucuronidase precursor	-1.96638	2.48498	2.16127e-05	0.000586524	1.77042	2.01806	2.72185	5.9074	11.8349	7.74476
FGRAMPH1_01G01597	40S ribosomal protein S8-B	-1.53399	9.29931	2.1712e-05	0.000587659	271.963	297.597	400.385	932.384	984.345	892.196
FGRAMPH1_01G17853	solute carrier family member 46	-1.41278	6.22821	2.26484e-05	0.000611387	44.8052	33.2307	44.3662	71.8733	127.7	126.169
FGRAMPH1_01G03457	high-affinity potassium transport	1.45522	4.43083	2.2814e-05	0.000614238	33.3656	31.4818	28.5795	7.28579	13.7344	12.8141
FGRAMPH1_01G06713	50s ribosomal l18e	-1.62114	9.05349	2.2905e-05	0.000615069	218.715	198.308	364.728	866.418	761.673	776.87
FGRAMPH1_01G27119	hypothetical protein	-1.41486	4.77413	2.32316e-05	0.000622206	15.2528	12.9156	16.195	52.9697	31.5598	34.0769
FGRAMPH1_01G01691	40S ribosomal protein S11	-1.5155	8.86458	2.41537e-05	0.000645213	213.54	218.354	292.463	734.88	675.614	660.558
FGRAMPH1_01G02001	40s ribosomal s21	-1.58968	8.74486	2.50208e-05	0.000666635	227.431	163.194	250.955	812.267	578.012	541.007
FGRAMPH1_01G19259	60S ribosomal L27-A	-1.52976	8.54851	2.54344e-05	0.000675894	179.221	156.871	241.428	581.288	554.635	531.713
FGRAMPH1_01G03165	60S ribosomal L33	-1.56547	8.70776	2.56167e-05	0.000678974	251.536	149.067	232.582	677.382	595.399	601.416
FGRAMPH1_01G27091	hypothetical protein	-3.55152	3.67732	2.58355e-05	0.000683004	3.13228	0.807225	2.04139	61.4369	4.38331	5.0693
FGRAMPH1_01G07997	glyoxalase bleomycin resistance dioxygenase	2.06939	5.80336	2.65148e-05	0.000699156	109.63	102.518	56.6146	41.7456	12.4194	10.1386
FGRAMPH1_01G13625	major facilitator superfamily transporter	-3.42877	6.744	2.66477e-05	0.000700168	15.1166	20.8533	18.6447	523.592	25.8615	39.4279
FGRAMPH1_01G09651	long-chain-fatty-acid- ligase	-1.2356	6.00911	2.669e-05	0.000700168	41.4005	36.8633	36.4728	81.3252	93.5106	95.3309
FGRAMPH1_01G08539	hypothetical protein	-2.07176	5.37789	2.68041e-05	0.000701362	17.2956	16.8172	13.4732	16.7376	75.1007	108.145
FGRAMPH1_01G07633	60S ribosomal L30	-1.59813	8.45811	2.7374e-05	0.000714447	134.416	148.664	240.476	599.995	535.348	449.9
FGRAMPH1_01G03207	Acetate kinase	1.28732	5.10994	2.74715e-05	0.000715167	52.9764	51.2588	41.3722	16.9345	20.8938	21.6853
FGRAMPH1_01G07471	60s ribosomal l44	-1.49706	8.55876	2.75866e-05	0.000716341	169.007	184.451	238.026	586.605	550.251	532.839
FGRAMPH1_01G06311	hypothetical protein FPSE_00339	1.63	4.77583	2.88293e-05	0.000746715	59.6495	39.1504	23.8162	17.3284	11.981	10.4202
FGRAMPH1_01G05603	fasciclin domain family	3.85363	1.12319	2.93069e-05	0.000757168	7.21786	1.47991	1.63311	0.59074	0.14611	0
FGRAMPH1_01G22169	quinate permease	1.94572	2.3008	2.97131e-05	0.00076573	8.44353	6.4578	6.94073	2.55987	1.89943	1.26732
FGRAMPH1_01G18021	branched-chain-amino-acid aminotransferase 2	1.95111	8.83404	3.04231e-05	0.000782056	637.759	690.446	845.544	333.768	115.573	113.073
FGRAMPH1_01G18933	amino acid permease family	2.38941	1.8411	3.15486e-05	0.000808436	4.35795	8.6104	3.40232	0.59074	0.730551	1.68977
FGRAMPH1_01G27391	hypothetical protein	1.39364	6.87282	3.16073e-05	0.000808436	209.863	166.826	131.193	60.4524	61.6585	71.111
FGRAMPH1_01G08411	hypothetical protein	3.81691	0.340372	3.18191e-05	0.000811824	1.49805	1.47991	2.31358	0.393826	0	0
FGRAMPH1_01G23825	40S ribosomal protein S13-1	-1.50553	8.62701	3.20891e-05	0.000816676	179.357	185.124	252.996	670.293	542.361	540.725
FGRAMPH1_01G03703	hypothetical protein	2.05051	4.99543	3.222e-05	0.000817972	67.9568	70.094	14.4258	9.64875	11.981	15.0671
FGRAMPH1_01G19473	unnamed protein product	-1.87368	4.36051	3.23091e-05	0.000818203	6.53693	6.18872	13.3371	14.9654	36.6737	43.7931
FGRAMPH1_01G06721	guanine nucleotide-binding subunit beta	-1.60092	9.21191	3.27829e-05	0.000828153	243.501	222.39	415.899	943.608	835.605	895.717
FGRAMPH1_01G20449	Kinetochore mis14	1.62213	3.20618	3.29079e-05	0.000829264	15.9338	10.2248	14.1536	3.34753	5.11386	4.50604
FGRAMPH1_01G02865	60S ribosomal L9-B	-1.53745	8.90579	3.32105e-05	0.000834831	213.948	197.366	325.67	728.579	719.885	690.973
FGRAMPH1_01G14829	calcium-transporting ATPase 3	-6.2785	3.49962	3.36553e-05	0.00084394	0.136186	0	0.680463	66.1628	1.16888	0.281628
FGRAMPH1_01G08879	hypothetical protein	-3.52074	0.577293	3.41099e-05	0.000853248	0	0.403612	0.136093	0.787653	3.65276	2.25302
FGRAMPH1_01G12737	large-conductance mechanosensitive channel	-1.71532	9.65248	3.41958e-05	0.00085331	306.827	236.382	583.702	1308.49	1233.61	1158.48
FGRAMPH1_01G01529	hypothetical protein	-1.34627	5.94195	3.43027e-05	0.000853896	31.7313	26.1003	45.8632	100.82	87.9584	75.0538
FGRAMPH1_01G09207	hypothetical protein	1.28499	4.6871	3.50434e-05	0.000870215	32.0037	37.2669	38.9225	13.7839	14.9033	15.6303
FGRAMPH1_01G22719	aminobenzoyl-glutamate utilization b	-1.65411	3.25538	3.55479e-05	0.000880606	5.03888	3.90159	4.49106	9.45184	14.1727	18.5874
FGRAMPH1_01G19303	40s ribosomal s25	-1.52371	9.51488	3.69175e-05	0.000912326	402.838	292.619	436.857	1292.14	1033.44	930.357
FGRAMPH1_01G15481	hypothetical protein	-5.00903	0.396286	3.74005e-05	0.000922035	0.136186	0	0	0.196913	4.52942	1.26732
FGRAMPH1_01G18315	60S acidic ribosomal protein P2	-1.46577	9.82877	3.75894e-05	0.00092268	472.157	402.267	575.536	1402.22	1313.82	1289.01
FGRAMPH1_01G10137	methylcrotonoyl-CoA carboxylase subunit beta	-2.04959	4.42885	3.7607e-05	0.00092268	7.35404	10.6285	6.94073	66.7536	20.1632	16.7568
FGRAMPH1_01G01375	siderophore iron transporter mirB	-3.29523	4.98104	3.80256e-05	0.000930718	4.49414	7.13048	5.85199	151.82	12.5655	7.88557
FGRAMPH1_01G14559	external NADH-ubiquinone oxidoreductase 1	-1.37281	6.71825	3.9148e-05	0.000955903	49.2993	49.3752	76.8924	155.955	159.699	139.124
FGRAMPH1_01G18019	transcription factor	1.94614	8.85486	3.96886e-05	0.000966794	601.125	747.221	855.479	342.235	119.664	110.257
FGRAMPH1_01G03311	alternative oxidase	-3.19558	6.35835	3.98114e-05	0.000967483	16.2061	16.279	15.9228	391.464	24.2543	28.4444
FGRAMPH1_01G07365	hypothetical protein	1.31116	4.26991	4.01926e-05	0.000974433	25.8753	26.5039	28.7156	10.2395	11.1044	11.2651
FGRAMPH1_01G12205	formate transporter	-1.28853	6.05623	4.08798e-05	0.000988749	29.5524	38.3432	47.6324	85.8542	87.2278	109.131
FGRAMPH1_01G19307	ADP%2CATP carrier protein	-1.49517	10.6635	4.10335e-05	0.000990126	756.786	775.339	1015.8	2927.31	2191.65	2063.77
FGRAMPH1_01G20923	hypothetical protein	-4.89801	8.56942	4.12059e-05	0.000991947	30.9142	22.0641	20.9583	2149.5	29.3682	27.3179
FGRAMPH1_01G22105	hypothetical protein	-6.46717	0.0100165	4.23095e-05	0.00101612	0	0	0	3.74135	1.02277	0.140814
FGRAMPH1_01G01399	fanconi anemia group m	1.53142	3.19027	4.25489e-05	0.00101948	13.4824	14.1264	11.5679	5.11974	4.09109	4.36523
FGRAMPH1_01G00963	DNA-directed RNA polymerases I and III 40 kDa polypeptide	-1.59985	4.29936	4.37371e-05	0.0010455	12.1206	7.26502	9.52649	16.3438	36.5276	34.6402
FGRAMPH1_01G03615	glycerophosphocholine phosphodiesterase	1.22482	5.26979	4.39507e-05	0.00104816	58.9685	54.0841	47.6324	25.2049	21.6243	21.967
FGRAMPH1_01G24197	hypothetical protein	-2.61722	3.87145	4.43624e-05	0.00105551	4.63032	5.11242	2.44967	57.8925	7.74385	9.71615
FGRAMPH1_01G23501	60S ribosomal L39	-1.5728	8.50024	4.51486e-05	0.00107173	214.902	111.801	219.517	548.01	568.369	508.619
FGRAMPH1_01G02873	30 kDa heat shock protein	-5.52268	11.5768	4.66069e-05	0.00110379	151.166	140.323	98.6672	17711.2	107.245	120.396
FGRAMPH1_01G07455	hypothetical protein	-3.35592	6.2481	4.79737e-05	0.00113353	10.0778	12.9156	17.556	373.741	20.3093	21.8261
FGRAMPH1_01G18771	atp-dependent zn protease	1.49403	7.21354	4.97517e-05	0.00117283	217.625	255.083	183.045	50.8036	88.8351	92.9371
FGRAMPH1_01G05311	hypothetical protein	-1.52183	3.85239	5.0168e-05	0.00117993	10.4863	5.3815	6.12417	21.8574	23.6699	17.7425
FGRAMPH1_01G09333	short chain dehydrogenase reductase family	-3.47802	0.215879	5.08459e-05	0.00119193	0.272372	0	0.136093	2.75679	1.16888	1.26732
FGRAMPH1_01G05987	import inner membrane translocase subunit TIM8	-1.21245	5.29703	5.09115e-05	0.00119193	26.9648	23.9477	19.7334	52.5758	56.3986	54.7766
FGRAMPH1_01G28203	hypothetical protein	1.75524	2.41005	5.12069e-05	0.00119611	9.12446	7.13048	6.80463	2.36296	2.04554	2.39383
FGRAMPH1_01G20673	chromosome transmission fidelity 4	1.45739	3.54172	5.2065e-05	0.00121019	13.21	16.9517	19.5973	5.71048	6.72107	5.63255
FGRAMPH1_01G19097	hypothetical protein	-5.1297	6.44964	5.21486e-05	0.00121019	9.39683	3.2289	1.9053	497.994	8.4744	4.22441
FGRAMPH1_01G15305	hypothetical protein	2.19555	3.03654	5.21642e-05	0.00121019	5.856	7.5341	25.3132	2.9537	3.21443	2.25302
FGRAMPH1_01G15741	unnamed protein product	-2.37131	4.19376	5.24324e-05	0.00121366	8.17116	4.57427	4.89934	67.7382	10.9583	13.0957
FGRAMPH1_01G16263	vegetative incompatibility het-e-1	-3.85736	3.15082	5.30562e-05	0.00122532	1.36186	0.941762	1.08874	46.0777	1.60721	2.39383
FGRAMPH1_01G25703	fusarin C cluster-oxidoreductase	-2.67922	0.962443	5.33227e-05	0.0012287	0.408558	0.53815	0.408278	5.11974	1.75332	2.25302
FGRAMPH1_01G28193	calcium-transporting ATPase 3	-1.38982	5.05085	5.4787e-05	0.00125685	12.2567	17.6244	24.6328	52.3789	53.038	37.5973
FGRAMPH1_01G12275	ethanolamine utilization	-4.34548	-0.105603	5.47898e-05	0.00125685	0	0	0.136093	0.59074	1.31499	1.83058
FGRAMPH1_01G10409	2-oxoisovalerate dehydrogenase subunit beta	-1.99869	4.26792	5.65992e-05	0.00129545	9.26065	9.55216	4.08278	55.1357	20.8938	15.912
FGRAMPH1_01G19301	40S ribosomal protein S5-B	-1.5068	9.05081	5.78665e-05	0.0013215	222.528	232.615	372.758	815.024	737.711	800.104
FGRAMPH1_01G19743	altered inheritance of mitochondria mitochondrial	-1.30956	4.54766	5.89067e-05	0.00134226	13.0739	10.763	16.0589	37.6104	32.7287	28.726
FGRAMPH1_01G25113	mfs transporter	1.598	3.09078	5.95474e-05	0.00135384	16.4785	9.82123	10.6152	4.13518	3.94498	4.0836
FGRAMPH1_01G18457	hydrolase-hd superfamily	-2.88059	6.84205	6.08331e-05	0.00138001	36.0893	21.9296	24.2245	512.368	45.8786	48.0175
FGRAMPH1_01G22651	40S ribosomal protein S7	-1.57647	8.87166	6.29531e-05	0.00142494	185.349	175.437	344.587	772.688	661.734	669.429
FGRAMPH1_01G20767	40S ribosomal protein S0	-1.48041	8.88286	6.35164e-05	0.00143452	237.781	189.563	319.546	669.505	729.821	684.778
FGRAMPH1_01G05061	60S ribosomal protein L16	-1.42648	9.72388	6.47344e-05	0.0014588	440.017	411.55	523.821	1395.72	1123.44	1177.91
FGRAMPH1_01G21129	hypothetical protein	-1.85022	2.99788	6.8036e-05	0.00152984	3.67702	2.69075	3.6745	5.71048	16.0721	14.363
FGRAMPH1_01G06963	60S ribosomal L22	-1.56666	8.85554	7.05867e-05	0.00158371	170.096	214.587	316.415	889.654	571.876	615.497
FGRAMPH1_01G12373	hypothetical protein	-3.35893	0.851571	7.13631e-05	0.00159763	0.272372	0.403612	0.136093	6.10431	2.19165	0.704069
FGRAMPH1_01G15375	neutral amino acid permease	-1.78891	11.3567	7.24004e-05	0.00161432	1089.62	974.32	1467.08	1806.68	5025.76	5369.09
FGRAMPH1_01G13971	glycoside hydrolase family 13	-2.54786	1.19052	7.24244e-05	0.00161432	0.68093	0.269075	0.816556	5.51357	3.50665	1.68977
FGRAMPH1_01G12735	dentin sialophospho precursor	-1.63366	9.65936	7.26464e-05	0.00161575	343.597	238.669	599.897	1296.67	1238.58	1133.13
FGRAMPH1_01G09023	quinate utilization oxidoreductase	-3.13722	1.36046	7.39725e-05	0.00164168	0.136186	0.672687	0.544371	0.59074	6.13663	5.49174
FGRAMPH1_01G00161	isoprenylcysteine alpha-carbonyl methylesterase ICMEL1	2.01919	3.16818	7.42676e-05	0.00164466	6.8093	12.6465	22.1831	1.77222	4.82164	3.52035
FGRAMPH1_01G25677	integral membrane	-1.37813	3.98172	7.52203e-05	0.00165992	8.44353	7.93771	9.52649	28.7493	19.1404	19.7139
FGRAMPH1_01G00329	hypothetical protein	-1.20466	4.86262	7.52815e-05	0.00165992	17.0232	16.6826	18.6447	40.5641	44.2714	35.9075
FGRAMPH1_01G17173	d-galacturonic acid reductase	1.45644	3.70367	7.79172e-05	0.00171435	19.747	16.8172	19.1891	9.25492	6.28274	4.92848
FGRAMPH1_01G00213	hypothetical protein	-5.8876	7.3536	7.89971e-05	0.00173438	7.49023	6.59233	2.17748	957.983	2.19165	5.77337
FGRAMPH1_01G03885	mitochondrial phosphate carrier	-1.51719	8.86799	7.97258e-05	0.00174663	232.878	206.246	286.339	953.454	549.813	573.535
FGRAMPH1_01G15339	nitric oxide dioxygenase	-2.0251	8.13336	8.07515e-05	0.00176532	103.501	108.841	119.762	927.855	192.135	232.202
FGRAMPH1_01G11601	hypothetical protein	2.19152	3.43866	8.13038e-05	0.0017736	12.5291	4.97789	34.1593	3.34753	4.2372	3.66116
FGRAMPH1_01G12977	vitamin b6	1.27624	6.39016	8.31902e-05	0.00181089	134.143	138.977	81.6556	45.487	53.038	47.8767
FGRAMPH1_01G25539	Delta-endotoxin partial	-3.64977	-0.0227925	8.51718e-05	0.00185009	0	0	0.272185	0.984566	1.4611	1.54895
FGRAMPH1_01G23105	50S ribosomal subunit L30	-1.15176	5.40389	8.9163e-05	0.00193268	25.7392	27.7147	24.905	61.4369	62.243	50.5522
FGRAMPH1_01G16209	hypersensitive response-inducing	-2.43979	1.53231	9.30803e-05	0.00200919	1.49805	0.941762	0	4.92283	3.50665	5.0693
FGRAMPH1_01G26933	hypothetical protein FLAG1_00751	2.15773	1.9305	9.30855e-05	0.00200919	6.67311	6.18872	4.21887	0.196913	2.04554	1.40814
FGRAMPH1_01G11113	40S ribosomal protein S9	-1.4416	9.29377	9.49507e-05	0.00204261	261.205	310.781	440.94	898.909	935.106	917.402
FGRAMPH1_01G15381	DNA-directed RNA polymerase I subunit RPA43	-1.56464	3.11648	9.51538e-05	0.00204261	5.03888	2.82529	4.89934	15.7531	10.8122	11.4059
FGRAMPH1_01G12935	Oligopeptide transporter OPT superfamily	4.92339	1.96046	9.52325e-05	0.00204261	16.7509	0	3.8106	0.196913	0	0.422441
FGRAMPH1_01G05601	conidial pigment biosynthesis oxidase arb2 brown2	4.38002	1.22372	9.57559e-05	0.00204722	9.80539	0.672687	0.952649	0.393826	0.14611	0
FGRAMPH1_01G16903	glycerol-3-phosphate dehydrogenase	-4.20586	6.67427	9.58478e-05	0.00204722	12.5291	9.01401	9.93477	561.006	11.8349	9.1529
FGRAMPH1_01G03683	60S ribosomal protein L31	-1.42301	9.02859	9.66942e-05	0.002061	279.862	224.812	346.084	857.754	719.447	704.21
FGRAMPH1_01G14419	unspecified product	-2.88215	2.4544	9.72165e-05	0.00206782	0.68093	0.672687	2.44967	21.0697	4.82164	2.67546
FGRAMPH1_01G02161	inosine-5'-monophosphate dehydrogenase IMD2	-1.26968	6.74805	0.000100704	0.00213756	65.7778	50.8552	71.993	141.974	173.725	139.124
FGRAMPH1_01G12911	Altered inheritance rate of mitochondria 38 like	-3.34312	6.74389	0.000101284	0.00214543	20.1555	16.5481	20.9583	535.998	27.1765	22.671
FGRAMPH1_01G14097	related to thioredoxin	-1.20287	6.43163	0.00010391	0.0021965	51.3421	61.08	43.9579	132.72	108.998	118.424
FGRAMPH1_01G28045	adenosylmethionine-8-amino-7-oxononanoate aminotransferase	-1.85427	3.38758	0.000106893	0.00225489	5.856	2.55621	4.89934	24.8111	15.3416	8.30801
FGRAMPH1_01G07113	transcription factor	1.51913	4.14681	0.000109392	0.00230286	32.4123	28.6565	16.195	10.4364	5.84441	10.7018
FGRAMPH1_01G25159	hypothetical protein	-1.36228	5.48647	0.000110541	0.00232227	32.5485	21.2569	21.0944	47.653	91.7573	53.0868
FGRAMPH1_01G27093	related to human TGR-CL10C	-2.31526	7.46545	0.000114378	0.00239795	59.2409	64.4434	53.6205	680.532	98.6245	103.78
FGRAMPH1_01G09915	hypothetical protein FPSE_05030	1.1976	5.37905	0.000118547	0.00248027	48.6184	61.8872	62.0583	19.4944	24.9849	30.5566
FGRAMPH1_01G04243	demethylmenaquinone methyltransferase	-1.86693	3.6079	0.000119302	0.00249098	6.67311	4.3052	4.49106	33.6722	13.7344	9.43452
FGRAMPH1_01G11689	amino acid transporter	-2.47213	7.24897	0.000121464	0.00253095	35.136	32.9617	71.1765	602.751	73.6396	96.8799
FGRAMPH1_01G04137	hypothetical protein	1.38723	4.04943	0.000123703	0.00257237	19.066	31.4818	19.8695	8.8611	7.45163	10.561
FGRAMPH1_01G18777	polyketide synthase	2.90557	0.333563	0.000125035	0.0025907	1.49805	1.88352	1.63311	0	0.438331	0.140814
FGRAMPH1_01G26615	pyridoxamine 5'-phosphate oxidase	-1.62317	9.78449	0.000125091	0.0025907	511.515	218.22	566.69	1649.15	1145.94	1198.75
FGRAMPH1_01G10545	60s ribosomal protein L24	-1.38023	9.33016	0.000126334	0.00261117	354.901	294.099	422.432	1011.74	887.912	889.521
FGRAMPH1_01G05153	canalicular multispecific organic anion transporter 2	-2.14657	2.15189	0.000129413	0.00266941	1.08949	0.403612	3.13013	7.4827	6.13663	7.04069
FGRAMPH1_01G21171	hypothetical protein	1.18835	5.56091	0.000130941	0.00269549	52.5678	60.2728	82.6083	30.9154	26.0076	28.8668
FGRAMPH1_01G06627	mitochondrial import inner membrane translocase subunit TIM44	-1.45267	6.76272	0.000134786	0.00276907	61.0113	47.3572	65.5967	243.976	126.678	105.892
FGRAMPH1_01G25921	hypothetical protein	-3.73949	4.90175	0.000135189	0.00277177	5.58363	4.97789	1.9053	157.334	4.82164	5.21011
FGRAMPH1_01G20773	nucleolar protein NOP5	-1.15171	5.88353	0.00013567	0.00277608	33.3656	33.4998	42.597	86.248	87.374	69.7028
FGRAMPH1_01G05391	integral membrane	-1.34843	4.9494	0.000136673	0.00279103	20.2917	12.7811	18.7808	62.2246	35.3587	34.781
FGRAMPH1_01G22663	cercosporin resistance	-2.17591	3.15658	0.000140007	0.00285342	3.81321	3.76705	1.7692	3.15061	18.4099	20.6996
FGRAMPH1_01G01095	S-adenosylmethionine synthetase	1.43949	8.82634	0.000141452	0.00287713	520.367	571.919	896.17	209.713	265.629	257.689
FGRAMPH1_01G27685	myosin-crossreactive antigen	-1.55867	5.71585	0.000142093	0.00287798	28.4629	27.5802	23.544	136.658	45.4403	52.8052
FGRAMPH1_01G16829	C-5 sterol desaturase	1.23591	5.42638	0.000142309	0.00287798	67.5483	71.5739	40.5556	28.5524	24.8388	22.9527
FGRAMPH1_01G08373	hypothetical protein	-1.46575	6.43796	0.000142338	0.00287798	31.8675	34.4416	71.5847	168.558	95.41	117.157
FGRAMPH1_01G06103	60s ribosomal l7	-1.36547	8.97845	0.000142697	0.00287955	238.734	266.922	340.096	659.856	744.87	774.476
FGRAMPH1_01G25479	hypothetical protein	2.41399	2.42542	0.000143617	0.00288823	8.57972	9.01401	7.75728	3.93826	0.292221	0.704069
FGRAMPH1_01G10863	major facilitator superfamily	1.25903	4.99246	0.000143692	0.00288823	46.5756	52.7387	34.0232	16.1469	15.7799	23.6567
FGRAMPH1_01G06247	histone H3	1.64767	2.56459	0.000144633	0.00289553	8.98828	8.47586	7.89338	3.74135	1.89943	2.53465
FGRAMPH1_01G04477	endonuclease exonuclease phosphatase family	1.20715	5.41167	0.000144725	0.00289553	59.1047	65.2507	52.5318	20.2821	22.0627	34.0769
FGRAMPH1_01G15379	transesterase ( )	-2.3283	0.941532	0.000144904	0.00289553	0.272372	0.807225	0.544371	2.9537	2.62999	2.81628
FGRAMPH1_01G24237	dihydrofolate reductase	-2.00643	1.47024	0.000146548	0.00292267	0.68093	1.21084	1.08874	3.93826	4.96775	3.23872
FGRAMPH1_01G19445	methylglutaconyl- hydratase	-1.87474	4.49578	0.000150977	0.00300515	13.3462	8.74493	6.66854	66.9505	22.0627	16.8977
FGRAMPH1_01G17353	meiotic coiled-coil protein 2	1.56308	4.36353	0.000153261	0.00304468	28.8714	31.4818	30.4848	3.93826	12.7116	13.7998
FGRAMPH1_01G20325	40S ribosomal S23	-1.35039	9.60981	0.000154427	0.0030619	384.589	412.357	523.276	1190.14	1107.52	1068.78
FGRAMPH1_01G14579	60S ribosomal protein L32	-1.44311	8.77682	0.000154946	0.00306626	174.863	202.882	329.48	677.382	596.861	648.87
FGRAMPH1_01G21265	hypothetical protein	-1.39051	4.331	0.000158313	0.00312683	8.98828	13.3192	10.6152	37.6104	30.6832	18.3058
FGRAMPH1_01G16881	lymphoid-specific helicase	1.58555	2.61343	0.000161298	0.00317966	7.35404	9.82123	8.84602	3.54444	2.7761	2.39383
FGRAMPH1_01G23821	hypothetical protein	2.54417	0.87471	0.000162861	0.00320058	2.45135	2.1526	3.13013	0.59074	0.730551	0
FGRAMPH1_01G06449	hypothetical protein	-3.13165	4.95251	0.000163289	0.00320058	5.71981	5.65057	7.62119	151.426	8.32829	7.32232
FGRAMPH1_01G01695	unnamed protein product	2.22437	1.09155	0.000163298	0.00320058	3.54084	2.95982	2.44967	0.393826	0.730551	0.704069
FGRAMPH1_01G16649	g- coupled receptor	1.23195	5.94883	0.000164119	0.00320822	104.046	89.0638	65.4606	32.0969	47.0475	30.8382
FGRAMPH1_01G19503	triose phosphate 3-phosphoglycerate phosphate translocator	1.48166	7.51005	0.000164315	0.00320822	288.987	301.902	212.985	61.0431	140.85	85.7556
FGRAMPH1_01G13623	wsc 2	1.34423	7.80411	0.000167474	0.00326367	261.613	347.914	351.119	99.835	139.389	138.983
FGRAMPH1_01G27801	hypothetical protein	-2.74892	8.46605	0.00016887	0.00328462	109.357	106.419	58.9281	1561.92	126.678	158.556
FGRAMPH1_01G23525	60S ribosomal L2	-1.40298	9.85752	0.000169253	0.00328582	420.951	406.707	699.244	1386.27	1355.76	1295.91
FGRAMPH1_01G19891	dj-1 family	-1.20144	6.39005	0.000176235	0.0034068	57.0619	48.2989	46.6798	84.2789	130.33	134.9
FGRAMPH1_01G16359	HET domain-containing	3.93761	1.44938	0.000176616	0.0034068	0.544744	1.74899	11.1596	0.59074	0	0.281628
FGRAMPH1_01G00719	nicotinate phosphoribosyltransferase	1.10686	5.52229	0.000176715	0.0034068	59.1047	60.6764	67.2298	25.4018	32.4365	28.8668
FGRAMPH1_01G18249	mitochondrial import inner membrane translocase subunit tim23	-1.17662	5.76702	0.000176817	0.0034068	33.3656	26.3693	40.0112	62.4215	79.1918	83.7842
FGRAMPH1_01G19009	mitochondrial chaperone bcs1	1.60866	2.76087	0.000181308	0.00347339	9.39683	8.47586	11.2957	1.77222	4.2372	3.37953
FGRAMPH1_01G20341	coproporphyrinogen III oxidase	-1.72801	9.80296	0.000181692	0.00347339	455.406	360.157	426.923	2446.84	790.603	878.96
FGRAMPH1_01G27157	hypothetical protein	1.37512	4.261	0.000182103	0.00347339	17.2956	28.791	35.5202	8.8611	10.3738	12.11
FGRAMPH1_01G12007	hypothetical protein	-1.25004	4.8457	0.000182349	0.00347339	22.7431	14.53	13.3371	45.0931	41.7875	33.6545
FGRAMPH1_01G21291	cyanamide hydratase	-3.74458	2.50243	0.000182547	0.00347339	0.817116	1.21084	0.272185	28.9462	1.75332	0.985697
FGRAMPH1_01G22829	hypothetical protein	3.90591	-0.215678	0.000182725	0.00347339	0.817116	1.21084	1.08874	0	0.14611	0
FGRAMPH1_01G21743	hypothetical protein	2.17493	1.46018	0.000182965	0.00347339	5.03888	4.3052	2.58576	0.196913	1.31499	0.985697
FGRAMPH1_01G05623	beta-fructofuranosidase	-2.09406	4.46285	0.000182989	0.00347339	8.44353	8.87947	7.62119	79.7499	13.0038	14.2222
FGRAMPH1_01G21709	hypothetical protein	2.42861	3.00367	0.000184384	0.0034934	14.4357	14.53	9.79867	6.10431	0.730551	0.563255
FGRAMPH1_01G00867	acetyl-coenzyme A synthetase	-1.50421	7.72709	0.000187566	0.00354069	105.544	129.021	96.3536	177.222	318.667	442.719
FGRAMPH1_01G24995	hypothetical protein	-4.26319	8.83262	0.000187865	0.00354069	35.8169	39.554	60.0169	2528.76	34.9204	37.1748
FGRAMPH1_01G14135	related to integral membrane PTH11	2.09484	3.00049	0.000188123	0.00354069	14.2995	9.95577	12.9288	6.30122	1.89943	0.704069
FGRAMPH1_01G12235	phospholipase a2	2.24722	1.27999	0.000188265	0.00354069	4.22177	3.63251	2.58576	0.196913	1.31499	0.563255
FGRAMPH1_01G06101	40S ribosomal protein S14	-1.36289	8.3692	0.000188747	0.00354324	145.991	172.208	236.801	525.168	480.557	421.878
FGRAMPH1_01G18941	pre translocase subunit	-1.1261	5.4952	0.000191124	0.00357893	29.5524	22.4678	32.5262	62.8153	57.8597	63.9295
FGRAMPH1_01G08377	EF-hand calcium-binding domain	1.51822	3.46475	0.000191347	0.00357893	13.6186	11.4357	22.5914	4.13518	7.1594	5.21011
FGRAMPH1_01G17515	uracil permease	-1.80595	7.31858	0.000194011	0.00361127	78.4431	95.387	38.9225	454.87	122.44	167.005
FGRAMPH1_01G00641	hypothetical protein	4.02871	-0.137951	0.000194056	0.00361127	1.49805	0.403612	1.49702	0	0.14611	0
FGRAMPH1_01G01173	cystathionine beta-lyase	-1.49678	7.19821	0.000194431	0.00361127	52.8402	63.6362	113.637	145.913	245.319	258.112
FGRAMPH1_01G07551	homoserine kinase	-1.56812	8.10991	0.000194743	0.00361127	144.766	106.688	166.169	210.106	490.054	538.05
FGRAMPH1_01G07581	hypothetical protein FPSE_03649	-2.23476	9.68974	0.000194841	0.00361127	191.341	292.619	384.19	3052.75	434.24	599.726
FGRAMPH1_01G04145	nad dependent epimerase dehydratase family	-1.46849	5.12096	0.000195965	0.00362468	15.6614	10.4939	28.8516	35.6413	55.9602	60.5499
FGRAMPH1_01G15383	hypothetical protein	-1.2955	4.18108	0.000196274	0.00362468	8.7159	9.82123	12.5205	32.2938	22.6471	21.5445
FGRAMPH1_01G22085	hypothetical protein	1.70483	2.74421	0.000198796	0.00366465	8.17116	10.763	10.343	1.18148	3.36054	4.22441
FGRAMPH1_01G15607	branched-chain amino acid aminotransferase	-1.31155	4.50976	0.00020043	0.00368812	17.7042	10.2248	10.8874	38.0043	33.7515	24.7832
FGRAMPH1_01G20849	SIK1 protein	-1.11901	5.76179	0.000202221	0.00371441	32.957	30.8091	38.3781	76.5993	82.5523	62.803
FGRAMPH1_01G11111	50S ribosomal L21e	-1.37011	9.10277	0.000202796	0.0037183	288.17	235.441	396.166	795.333	795.132	787.149
FGRAMPH1_01G03625	related to aldehyde reductase II	1.12316	5.2427	0.000206987	0.00378835	51.0697	45.6082	57.7033	21.0697	22.6471	27.0363
FGRAMPH1_01G04241	acetyl-coenzyme A synthetase	-3.43427	8.91833	0.000207632	0.00379337	72.1786	86.104	87.5076	2483.08	88.9812	85.6148
FGRAMPH1_01G20613	60s ribosomal l26	-1.47799	8.89149	0.000209216	0.00381549	206.458	188.487	357.379	872.719	564.716	658.445
FGRAMPH1_01G24201	cutinase transcription factor 1 beta	1.31721	6.08292	0.000210233	0.00382722	112.49	118.931	57.4311	28.9462	40.1803	46.6094
FGRAMPH1_01G27109	Dihydrofolate reductase	-1.3716	7.41982	0.00021514	0.00390958	94.1045	75.2064	116.631	169.542	274.687	295.568
FGRAMPH1_01G12925	alanyl-trna synthetase	-3.67265	4.61927	0.000216576	0.00392871	3.94939	4.97789	1.7692	129.766	3.65276	3.80197
FGRAMPH1_01G15743	hypothetical protein	-1.32045	3.88731	0.000219866	0.00398133	8.03497	9.41762	7.4851	14.7685	22.3549	25.0649
FGRAMPH1_01G02457	hypothetical protein	3.54294	0.0987097	0.00022403	0.00404955	0.953302	2.55621	0.680463	0	0	0.281628
FGRAMPH1_01G09871	dna helicase ii atp-dependent dna helicase	1.57997	2.62762	0.000229121	0.00413129	6.94549	11.3011	8.02947	3.34753	2.92221	2.53465
FGRAMPH1_01G10435	unnamed protein product	1.82481	2.64326	0.000229359	0.00413129	12.9377	10.3594	4.35497	2.75679	2.7761	2.25302
FGRAMPH1_01G27033	hypothetical protein	3.84355	-0.255227	0.00023094	0.00415245	0.953302	0.941762	1.08874	0	0.14611	0
FGRAMPH1_01G10643	40S ribosomal protein S4	-1.43122	9.0814	0.000233555	0.0041921	206.322	286.834	385.687	987.126	688.618	694.494
FGRAMPH1_01G07019	tubulin gamma chain	-2.76464	7.779	0.00023452	0.00420205	77.626	54.0841	37.2894	989.292	78.8996	80.8271
FGRAMPH1_01G12417	glycerol kinase	-2.1039	1.6625	0.000235893	0.00421263	0.68093	0.941762	1.63311	2.55987	6.28274	5.21011
FGRAMPH1_01G05309	hypothetical protein	-1.27584	3.69452	0.000235933	0.00421263	8.57972	6.59233	7.07682	18.9037	20.0171	15.0671
FGRAMPH1_01G17119	probable dead-box precursor CYT-19	-1.11836	6.07565	0.000241388	0.0043025	41.1282	47.7608	38.242	78.7653	110.459	86.7413
FGRAMPH1_01G16245	retinol dehydrogenase	-7.21935	4.97895	0.000242897	0.00432188	0	1.21084	0	187.855	0.14611	0.844883
FGRAMPH1_01G03421	elongation factor G 1	-1.12122	6.23977	0.000246606	0.004373	42.49	41.7066	58.1116	112.634	102.862	94.2044
FGRAMPH1_01G14149	hypothetical protein	-2.17301	2.11268	0.000247027	0.004373	1.77042	1.21084	1.49702	13.587	3.21443	3.80197
FGRAMPH1_01G08501	s gene 30 kDa polypeptide	-1.14783	4.95816	0.000247052	0.004373	17.4318	17.8935	22.1831	51.1974	38.5731	37.8789
FGRAMPH1_01G14891	hypothetical protein	-4.35897	8.00236	0.00024848	0.00439068	29.9609	23.275	18.2364	1436.88	14.4649	16.4752
FGRAMPH1_01G21401	phosphatidylcholine-hydrolyzing phospholipase partial	-2.93048	0.345941	0.000257446	0.00454126	0.136186	0.403612	0.136093	3.34753	1.4611	0.844883
FGRAMPH1_01G21983	hypothetical protein	3.27863	0.371816	0.000259383	0.00456756	1.36186	1.21084	2.72185	0.59074	0	0
FGRAMPH1_01G27571	hypothetical protein	-2.51277	0.959817	0.000263336	0.0046292	0.272372	0.941762	0.272185	4.13518	1.16888	3.52035
FGRAMPH1_01G20869	homoaconitase	-1.36929	5.95466	0.00026414	0.00463537	27.101	27.4456	48.8573	52.3789	113.089	101.527
FGRAMPH1_01G09997	3-demethylubiquinone-9 3-o-methyltransferase	-1.47362	6.4554	0.000265549	0.00465211	60.6028	42.9174	35.5202	209.91	78.7535	97.8656
FGRAMPH1_01G06729	hypothetical protein	-1.32473	10.2244	0.000266697	0.00466041	624.004	582.682	840.917	2036.48	1537.81	1554.87
FGRAMPH1_01G11615	Pepsin A	-1.37817	4.49484	0.000266934	0.00466041	9.53302	13.4537	14.1536	18.7068	33.8976	43.7931
FGRAMPH1_01G23279	60s acidic ribosomal p0	-1.30236	9.5683	0.000268973	0.00468801	379.142	403.074	531.442	1101.73	1049.07	1089.19
FGRAMPH1_01G04529	rrna 2 -o-methyltransferase fibrillarin	-1.12401	6.47484	0.000272501	0.00474142	56.5172	53.815	57.0228	137.249	127.7	99.9778
FGRAMPH1_01G21845	hypothetical protein	3.03009	0.845137	0.000273103	0.00474163	1.49805	0.941762	5.44371	0	0.584441	0.281628
FGRAMPH1_01G21365	ab hydrolase superfamily yisy	-2.84326	3.1959	0.00027344	0.00474163	1.36186	2.28714	2.99404	41.3518	3.06832	3.80197
FGRAMPH1_01G20945	hypothetical protein	2.5853	1.20353	0.00027413	0.00474556	2.72372	2.69075	4.76324	0	0.14611	1.40814
FGRAMPH1_01G05801	hypothetical protein	1.60841	4.02074	0.000279332	0.00482745	25.1944	25.8312	20.6861	13.9808	5.99052	3.80197
FGRAMPH1_01G11095	ap endonuclease 2	1.31693	3.69877	0.000282736	0.00487802	14.4357	20.1806	19.5973	5.51357	9.20495	6.89988
FGRAMPH1_01G27659	monocarboxylate transporter 10	-2.80979	0.832055	0.00029087	0.00500991	0.136186	0.134537	0.816556	0.787653	4.2372	2.81628
FGRAMPH1_01G27735	nudix containing	-1.78939	4.06522	0.000296142	0.00509215	6.26456	2.95982	12.9288	12.4055	28.7837	35.3443
FGRAMPH1_01G21485	pectin lyase	-2.98117	1.04788	0.000298859	0.00513025	0.68093	0	0.544371	6.69505	2.62999	0.844883
FGRAMPH1_01G01033	40S ribosomal protein S15	-1.33543	9.77974	0.000307531	0.00527028	487.001	364.731	644.671	1347.87	1183.35	1245.08
FGRAMPH1_01G04361	related to DUF124 domain	-2.43674	2.88895	0.000308535	0.00527863	2.99609	1.61445	2.17748	28.5524	5.84441	2.81628
FGRAMPH1_01G02711	hypothetical protein	-1.41484	4.61266	0.000309964	0.00529423	7.21786	11.0321	21.3666	31.5061	37.4042	36.7524
FGRAMPH1_01G10501	hypothetical protein FPSE_11556	-3.0922	7.70395	0.000315559	0.00538082	51.7507	42.6484	36.8811	1025.92	39.742	54.4949
FGRAMPH1_01G24779	aspartate kinase	-1.88428	7.14542	0.000317974	0.00541297	37.1788	43.7247	99.7559	63.7999	279.217	323.872
FGRAMPH1_01G02875	hypothetical protein FOWG_07428	-1.73338	6.67085	0.000319017	0.0054217	54.883	52.7387	33.4788	308.563	80.3607	80.6863
FGRAMPH1_01G05863	gnat family	-1.90281	5.61831	0.000320754	0.00544217	9.39683	9.28308	43.1414	37.6104	91.7573	101.808
FGRAMPH1_01G04723	ubiquitin-60S ribosomal L40	-1.30574	9.06514	0.000322161	0.005457	277.275	260.195	387.728	799.074	728.798	759.409
FGRAMPH1_01G20853	probable ubiquitin ribosomal S27a fusion	-1.35983	9.88736	0.000324092	0.00547217	450.095	399.98	742.794	1279.54	1398.42	1410.25
FGRAMPH1_01G06669	histone-lysine N-methyltransferase	1.25245	5.33167	0.000324609	0.00547217	48.2098	41.8411	78.7977	16.9345	25.5693	28.1628
FGRAMPH1_01G02563	transcription factor	1.12915	6.63414	0.000325615	0.00547217	125.7	121.622	160.317	60.0585	60.4897	65.76
FGRAMPH1_01G02449	unnamed protein product	1.22058	3.88692	0.000325673	0.00547217	16.8871	20.5842	23.2718	8.07344	8.76662	9.1529
FGRAMPH1_01G27717	glucose and ribitol dehydrogenase 1	2.01228	1.73937	0.000325731	0.00547217	3.40465	7.39956	3.6745	0.59074	1.89943	0.985697
FGRAMPH1_01G16213	alpha-l-rhamnosidase c	-3.40465	-0.19788	0.000326654	0.00547869	0	0.134537	0.136093	1.57531	1.31499	0.563255
FGRAMPH1_01G02733	dipeptidyl-peptidase 5	1.1411	6.60898	0.000328858	0.00550662	112.217	135.076	154.329	54.1511	65.6035	62.2397
FGRAMPH1_01G24183	aromatic amino acid aminotransferase	-1.27923	4.47191	0.000330143	0.00551911	13.6186	9.95577	14.8341	42.3363	28.9298	22.2486
FGRAMPH1_01G21927	mrna 3 -end-processing yth1	1.26461	3.46703	0.000331445	0.00553183	16.8871	13.9919	14.5619	6.89196	5.6983	6.33662
FGRAMPH1_01G06591	scp extracellular	-2.31019	4.7023	0.000332623	0.00554244	14.5719	4.03612	7.4851	100.032	14.611	15.2079
FGRAMPH1_01G14123	Polyol transporter 5	2.214	0.954017	0.000337116	0.00560819	2.45135	2.55621	2.99404	0	1.02277	0.563255
FGRAMPH1_01G21693	hypothetical protein	2.24317	0.991005	0.000338301	0.00561876	3.13228	3.2289	1.9053	0.196913	1.02277	0.422441
FGRAMPH1_01G16531	hypothetical protein	2.7165	0.829682	0.00034298	0.00568724	1.36186	4.97789	1.22483	0.393826	0.292221	0.422441
FGRAMPH1_01G02651	glycosyl transferase gt-a type structural fold	1.82152	2.13095	0.000346578	0.00573761	6.26456	7.5341	5.17152	0.59074	2.48388	2.11221
FGRAMPH1_01G00357	hypothetical protein	2.60676	0.615222	0.000347839	0.00574431	1.77042	2.42167	2.04139	0.787653	0	0.281628
FGRAMPH1_01G19471	imidazoleglycerol-phosphate dehydratase	-1.39563	5.46927	0.000348106	0.00574431	22.1983	17.2208	33.3427	33.2783	73.7857	84.2067
FGRAMPH1_01G21105	hypothetical protein	2.92754	1.2819	0.000349469	0.00575088	1.22567	1.74899	8.16556	0.393826	0.876662	0.140814
FGRAMPH1_01G18227	hypothetical protein	1.23224	4.19355	0.000349628	0.00575088	20.1555	31.8854	23.544	11.8148	10.9583	9.43452
FGRAMPH1_01G04801	related to monophenol monooxygenase (tyrosinase)	5.50987	-0.475572	0.000354403	0.0058069	0.953302	1.34537	0.136093	0	0	0
FGRAMPH1_01G04761	bifunctional p-450:nadph-p450 reductase	-2.76084	7.81689	0.000354867	0.0058069	66.1864	52.8732	54.8453	1041.08	66.6263	71.5334
FGRAMPH1_01G18185	hypothetical protein	-1.63788	10.1888	0.00035487	0.0058069	895.832	350.066	456.863	2651.63	1454.53	1193.26
FGRAMPH1_01G06275	hypothetical protein FPSE_11909	1.07911	5.05188	0.000355304	0.0058069	39.4939	48.9716	45.3189	18.9037	22.0627	22.2486
FGRAMPH1_01G14617	Magnesium transport	1.22109	4.33584	0.000359803	0.00587105	24.7859	33.9034	24.7689	8.66418	13.0038	13.9406
FGRAMPH1_01G07713	hypothetical protein	2.20692	1.93847	0.00036688	0.005977	2.99609	2.95982	11.2957	1.57531	1.31499	0.844883
FGRAMPH1_01G18395	40S ribosomal protein S17	-1.34574	8.84631	0.000369282	0.00600656	204.279	218.354	356.699	717.355	601.974	661.543
FGRAMPH1_01G06027	hypothetical protein	-2.3894	7.6609	0.000373475	0.00606512	61.8284	69.4213	63.2831	844.167	84.3056	91.2473
FGRAMPH1_01G10975	hypothetical protein	-1.3355	9.46845	0.000374698	0.00607534	439.472	279.434	486.94	899.5	1056.96	1086.66
FGRAMPH1_01G15925	hypothetical protein FPSE_08178	1.65648	4.82814	0.000382525	0.00618423	40.8558	53.4114	33.6149	3.93826	15.926	20.418
FGRAMPH1_01G22533	hypothetical protein	-3.67224	2.79899	0.000382623	0.00618423	1.63423	0.53815	0.816556	36.4289	1.75332	0.704069
FGRAMPH1_01G04181	delta-5 delta-6 fatty acid desaturase	1.76066	3.0159	0.000383718	0.00619214	11.712	17.3553	6.80463	4.72592	4.2372	1.68977
FGRAMPH1_01G15275	major facilitator superfamily transporter	-2.52381	0.443512	0.000386438	0.00622621	0.544744	0.269075	0.136093	2.9537	1.31499	1.54895
FGRAMPH1_01G01163	wd repeat-containing	-1.19034	4.10845	0.000392437	0.00631293	11.712	10.2248	9.11821	27.3709	24.1082	19.5731
FGRAMPH1_01G06631	37s ribosomal s11	-1.11725	5.82506	0.000394754	0.00632427	40.3111	25.4276	41.1	81.5221	72.3246	78.0108
FGRAMPH1_01G25429	hypothetical protein	-1.24644	3.63064	0.000394807	0.00632427	7.89879	6.18872	7.4851	17.9191	19.4327	13.9406
FGRAMPH1_01G25119	short-chain dehydrogenase	-2.5375	2.01245	0.000395145	0.00632427	1.77042	1.0763	0.544371	14.9654	3.06832	2.11221
FGRAMPH1_01G05965	glutamine amidotransferase	-2.77864	2.08877	0.000395615	0.00632427	1.49805	0.941762	0.680463	17.9191	1.75332	2.25302
FGRAMPH1_01G05457	hypothetical protein	-1.67326	8.3614	0.00039928	0.0063729	163.287	71.3048	236.121	736.062	369.221	396.25
FGRAMPH1_01G06397	transporter mch4	-1.3935	2.9648	0.000400937	0.00638873	3.81321	4.03612	4.62715	8.46727	13.5883	10.7018
FGRAMPH1_01G03607	zinc-finger protein ZPR1	-2.59308	7.29241	0.000402006	0.00638873	45.0776	35.9215	52.6679	697.073	57.7136	52.2419
FGRAMPH1_01G23295	dna polymerase theta subunit	1.60055	2.14266	0.000403338	0.00638873	5.17507	6.86141	6.39636	2.36296	1.75332	1.97139
FGRAMPH1_01G12909	unnamed protein product	-2.52441	7.04	0.00040372	0.00638873	41.5367	41.7066	33.6149	573.805	59.0286	39.9911
FGRAMPH1_01G22001	related to acyl- transferases carnitine dehydratase	-2.31169	1.76238	0.000403762	0.00638873	0.817116	0	2.31358	4.529	5.55219	5.63255
FGRAMPH1_01G08137	NADH oxidase	-3.75591	4.32328	0.000404018	0.00638873	2.17898	4.43974	1.63311	107.712	3.06832	1.54895
FGRAMPH1_01G07945	neutral amino acid permease	1.10933	6.66559	0.000406571	0.00641918	138.774	149.337	126.702	70.1011	57.7136	64.4927
FGRAMPH1_01G13333	hypothetical protein	-1.61032	3.90256	0.000412644	0.006502	5.99218	3.90159	11.8401	12.6024	28.3454	25.3465
FGRAMPH1_01G22005	Low-density lipo receptor-related 6	-2.06922	1.32703	0.000413087	0.006502	0.544744	1.74899	0.272185	3.34753	3.65276	3.94279
FGRAMPH1_01G02137	succinate-semialdehyde dehydrogenase	-1.17939	5.3964	0.000413908	0.00650491	31.0504	21.9296	23.9523	80.7344	43.9792	49.8481
FGRAMPH1_01G03899	SPR1-exo-1%2C3-beta-glucanase precursor	1.44808	8.83654	0.000414973	0.00651163	587.098	709.82	708.907	130.357	299.964	304.58
FGRAMPH1_01G04629	60S ribosomal protein L12	-1.34279	8.24185	0.000415627	0.00651191	125.019	149.875	238.298	505.082	385.147	411.599
FGRAMPH1_01G28047	hypothetical protein	-1.57716	2.01782	0.000416496	0.00651307	1.77042	1.88352	2.04139	6.10431	4.96775	6.05499
FGRAMPH1_01G24547	ribosomal l5 mitochondrial	-1.65636	7.18955	0.000416974	0.00651307	83.7544	65.1161	61.7861	410.958	132.96	120.537
FGRAMPH1_01G02815	crossover junction endonuclease mus81	1.67001	2.00071	0.000418148	0.00652145	4.9027	6.32326	5.5798	0.984566	1.89943	2.25302
FGRAMPH1_01G20525	hypothetical protein	-1.24705	6.94289	0.000421349	0.00656137	52.1592	67.4033	98.8033	183.917	164.959	169.54
FGRAMPH1_01G05507	malic acid transport	-1.22168	7.67682	0.000422466	0.00656877	139.999	126.6	101.389	300.293	255.693	302.327
FGRAMPH1_01G25837	na(+) h(+) antiporter 2	1.2451	4.53737	0.000430858	0.00668908	32.4123	33.2307	31.0291	7.87653	14.611	18.0242
FGRAMPH1_01G17269	hypothetical protein	-3.68092	6.81042	0.000435305	0.00674788	22.3345	15.2027	11.1596	601.373	8.76662	15.2079
FGRAMPH1_01G02281	hypothetical protein	-2.24123	6.68202	0.000439408	0.00680119	33.9103	42.2448	31.3013	413.124	44.7098	50.693
FGRAMPH1_01G00279	major facilitator superfamily transporter	-2.44361	2.51584	0.000450667	0.00695624	0.953302	0.269075	3.8106	3.15061	11.2505	13.0957
FGRAMPH1_01G21547	hypothetical protein	-2.78658	0.755427	0.000450785	0.00695624	0.544744	0.403612	0.136093	5.51357	1.60721	0.844883
FGRAMPH1_01G15839	alpha-ketoglutarate-dependent sulfonate dioxygenase	3.14129	0.861457	0.00045506	0.00701162	2.17898	1.21084	4.62715	0.984566	0	0
FGRAMPH1_01G21069	galactose oxidase precursor	-1.48606	4.10917	0.000460093	0.00707852	8.17116	6.59233	12.1122	39.9734	20.4554	15.2079
FGRAMPH1_01G09399	hypothetical protein	-1.9109	3.67763	0.000460793	0.00707864	5.856	4.70881	5.17152	3.93826	34.9204	20.2772
FGRAMPH1_01G18017	heat shock protein HSP98	-3.27501	10.8596	0.000477085	0.00731793	349.998	409.128	284.706	9506.58	284.623	313.733
FGRAMPH1_01G02011	60S ribosomal L23	-1.27924	8.70009	0.000480508	0.00735463	193.248	222.794	311.652	633.667	592.769	539.88
FGRAMPH1_01G22225	pyridoxamine 5 -phosphate oxidase	-2.37168	6.72118	0.000480915	0.00735463	10.2139	13.8574	78.1172	46.8654	223.987	258.112
FGRAMPH1_01G05895	Quinidine resistance 1	-2.30263	3.66314	0.000481971	0.00735977	1.36186	4.43974	6.66854	2.9537	28.7837	29.8525
FGRAMPH1_01G14457	hypothetical protein	-1.22669	10.8118	0.000483367	0.00737008	1088.13	1165.5	974.832	2805.23	2473.36	2277.1
FGRAMPH1_01G04905	transporter mch4	1.21215	3.94216	0.000492963	0.00750522	25.0582	18.9698	19.053	7.4827	8.76662	10.8427
FGRAMPH1_01G11851	hexokinase	-2.82918	5.76275	0.000497645	0.00756523	15.5252	12.2429	12.3844	259.729	14.7571	11.4059
FGRAMPH1_01G23743	dna ligase 4	1.32958	3.07259	0.000498428	0.0075659	9.80539	13.7228	11.1596	4.92283	3.94498	4.92848
FGRAMPH1_01G12387	unnamed protein product	-1.51172	2.72823	0.000502558	0.00760676	4.49414	2.95982	2.44967	6.89196	9.49717	11.8284
FGRAMPH1_01G14635	hypothetical protein FPSE_12126	-1.80345	6.10936	0.000502606	0.00760676	35.5445	33.4998	22.9997	230.782	53.9147	37.034
FGRAMPH1_01G05521	nf-x1 finger and helicase	2.05384	1.48122	0.000505102	0.00763323	2.04279	4.97789	4.89934	0.787653	1.60721	0.422441
FGRAMPH1_01G14571	hypothetical protein	2.00094	1.87032	0.000509614	0.00769007	5.856	7.66863	2.44967	0.393826	2.04554	1.40814
FGRAMPH1_01G19855	DNA polymerase II large subunit	-1.56927	8.04766	0.000512256	0.00770056	144.085	138.439	117.312	699.239	254.232	233.469
FGRAMPH1_01G22957	mitochondrial 54s ribosomal l51	-1.19944	5.93406	0.000513552	0.00770056	51.7507	23.1404	35.9285	71.6764	89.2734	93.5004
FGRAMPH1_01G18479	coq5 family	-1.60257	2.37923	0.00051357	0.00770056	3.26846	1.47991	2.58576	5.9074	9.35106	7.04069
FGRAMPH1_01G00143	nonribosomal peptide synthetase	-1.96358	1.60018	0.000513933	0.00770056	1.36186	0.672687	1.36093	6.30122	4.67553	2.53465
FGRAMPH1_01G04217	Allantoin permease	-1.7276	2.38931	0.000514073	0.00770056	3.81321	2.1526	0.952649	7.08888	8.03607	7.88557
FGRAMPH1_01G11391	hpp family	-2.45955	1.05897	0.000516324	0.00772297	0.272372	0.672687	0.680463	0.787653	2.92221	5.35092
FGRAMPH1_01G07333	threonine dehydratase	-1.84365	5.38104	0.000517141	0.00772389	11.5758	14.1264	28.5795	137.445	29.0759	28.726
FGRAMPH1_01G12707	hypothetical protein	-2.15207	2.24792	0.000518144	0.0077276	1.49805	0.672687	2.72185	1.96913	10.3738	9.43452
FGRAMPH1_01G20565	5-methyltetrahydropteroyltriglutamate- homocysteine methyltransferase	1.53921	11.0448	0.000519464	0.00773601	1943.37	2301.53	5184.18	1400.25	890.396	953.732
FGRAMPH1_01G12799	general amidase	-1.33148	4.92101	0.000526975	0.00783646	17.0232	14.9337	19.3252	69.7073	32.4365	27.3179
FGRAMPH1_01G14669	calcium channel yvc1	1.19708	5.07292	0.000530816	0.00788098	38.813	54.2186	46.2715	13.1932	27.9071	19.4323
FGRAMPH1_01G23443	carboxypeptidase Y precursor	1.23382	9.61619	0.00053151	0.00788098	1002.74	1260.75	1039.07	528.515	424.158	451.59
FGRAMPH1_01G10263	Nascent polypeptide-associated complex subunit alpha	-1.26407	7.83972	0.000534864	0.00791375	128.56	104.536	170.524	378.861	317.936	272.756
FGRAMPH1_01G22531	N amino acid transport system protein	-1.22316	6.92831	0.000535267	0.00791375	75.1747	63.3671	80.1586	233.539	133.837	143.489
FGRAMPH1_01G05149	cytochrome-b5 reductase	-2.65558	1.15042	0.000536675	0.00792312	0.68093	0.941762	0	7.08888	1.75332	1.83058
FGRAMPH1_01G17763	60S ribosomal L29	-1.55591	8.35826	0.00054285	0.00800274	248.131	71.0358	180.187	569.079	474.858	424.413
FGRAMPH1_01G06175	hypothetical protein	-2.89873	8.23335	0.000549773	0.00809313	98.7348	34.7107	80.0225	1433.92	74.8085	83.7842
FGRAMPH1_01G01439	M-phase inducer phosphatase	1.25017	4.55318	0.000551614	0.00810857	23.9687	27.9838	45.8632	10.2395	16.0721	14.6446
FGRAMPH1_01G04033	elongator complex 1	-1.44284	8.53348	0.000557235	0.00817944	304.24	119.873	173.382	668.324	495.022	461.165
FGRAMPH1_01G20689	nudix family	1.16664	7.27154	0.000560053	0.00820903	204.824	210.417	224.689	113.028	86.9356	85.1924
FGRAMPH1_01G19857	heat shock protein 60	-1.53131	8.12556	0.000562529	0.00822665	151.03	156.467	122.892	714.204	292.951	237.271
FGRAMPH1_01G28211	involved in nonactin biosynthesis	-2.52847	7.62946	0.000562863	0.00822665	82.8011	49.9134	42.7331	868.978	65.8957	77.87
FGRAMPH1_01G26727	3-isopropylmalate dehydratase	-1.27003	7.63201	0.000570574	0.00832746	94.5131	111.397	142.489	198.489	325.095	316.549
FGRAMPH1_01G16707	conserved serine-threonine rich	1.12286	5.92652	0.000571485	0.00832887	92.0617	97.2706	59.3364	46.8654	35.0665	32.3872
FGRAMPH1_01G05877	isoprenylcysteine carboxyl methyltransferase	-1.4063	3.28629	0.000573284	0.00833741	5.03888	3.36344	7.21291	15.95	10.3738	15.2079
FGRAMPH1_01G03701	testis-specific chromo y 1	3.58491	0.583727	0.000573701	0.00833741	3.81321	2.55621	0.136093	0.393826	0	0.140814
FGRAMPH1_01G00461	40S ribosomal protein MRP2	-1.19526	4.90509	0.000577479	0.00838041	24.922	11.8393	17.4199	49.0314	39.3037	35.9075
FGRAMPH1_01G16849	hypothetical protein	1.34995	13.2064	0.000581467	0.00842634	11343.7	17902.4	11485.9	3753.17	5557.01	6669.08
FGRAMPH1_01G04701	ca2+:h+ antiporter	1.73286	2.40504	0.000583227	0.00843987	10.8949	6.59233	5.44371	0.984566	3.06832	2.67546
FGRAMPH1_01G07485	RNA polymerase II transcriptional coactivator	1.16368	4.54962	0.000584725	0.00844961	21.9259	37.5359	36.3367	12.9963	14.7571	14.9263
FGRAMPH1_01G27277	unnamed protein product	2.87314	0.752258	0.000598224	0.00863249	0.817116	1.0763	5.30761	0.196913	0.438331	0.281628
FGRAMPH1_01G28059	formamidase	-1.30734	5.57373	0.000602196	0.00864625	28.8714	26.9075	25.9937	31.3092	79.0457	91.8106
FGRAMPH1_01G16601	cytochrome-b5 reductase	3.44816	0.812347	0.000602932	0.00864625	2.31516	5.24696	0.272185	0.59074	0	0.140814
FGRAMPH1_01G18747	hmg box	1.10586	4.48032	0.000603254	0.00864625	26.9648	34.038	29.1238	12.0117	16.6566	13.0957
FGRAMPH1_01G26519	nadph dehydrogenase	1.21512	3.68973	0.000603494	0.00864625	14.1633	18.1626	20.4139	7.28579	8.91273	6.47744
FGRAMPH1_01G12719	hypothetical protein	3.56682	0.53214	0.000604099	0.00864625	1.77042	4.3052	0.136093	0.196913	0	0.281628
FGRAMPH1_01G01871	nadph oxidase	1.00222	6.15525	0.000604315	0.00864625	92.0617	98.3469	93.4957	49.819	46.1709	45.7645
FGRAMPH1_01G14577	40S ribosomal protein S16	-1.25548	9.04933	0.000605094	0.00864625	240.232	306.88	390.858	795.333	733.328	710.828
FGRAMPH1_01G18893	hypothetical protein	-2.03527	1.15913	0.00060869	0.0086855	0.272372	1.0763	0.952649	3.74135	3.94498	1.97139
FGRAMPH1_01G08419	unnamed protein product	-3.25695	0.756415	0.000613744	0.00874359	0.272372	0	0.544371	6.69505	0.584441	1.12651
FGRAMPH1_01G06155	hypothetical protein	1.71593	3.17768	0.00061447	0.00874359	12.8015	17.2208	10.0709	0.787653	5.55219	5.63255
FGRAMPH1_01G15697	DUF1295 domain	-1.91419	5.92737	0.000616466	0.00875982	27.3734	32.8271	16.195	215.817	40.1803	32.3872
FGRAMPH1_01G18799	cyanide hydratase	-1.52279	2.18712	0.000620993	0.0088119	1.77042	2.95982	1.9053	6.10431	6.72107	6.33662
FGRAMPH1_01G26895	Ribonuclease H2 subunit B	1.37977	3.23183	0.000627934	0.00889805	12.6653	12.7811	13.8815	3.54444	3.79887	7.60395
FGRAMPH1_01G00151	hypothetical protein	-3.15799	0.67937	0.000634258	0.00897524	0	0.53815	0.272185	6.10431	1.02277	0.704069
FGRAMPH1_01G28147	ribosomal 35	-1.02703	6.34791	0.000639547	0.00903757	52.9764	46.0118	61.3778	111.256	109.437	106.174
FGRAMPH1_01G14653	c6 zinc finger	1.25197	3.63719	0.000641972	0.00905934	18.3851	19.5079	13.3371	5.11974	8.62051	7.60395
FGRAMPH1_01G17371	hypothetical protein	-1.96877	2.31747	0.000644094	0.00907676	2.04279	2.01806	1.7692	14.9654	5.6983	2.53465
FGRAMPH1_01G15929	FAD dependent partial	1.97488	1.8129	0.000646744	0.00909669	4.08558	4.84335	6.26026	2.55987	0.730551	0.704069
FGRAMPH1_01G18615	hypothetical protein	-3.0945	4.39208	0.000647287	0.00909669	8.44353	3.76705	0.952649	101.016	4.52942	7.46313
FGRAMPH1_01G08791	peptide transporter PTR2	1.83668	4.05935	0.00065392	0.0091773	13.891	18.5662	44.094	1.57531	9.64328	9.99778
FGRAMPH1_01G02477	hypothetical protein	1.24013	4.55242	0.000657352	0.00921283	31.8675	26.2348	39.3308	20.0852	10.9583	10.4202
FGRAMPH1_01G13621	hypothetical protein	2.63131	1.53946	0.000659896	0.00923583	4.35795	6.72687	2.17748	1.96913	0.14611	0.140814
FGRAMPH1_01G25337	hypothetical protein	-1.26157	3.58517	0.000662612	0.00926118	6.12837	8.6104	5.98808	12.4055	16.9488	20.2772
FGRAMPH1_01G00967	unnamed protein product	-1.33037	8.33352	0.000663788	0.00926497	192.158	151.624	206.453	290.644	623.16	469.755
FGRAMPH1_01G23439	40S ribosomal S18	-1.24039	9.68287	0.000665968	0.00928273	396.165	446.664	623.304	1138.75	1184.22	1141.01
FGRAMPH1_01G13057	heterokaryon incompatibility partial	-1.37752	2.57408	0.000668348	0.00930322	2.99609	3.76705	2.72185	8.07344	8.91273	7.74476
FGRAMPH1_01G00245	transcription factor	1.33231	3.38051	0.000672961	0.00935471	12.9377	17.7589	12.6566	3.54444	6.72107	6.75906
FGRAMPH1_01G01251	estradiol 17-beta-dehydrogenase 11	1.3454	3.23367	0.000676733	0.00939438	11.0311	14.53	13.4732	6.89196	3.50665	5.0693
FGRAMPH1_01G24621	prolyl tripeptidyl peptidase	1.189	4.15266	0.00067975	0.00942347	23.424	20.3152	29.1238	7.87653	10.5199	13.3773
FGRAMPH1_01G27977	n amino acid transport system	-2.8589	2.0879	0.000692287	0.00957825	0.953302	1.0763	0.952649	19.2975	1.4611	1.40814
FGRAMPH1_01G16851	unnamed protein product	1.33737	13.1956	0.000692787	0.00957825	11193.3	17705	11429.5	3696.65	5560.67	6701.89
FGRAMPH1_01G20609	Histone-lysine N-methyltransferase ash1	-1.72501	6.58469	0.0006997	0.00965396	43.171	35.787	54.5732	313.486	68.6718	59.7051
FGRAMPH1_01G15921	major facilitator superfamily transporter	2.74335	0.222753	0.000700151	0.00965396	1.22567	2.1526	1.08874	0	0.584441	0
FGRAMPH1_01G09995	dihydroxy-2-butanone 4-phosphate synthase	-1.76828	6.66401	0.000708636	0.00975437	36.9064	48.0299	52.9401	340.463	68.818	60.8316
FGRAMPH1_01G06959	hypothetical protein	-3.41754	2.50139	0.00070934	0.00975437	1.36186	1.34537	0.136093	28.3555	1.02277	1.68977
FGRAMPH1_01G02401	mrna 3 -end-processing yth1	1.23635	3.58069	0.000713074	0.00979113	14.1633	18.2971	16.6033	4.72592	7.74385	8.1672
FGRAMPH1_01G13863	sphingosine n-acyltransferase lag1	-1.301	4.21504	0.000713927	0.00979113	13.3462	9.95577	8.43775	38.7919	20.4554	19.2915
FGRAMPH1_01G28187	60s ribosomal L2 (mitochondrial)	-1.10444	6.1199	0.000717671	0.00982815	52.9764	29.8673	49.1295	106.333	97.3095	80.2639
FGRAMPH1_01G11027	Mitochondrial intermembrane space cysteine motif-containing MIC17	-1.99635	7.34751	0.000718994	0.00982815	67.5483	51.9315	76.2119	603.539	88.689	88.9943
FGRAMPH1_01G04031	37s ribosomal s25	-1.04902	5.74183	0.000720282	0.00982815	42.6262	25.9657	35.5202	71.8733	76.854	66.7457
FGRAMPH1_01G12199	C6 transcription factor	2.3433	0.564013	0.000720468	0.00982815	2.04279	2.1526	1.63311	0.393826	0.292221	0.422441
FGRAMPH1_01G13545	hypothetical protein	-1.67563	3.59247	0.000721523	0.00982943	7.7626	5.51604	3.6745	32.8845	10.9583	10.7018
FGRAMPH1_01G12891	nfx1-type zinc finger-containing 1	-1.64828	3.42445	0.000727444	0.00989692	2.45135	2.95982	9.79867	15.95	15.7799	16.0528
FGRAMPH1_01G18265	60s ribosome biogenesis	-1.2089	3.95037	0.000728729	0.00990123	11.5758	8.34132	7.62119	21.8574	25.4232	16.4752
FGRAMPH1_01G08475	hypothetical protein	-1.1707	3.88826	0.000734873	0.00997147	9.53302	9.28308	8.02947	15.5561	24.1082	20.6996
FGRAMPH1_01G12207	hypothetical protein	-1.26476	3.22302	0.000739559	0.0100218	6.40074	5.51604	4.08278	11.6179	14.4649	12.3916
FGRAMPH1_01G09751	homogentisate 1%2C2-dioxygenase	-1.45793	6.78231	0.000740875	0.0100263	56.5172	55.0258	64.3718	288.478	102.131	93.0779
FGRAMPH1_01G16927	1-aminocyclopropane-1-carboxylate deaminase	-1.28114	7.12955	0.00074688	0.0100942	70.1358	59.1965	115.134	146.897	231.439	215.727
FGRAMPH1_01G05483	choline transport	1.05521	6.31857	0.000767968	0.0103655	101.05	119.469	101.525	38.595	54.0608	62.0989
FGRAMPH1_01G03045	phosphate carrier protein 2	1.41024	4.36323	0.00077238	0.0104114	33.2294	42.1102	12.9288	9.45184	11.981	11.6875
FGRAMPH1_01G00643	unnamed protein product	1.67296	2.07465	0.000775473	0.0104393	4.35795	5.24696	8.16556	0.984566	2.19165	2.25302
FGRAMPH1_01G09185	Ubiquitin fusion degradation 1 like	-2.48695	6.40262	0.000782092	0.0105146	29.4162	22.3332	25.0411	379.058	29.3682	22.5302
FGRAMPH1_01G25347	transcription factor	-1.62931	4.68383	0.000804933	0.0108074	15.1166	15.0682	7.21291	76.2054	20.8938	19.0099
FGRAMPH1_01G25895	proline dehydrogenase	1.40003	2.86282	0.000816335	0.0109462	6.67311	12.512	11.0235	4.13518	3.50665	3.80197
FGRAMPH1_01G06113	hypothetical protein	1.32341	3.18303	0.000818968	0.0109671	9.80539	12.2429	15.5146	3.54444	5.11386	6.19581
FGRAMPH1_01G10969	atp synthase mitochondrial f1 complex assembly factor 2	-1.05667	5.99644	0.00083019	0.0111028	53.2487	37.5359	33.0705	96.4875	75.3929	85.8964
FGRAMPH1_01G00551	transcriptional regulatory	-2.17145	0.612184	0.000831531	0.0111063	0.544744	0.53815	0.272185	2.75679	2.48388	1.12651
FGRAMPH1_01G14885	e3 ubiquitin- ligase ccnb1ip1	-1.42237	5.62902	0.000834076	0.0111257	23.5602	18.9698	37.6977	30.5216	85.9129	98.4288
FGRAMPH1_01G17277	ribonucleoside-diphosphate reductase large chain	1.12881	6.04721	0.000849987	0.0113232	61.5561	78.9735	130.377	41.3518	42.372	40.1319
FGRAMPH1_01G18429	1-phosphatidylinositol phosphodiesterase	1.04146	5.91413	0.000868599	0.0115561	83.6182	85.8349	72.8096	28.3555	41.9337	47.1726
FGRAMPH1_01G04959	dihydroxy-acid dehydratase	-1.29848	7.28555	0.000876357	0.0116442	61.8284	76.6863	131.602	162.257	247.073	255.014
FGRAMPH1_01G05589	major facilitator superfamily transporter	1.41498	9.02804	0.000878561	0.0116583	871.863	1031.09	373.574	244.172	280.24	329.223
FGRAMPH1_01G06039	FUSC3_FUSCU ame: Full	-1.88009	10.2257	0.000901174	0.0119429	445.192	480.164	609.287	4222.41	625.352	801.653
FGRAMPH1_01G16959	hypothetical protein	-2.40532	7.04141	0.000903884	0.0119633	37.8597	40.3612	47.2242	576.956	47.9242	40.1319
FGRAMPH1_01G02591	dna repair rev1	1.34939	2.63513	0.000911856	0.0120532	9.12446	7.5341	8.70993	3.15061	3.94498	2.81628
FGRAMPH1_01G14757	monocarboxylate transporter 8	-1.95612	2.0979	0.00093506	0.012344	1.08949	1.21084	2.58576	1.77222	7.88996	9.29371
FGRAMPH1_01G14961	phenol 2-monooxygenase	2.15835	0.858947	0.000940629	0.0124015	2.72372	2.82529	1.7692	0.787653	0.292221	0.563255
FGRAMPH1_01G23827	compass component sdc1	-0.982113	5.17985	0.000955414	0.0125802	26.2839	22.7368	23.544	51.0005	44.7098	47.7359
FGRAMPH1_01G17195	spo12 partial	1.47904	3.97897	0.000957102	0.0125863	14.5719	14.6646	38.9225	7.08888	10.8122	6.47744
FGRAMPH1_01G22277	lipase 2	-1.93367	1.36013	0.00096115	0.0126087	0.68093	0.53815	1.63311	3.93826	1.89943	5.21011
FGRAMPH1_01G04911	alcohol dehydrogenase 1	-1.91473	7.59703	0.00096127	0.0126087	21.7898	38.2086	183.181	232.751	326.703	357.526
FGRAMPH1_01G02643	neutral sphingomyelinase	-2.65106	8.12846	0.000964302	0.0126288	75.9918	96.7324	57.8394	1304.35	67.2107	77.166
FGRAMPH1_01G08743	ATP-dependent permease PDR12	-3.03725	0.171466	0.000965271	0.0126288	0.272372	0	0.272185	3.54444	1.02277	0.422441
FGRAMPH1_01G13037	hypothetical protein	-1.78837	2.02431	0.000973987	0.0126943	2.04279	0.807225	2.31358	10.2395	4.2372	3.66116
FGRAMPH1_01G07239	hypothetical protein	-2.92654	0.997401	0.000974822	0.0126943	0.953302	0	0.272185	7.08888	0.730551	1.97139
FGRAMPH1_01G05377	dienelactone hydrolase	-3.16102	1.0222	0.000975053	0.0126943	0.544744	0	0.544371	8.27036	1.60721	0.422441
FGRAMPH1_01G06785	isocitrate lyase	-2.07977	6.38763	0.000975244	0.0126943	24.6497	32.9617	38.3781	330.814	33.167	42.2441
FGRAMPH1_01G03261	hypothetical protein	-1.06216	4.47596	0.000981854	0.0127641	12.1206	12.9156	17.692	31.5061	29.3682	28.4444
FGRAMPH1_01G16993	hypothetical protein	-1.85935	1.47337	0.00100147	0.0130026	0.408558	2.1526	0.680463	4.33209	4.2372	3.37953
FGRAMPH1_01G13931	lysophospholipase precursor	1.30455	8.90658	0.00100326	0.0130093	742.214	796.327	509.667	184.705	371.705	272.616
FGRAMPH1_01G11833	hypothetical protein	-3.35804	-0.193795	0.00100528	0.013019	0	0	0.272185	0.196913	1.16888	1.83058
FGRAMPH1_01G08013	FMP21 protein	-1.7046	3.75579	0.00101114	0.0130783	10.7587	2.82529	5.17152	37.8073	11.6888	11.9692
FGRAMPH1_01G09683	import inner membrane translocase subunit TIM16	-1.03895	5.24497	0.00102177	0.0131871	27.7819	18.2971	27.899	48.2437	58.298	45.4829
FGRAMPH1_01G07463	DUF636 domain	-1.15894	6.10806	0.00102213	0.0131871	39.7663	34.9797	52.804	140.399	74.0779	70.6885
FGRAMPH1_01G06895	hypothetical protein	1.16448	6.81874	0.00102737	0.013238	149.26	216.202	101.525	68.5258	68.3796	71.3926
FGRAMPH1_01G23205	plasma membrane proteolipid 3	-1.33919	8.00794	0.00103666	0.013341	156.205	115.164	165.761	571.048	245.465	289.795
FGRAMPH1_01G01673	mitochondrial hypoxia responsive containing	-1.15993	10.8746	0.00104698	0.0134507	1040.32	1166.04	1276	2266.47	2608.07	2906.68
FGRAMPH1_01G09917	unnamed protein product	1.15495	3.97293	0.00104782	0.0134507	19.066	22.1987	22.4553	6.49814	10.0816	11.8284
FGRAMPH1_01G19697	ATP-dependent protease La	-1.18767	7.29863	0.00105231	0.0134915	85.661	96.867	105.2	302.656	175.332	177.707
FGRAMPH1_01G02211	hypothetical protein	1.93998	1.22827	0.00105379	0.0134935	4.9027	2.42167	2.31358	0.393826	1.02277	0.985697
FGRAMPH1_01G20243	hypothetical protein	-1.13753	4.81327	0.00105851	0.0135371	20.0193	15.3373	16.8755	52.7727	36.8198	25.6281
FGRAMPH1_01G26617	pyrABCN	-1.58263	5.83299	0.00106513	0.0136047	20.2917	25.024	40.0112	163.832	52.1614	39.9911
FGRAMPH1_01G28057	monocarboxylate transporter 4	-1.26737	5.76331	0.00106874	0.0136338	22.3345	32.9617	39.8752	38.595	91.7573	98.5697
FGRAMPH1_01G01633	30s ribosomal s5	-1.05254	6.39862	0.00107419	0.0136793	72.8595	48.8371	42.4609	120.511	108.414	111.665
FGRAMPH1_01G17653	threonine aldolase	1.97591	0.929786	0.00107498	0.0136793	2.17898	2.28714	3.13013	0.59074	0.730551	0.563255
FGRAMPH1_01G14365	unnamed protein product	-1.12414	6.00884	0.00108102	0.013739	31.0504	34.307	55.6619	66.5567	85.0362	112.088
FGRAMPH1_01G03705	hypothetical protein	-2.083	7.06261	0.00108399	0.0137597	19.3384	29.1946	104.247	46.4715	260.515	340.347
FGRAMPH1_01G14633	methyltransferase 13	-2.61223	6.85251	0.00108841	0.0137987	38.9492	39.4195	19.053	536.392	29.2221	30.5566
FGRAMPH1_01G08665	acetylxylan esterase 2 precursor	-2.23742	2.20011	0.0011032	0.0139688	0.817116	0.941762	2.72185	1.18148	8.03607	11.9692
FGRAMPH1_01G14927	Zinc finger rsv2	-2.19606	7.75658	0.00110714	0.0140014	84.7077	84.0859	63.5553	888.276	81.2373	95.6126
FGRAMPH1_01G17207	hypothetical protein	-1.99704	5.05248	0.00110872	0.0140042	24.5135	3.63251	11.5679	109.287	20.1632	29.4301
FGRAMPH1_01G02707	acetolactate synthase catalytic subunit	-1.52283	9.07457	0.00113267	0.014289	227.431	221.852	385.414	337.509	978.062	1082.86
FGRAMPH1_01G21393	Killer toxin subunits alpha beta	2.36894	0.420504	0.00115912	0.0146046	1.36186	2.1526	1.63311	0.393826	0.438331	0.140814
FGRAMPH1_01G11915	formaldehyde dehydrogenase	-1.89941	1.14532	0.00116364	0.0146308	0.817116	0.807225	0.816556	1.96913	4.38331	2.81628
FGRAMPH1_01G13933	MFS quinate transporter	1.42179	3.75523	0.00116405	0.0146308	20.4279	22.8714	14.2897	2.75679	8.76662	9.71615
FGRAMPH1_01G21101	hypothetical protein	-1.19984	3.90942	0.00116798	0.0146479	12.1206	7.5341	7.21291	15.3592	21.9165	24.3608
FGRAMPH1_01G24867	rrna-processing ebp2	-1.19678	3.85533	0.00116828	0.0146479	9.53302	8.20678	8.16556	23.8265	22.9393	12.8141
FGRAMPH1_01G04693	hypothetical protein	1.22358	7.1619	0.00118661	0.0148595	181.4	251.45	167.394	54.7419	89.2734	112.792
FGRAMPH1_01G20441	glutathione-dependent formaldehyde-activating enzyme	-1.13573	3.73029	0.00119585	0.0149569	8.57972	7.5341	8.30165	13.7839	21.6243	18.165
FGRAMPH1_01G10723	pre-rrna-processing tsr2	-1.24988	3.10143	0.00121452	0.0151719	5.99218	5.24696	3.53841	13.7839	11.2505	10.2794
FGRAMPH1_01G12797	ibr finger	-2.85086	-0.19445	0.00121616	0.0151738	0.272372	0.134537	0	1.77222	1.02277	0.563255
FGRAMPH1_01G09663	hypothetical protein	-1.99343	5.47859	0.00122235	0.0152325	31.0504	7.5341	14.9702	161.075	28.1993	24.3608
FGRAMPH1_01G28061	homoserine o-acetyltransferase	-2.18661	0.505938	0.00125932	0.0156741	0.272372	0.403612	0.544371	2.36296	1.4611	1.97139
FGRAMPH1_01G00327	amino-acid permease partial	-1.13955	3.94934	0.00126701	0.0157506	7.62642	12.3774	8.43775	18.116	20.4554	24.0792
FGRAMPH1_01G22873	Suppressor STM1	-1.14091	8.96599	0.00127795	0.0158673	336.652	279.165	319.818	739.803	739.903	583.673
FGRAMPH1_01G19483	argininosuccinate synthase	-2.87306	6.37571	0.00128453	0.0159298	2.99609	2.69075	53.8927	27.7648	191.697	217.276
FGRAMPH1_01G02317	heat shock ssb1	-1.16717	8.40175	0.00129315	0.0160172	176.225	192.523	255.99	545.056	473.105	384.985
FGRAMPH1_01G03651	hypothetical protein	1.11866	4.90602	0.00129574	0.0160299	36.7702	30.6745	54.4371	13.1932	21.186	21.5445
FGRAMPH1_01G23005	import inner membrane translocase subunit TIM14	-1.01662	6.21563	0.00130102	0.0160758	62.6456	39.0159	45.3189	104.561	108.414	84.4883
FGRAMPH1_01G00829	Sterol uptake control 2	1.14341	3.81199	0.00130435	0.0160975	23.0154	16.6826	17.0116	6.30122	9.05884	10.1386
FGRAMPH1_01G11729	hypothetical protein	1.79093	2.46878	0.00131269	0.0161696	7.35404	13.1847	3.6745	0.787653	4.09109	1.97139
FGRAMPH1_01G16809	magnesium-dependent phosphatase-1 family	1.22974	3.36678	0.00131336	0.0161696	16.4785	15.3373	10.207	5.71048	4.96775	7.1815
FGRAMPH1_01G02557	mitochondrial atpase complex subunit atp10	-1.07155	4.39786	0.00131829	0.0162071	16.6147	13.4537	10.207	24.2203	30.5371	29.8525
FGRAMPH1_01G09951	regulatory amda	1.21999	3.54139	0.00131957	0.0162071	13.4824	16.4136	17.556	9.05801	4.52942	6.89988
FGRAMPH1_01G04525	ent-kaurene oxidase	1.70594	1.30683	0.00132911	0.0163047	2.85991	3.76705	3.26622	0.984566	1.02277	0.985697
FGRAMPH1_01G02023	GTP-binding protein ypt4	-1.06033	4.86492	0.0013311	0.0163096	20.9726	17.6244	17.556	52.5758	32.4365	32.3872
FGRAMPH1_01G15229	hypothetical protein	1.77011	1.55945	0.00133797	0.0163742	2.85991	5.24696	4.08278	0.59074	1.02277	1.83058
FGRAMPH1_01G23773	hypothetical protein	1.47098	4.48537	0.00135796	0.016599	43.171	37.6705	16.4672	5.51357	18.1177	11.2651
FGRAMPH1_01G01905	arginyl-trna synthetase	-1.8281	1.35055	0.00136259	0.0166356	0.953302	0.807225	1.22483	2.36296	2.92221	5.35092
FGRAMPH1_01G13463	cytochrome P450 61	0.985435	6.36067	0.00136611	0.0166588	123.793	115.03	87.5076	49.0314	60.3436	55.3398
FGRAMPH1_01G04283	hypothetical protein	-1.66134	2.25331	0.0013722	0.0167131	2.99609	1.61445	1.9053	10.0426	7.30551	3.52035
FGRAMPH1_01G24253	unnamed protein product	1.68691	2.37654	0.00137939	0.0167806	10.8949	4.97789	6.39636	1.77222	3.94498	1.12651
FGRAMPH1_01G00793	threonine dehydratase	-1.3436	8.57964	0.0013862	0.016831	154.98	169.921	323.492	367.44	582.103	695.902
FGRAMPH1_01G11599	hypothetical protein	1.67051	2.50612	0.00138792	0.016831	4.08558	7.13048	13.201	2.9537	1.75332	2.95709
FGRAMPH1_01G06645	mitochondrial chaperone bcs1	-0.964786	5.94852	0.00138985	0.016831	42.7624	43.052	39.1947	65.5721	86.4973	91.8106
FGRAMPH1_01G14707	succinate-semialdehyde dehydrogenase	-0.981415	6.16188	0.00139041	0.016831	43.7157	45.8773	54.301	115.391	88.3967	80.5455
FGRAMPH1_01G20229	40S ribosomal S27	-1.14564	9.56938	0.00139176	0.016831	407.196	432.403	578.938	1056.05	993.404	1089.05
FGRAMPH1_01G10695	hypothetical protein	-1.46851	5.31248	0.00142231	0.0171803	25.1944	16.8172	20.9583	110.271	36.6737	27.7403
FGRAMPH1_01G11451	ABC transporter CDR4	-2.21122	2.86053	0.00143555	0.0173197	2.17898	2.69075	2.72185	29.1432	2.7761	3.66116
FGRAMPH1_01G17179	like subfamily B member 4	-2.86944	9.40588	0.0014446	0.0174083	172.411	201.672	115.815	3350.68	115.865	114.059
FGRAMPH1_01G00205	unnamed protein product	-2.85306	-0.193676	0.00145082	0.017443	0.272372	0	0.136093	1.77222	1.16888	0.422441
FGRAMPH1_01G09933	fructosyl-amino acid oxidase	-0.996215	6.56116	0.00145327	0.017443	58.0152	58.2547	72.4013	111.453	131.938	132.928
FGRAMPH1_01G22537	hypothetical protein	-2.22828	2.77514	0.00145425	0.017443	1.36186	1.34537	4.35497	25.4018	5.40608	2.67546
FGRAMPH1_01G13467	integral membrane	1.03176	6.29295	0.00145494	0.017443	77.0813	120.949	116.631	39.9734	57.5675	56.1847
FGRAMPH1_01G00989	ubiquinone biosynthesis monooxygenase coq6	-0.966087	5.93737	0.00145621	0.017443	39.2216	40.6303	44.094	97.2751	78.8996	66.1825
FGRAMPH1_01G01097	hypothetical protein	2.31955	0.164732	0.00145771	0.017443	1.63423	0.941762	1.49702	0	0.292221	0.422441
FGRAMPH1_01G16669	hypothetical protein	-2.12488	7.97134	0.00146945	0.017563	139.727	92.1581	48.8573	990.671	126.385	107.863
FGRAMPH1_01G04131	ubiquitin metalloprotease fusion	-1.71176	6.11687	0.0014981	0.0178753	38.6768	35.787	22.7275	238.659	38.8653	41.2584
FGRAMPH1_01G27357	hypothetical protein	-1.51522	6.88395	0.00149907	0.0178753	52.0231	80.857	50.4904	341.054	90.2962	93.2187
FGRAMPH1_01G25115	Killer toxin subunits alpha beta	1.50994	6.43413	0.00151121	0.0179943	81.5754	121.218	179.642	87.6264	27.9071	19.0099
FGRAMPH1_01G24233	exo-alpha-sialidase neuraminidase	0.979583	5.31564	0.00151257	0.0179943	50.6612	51.2588	55.2536	34.2629	23.6699	21.967
FGRAMPH1_01G04861	heat shock protein 90	-2.63807	10.8083	0.00151489	0.0180009	502.526	572.591	413.994	8483.81	448.851	337.531
FGRAMPH1_01G18329	s-adenosylmethionine mitochondrial carrier	-1.27039	3.12966	0.00152245	0.0180698	6.94549	3.49797	4.49106	13.9808	9.9355	12.2508
FGRAMPH1_01G24763	hypothetical protein	-0.979197	5.44241	0.00152806	0.0181154	36.634	22.0641	28.5795	60.8462	55.9602	55.3398
FGRAMPH1_01G22297	unnamed protein product	1.68216	1.96792	0.00153083	0.0181272	3.81321	4.17066	8.43775	0.984566	1.75332	2.25302
FGRAMPH1_01G02327	unnamed protein product	-0.988017	4.62932	0.00154078	0.018224	17.9766	13.9919	17.2838	28.9462	34.6281	34.0769
FGRAMPH1_01G12313	Retinol dehydrogenase 12	-1.6725	2.32211	0.00154434	0.018245	1.36186	1.21084	4.21887	7.67962	8.32829	5.77337
FGRAMPH1_01G12271	demethylmenaquinone methyltransferase	-1.07922	6.45192	0.00155811	0.0183865	45.8947	59.1965	63.147	165.998	92.6339	97.1615
FGRAMPH1_01G08113	unnamed protein product	-1.15261	4.26811	0.00157023	0.0185081	9.53302	13.1847	12.6566	17.1315	26.5921	34.781
FGRAMPH1_01G19437	j 1	-1.07094	7.38339	0.00157755	0.018573	113.715	110.052	98.8033	193.96	224.279	259.379
FGRAMPH1_01G24853	Sterol regulatory element-binding cleavage-activating	-1.48923	6.52357	0.00158042	0.0185854	41.1282	48.4335	55.1175	262.682	74.0779	69.8436
FGRAMPH1_01G11571	hypothetical protein	1.22773	4.57896	0.00158591	0.0185867	22.7431	27.3111	48.9934	19.4944	11.5427	11.4059
FGRAMPH1_01G02189	lysyl-trna class ii	-1.03565	6.13986	0.00158594	0.0185867	41.5367	43.8592	52.804	130.553	78.3151	74.7721
FGRAMPH1_01G12383	sugar transporter	-1.44241	4.34192	0.00158598	0.0185867	4.9027	7.39956	20.0056	25.4018	32.7287	29.7117
FGRAMPH1_01G15385	hypothetical protein	-2.42848	0.031517	0.00159687	0.0186929	0.272372	0.134537	0.272185	1.96913	0.584441	1.40814
FGRAMPH1_01G19511	2fe-2s iron-sulfur cluster	-0.998654	4.83463	0.00164451	0.0192286	22.0621	15.6063	18.9169	33.6722	45.2942	34.0769
FGRAMPH1_01G10577	zsp1 zinc sensitive phenotype 1	1.12054	7.21361	0.00165497	0.0193097	196.244	253.872	158.548	80.3406	115.573	83.925
FGRAMPH1_01G22895	hypothetical protein	1.24832	3.50174	0.00165522	0.0193097	17.4318	19.5079	9.52649	5.11974	6.42885	7.88557
FGRAMPH1_01G14247	hypothetical protein	-1.32818	6.57322	0.00169145	0.0197098	45.6223	61.6181	55.1175	240.037	86.7895	81.2496
FGRAMPH1_01G15535	aminoglycoside 3 -phosphotransferase choline kinase	1.28022	2.77267	0.0017191	0.0200092	7.89879	9.41762	10.343	3.93826	2.7761	4.64686
FGRAMPH1_01G13375	hypothetical protein	-3.0655	4.80587	0.00173546	0.0201767	5.44744	6.72687	5.71589	144.14	3.79887	2.39383
FGRAMPH1_01G05485	aldehyde dehydrogenase	1.10061	7.61983	0.00174103	0.0202184	232.878	333.249	237.346	143.353	117.327	114.059
FGRAMPH1_01G17583	hypothetical protein	-1.16	4.87631	0.00174898	0.0202877	20.5641	13.7228	19.7334	61.24	30.3909	29.4301
FGRAMPH1_01G04919	hypothetical protein	-1.21872	4.10802	0.0017601	0.0203937	7.62642	13.3192	9.66258	15.5561	22.0627	33.5137
FGRAMPH1_01G22215	7 homolog	-1.71471	2.94655	0.00176236	0.0203967	0.817116	2.28714	7.349	13.587	8.91273	11.9692
FGRAMPH1_01G06277	probable alpha beta fold family hydrolase	1.436	1.8971	0.00176954	0.0204567	4.76651	4.70881	5.44371	1.57531	1.75332	2.11221
FGRAMPH1_01G01793	Glutamyl-tRNA(Gln) amidotransferase subunit A	0.907732	5.54586	0.00177326	0.0204766	62.6456	59.7346	59.2003	31.703	34.7743	30.275
FGRAMPH1_01G27657	related to phospholipid-translocating ATPase	-1.12826	4.77809	0.00177966	0.0205272	17.0232	23.6786	10.4791	43.3209	39.4498	29.2893
FGRAMPH1_01G25177	hypothetical protein	1.78887	2.7962	0.00179437	0.0206736	12.5291	14.1264	4.08278	5.71048	2.33776	0.985697
FGRAMPH1_01G16219	hypothetical protein	1.12876	7.81342	0.00179919	0.0207059	276.73	376.301	271.777	107.515	154.292	160.95
FGRAMPH1_01G02039	Growth hormone-inducible transmembrane	-1.72678	9.16539	0.00182446	0.0209731	240.913	270.017	288.244	1975.24	316.329	354.006
FGRAMPH1_01G10879	hypothetical protein	-1.21014	3.37531	0.00183714	0.0210952	6.12837	4.57427	7.62119	18.5098	12.4194	11.6875
FGRAMPH1_01G13481	argininosuccinate lyase	-1.48029	7.72729	0.00185189	0.0212407	57.7429	89.4674	187.808	152.805	385.731	396.109
FGRAMPH1_01G03337	histone deacetylase phd1	-2.00939	5.31298	0.00188277	0.0215707	14.1633	14.53	18.6447	158.712	13.0038	19.2915
FGRAMPH1_01G05593	polyketide synthase	2.41645	1.68229	0.00190796	0.0218348	6.67311	3.09436	4.76324	2.55987	0.292221	0
FGRAMPH1_01G24065	kinesin family member 1 13 14	1.06888	5.5174	0.00194094	0.0221874	41.6729	52.8732	90.2294	29.1432	32.4365	26.473
FGRAMPH1_01G05079	tripeptidyl aminopeptidase	2.91305	-0.295538	0.0019495	0.0222605	1.08949	1.21084	0.408278	0	0.292221	0
FGRAMPH1_01G06127	nitrate assimilation regulatory nira	1.03586	6.27622	0.00197825	0.0225636	85.2524	103.056	123.028	32.8845	58.1519	60.5499
FGRAMPH1_01G25825	cdc7 kinase	-1.00519	6.32058	0.00198226	0.022584	38.1321	50.1825	70.6321	109.878	112.505	96.7391
FGRAMPH1_01G13927	D-lactate dehydrogenase (cytochrome)	2.55053	0.304857	0.00198491	0.0225865	1.22567	2.95982	0.544371	0	0.14611	0.563255
FGRAMPH1_01G17441	f-box containing	1.05353	4.10025	0.00198688	0.0225865	21.6536	24.3513	22.1831	7.87653	11.5427	13.2365
FGRAMPH1_01G01471	general stress protein 39	-1.3032	4.98989	0.00198944	0.0225904	18.9299	24.0822	11.5679	74.827	30.3909	29.8525
FGRAMPH1_01G12245	peroxiredoxin 1	-2.06117	8.93863	0.00199776	0.0226597	233.15	191.043	144.803	1971.5	207.184	196.294
FGRAMPH1_01G21549	sorbose reductase SOU1	-1.0102	5.02783	0.00201992	0.0228857	26.4201	21.2569	16.7394	45.487	50.9925	33.3729
FGRAMPH1_01G16567	transcription factor	-0.942534	5.58687	0.00203563	0.0230235	32.4123	35.5179	30.2126	74.2363	65.3113	49.2848
FGRAMPH1_01G17549	major histocompatibility class i	1.02517	5.64635	0.00203658	0.0230235	69.4549	80.7225	50.0821	22.4481	37.6965	38.0197
FGRAMPH1_01G18187	dna-directed rna polymerase i subunit rpa49	-1.03589	3.83409	0.00205396	0.0231943	9.53302	8.6104	9.39039	18.7068	21.3321	16.4752
FGRAMPH1_01G04203	hypothetical protein	2.72911	-0.0200423	0.00206135	0.0232521	1.9066	0.672687	0.952649	0.393826	0.14611	0
FGRAMPH1_01G24403	members of the aldo keto reductase family	-1.58509	4.56459	0.00207487	0.0233782	13.0739	13.0501	9.11821	76.4023	16.5105	13.2365
FGRAMPH1_01G24739	hypothetical protein	2.40386	0.260483	0.0020771	0.0233782	0.68093	1.88352	1.9053	0.393826	0.438331	0
FGRAMPH1_01G17065	unnamed protein product	1.45564	1.94225	0.00208512	0.0234398	5.03888	4.84335	5.5798	2.36296	2.04554	1.26732
FGRAMPH1_01G24167	elongation factor Tu	-1.07972	8.45259	0.00208715	0.0234398	202.781	236.651	235.168	408.201	503.934	513.689
FGRAMPH1_01G04709	heat shock 70kDa 4	-1.78317	8.32213	0.00209084	0.0234554	152.12	133.461	146.572	1147.61	185.852	154.332
FGRAMPH1_01G28053	AAA family	-1.02	7.34942	0.00209503	0.0234767	113.034	104.401	105.2	231.964	208.938	213.474
FGRAMPH1_01G24355	histone acetyltransferase type B catalytic subunit	1.09887	3.69603	0.00209929	0.0234987	15.5252	13.8574	22.3192	7.28579	8.18218	8.58964
FGRAMPH1_01G03739	fmn-dependent dehydrogenase	2.46386	0.436626	0.00210477	0.0235344	0.408558	2.01806	2.85795	0	0.292221	0.563255
FGRAMPH1_01G26491	hypothetical protein	-1.68512	3.33541	0.00211512	0.0236242	5.44744	3.90159	4.76324	32.4907	4.67553	8.58964
FGRAMPH1_01G24549	probable FES1-Hsp70 nucleotide exchange factor	-2.33285	6.17226	0.00212219	0.0236774	31.7313	23.275	16.6033	321.756	23.816	15.6303
FGRAMPH1_01G18775	hypothetical protein	0.95039	5.38077	0.00213154	0.0237558	57.1981	55.4294	50.8987	21.0697	34.3359	29.0076
FGRAMPH1_01G12993	unnamed protein product	-1.7105	1.52064	0.00213752	0.0237965	2.04279	0.807225	0.816556	5.9074	3.65276	2.67546
FGRAMPH1_01G20811	related to phospholipid-translocating ATPase	-1.6673	4.84749	0.00214058	0.0238046	12.2567	18.2971	10.343	7.4827	41.9337	80.4047
FGRAMPH1_01G24401	hypothetical protein	-2.65182	8.87455	0.00215055	0.0238895	159.61	156.736	70.2238	2242.25	87.9584	99.6962
FGRAMPH1_01G04655	dna mismatch repair pms2	1.01282	4.3347	0.00215856	0.0239526	23.5602	30.4055	25.7215	10.6333	15.1955	13.5181
FGRAMPH1_01G21813	unnamed protein product	-2.02255	0.635137	0.00216449	0.0239923	0.272372	0.269075	0.952649	1.57531	3.21443	1.40814
FGRAMPH1_01G24147	DNA polymerase delta catalytic subunit	1.08451	4.86955	0.00217167	0.0240458	26.4201	35.6524	55.798	17.1315	21.7704	16.616
FGRAMPH1_01G20115	hypothetical protein	-2.6156	-0.0762975	0.00218014	0.0241135	0	0.403612	0.136093	1.96913	0.438331	1.26732
FGRAMPH1_01G12257	hypothetical protein	-2.30413	3.60507	0.00220328	0.0243432	5.44744	5.51604	1.22483	51.0005	4.96775	4.64686
FGRAMPH1_01G00481	glucose 1-dehydrogenase	-1.00527	5.8366	0.00220787	0.0243676	49.8441	26.5039	37.1533	66.5567	73.6396	87.5862
FGRAMPH1_01G03643	sugar transporter family	1.79377	1.00577	0.00221447	0.0243956	2.58753	2.28714	2.99404	0.984566	0.584441	0.704069
FGRAMPH1_01G13877	hypothetical protein	-1.09508	4.87345	0.00221518	0.0243956	24.7859	20.4497	10.343	38.7919	43.1025	36.8932
FGRAMPH1_01G08679	membrane primary amine oxidase	-1.19846	8.64725	0.00222874	0.0244975	212.178	265.308	252.18	820.931	435.847	418.076
FGRAMPH1_01G27967	unnamed protein product	-1.54442	2.96648	0.00223129	0.0244975	4.22177	4.43974	2.85795	3.54444	19.2866	10.7018
FGRAMPH1_01G07523	aconitate hydratase	-1.26473	6.47631	0.00223162	0.0244975	38.6768	37.2669	80.5669	68.132	146.987	160.809
FGRAMPH1_01G17069	acetyl-CoA acetyltransferase	-1.69659	5.49457	0.00223718	0.0245323	26.4201	22.6023	14.5619	157.728	24.9849	23.7975
FGRAMPH1_01G23885	fe-mn family superoxide dismutase	-1.01987	6.58957	0.00224795	0.0245998	81.7116	44.9355	63.6914	126.418	125.655	133.914
FGRAMPH1_01G25497	hypothetical protein	1.39222	3.82613	0.00224815	0.0245998	13.4824	13.5883	33.0705	11.421	6.13663	5.49174
FGRAMPH1_01G14227	hypothetical protein	1.65049	2.21593	0.002252	0.0246156	2.85991	7.13048	9.66258	0.787653	3.21443	2.11221
FGRAMPH1_01G05151	cytochrome p450 oxidoreductase	-2.1258	0.32623	0.00225688	0.0246427	0.136186	0.672687	0.272185	2.55987	1.4611	0.985697
FGRAMPH1_01G09263	unnamed protein product	1.52031	4.05118	0.00226304	0.0246836	18.7937	17.3553	36.0646	15.7531	5.84441	3.80197
FGRAMPH1_01G10865	cenp-o kinetochore centromere component	1.2555	2.85611	0.00227059	0.0247395	7.08167	11.4357	10.7513	2.9537	4.38331	4.78767
FGRAMPH1_01G13123	trichothecene biosynthesis gene	-1.93826	0.6792	0.00229445	0.0249613	0.408558	0.403612	0.816556	1.77222	2.04554	2.53465
FGRAMPH1_01G12681	NADPH2 dehydrogenase chain OYE2	-1.66912	3.82055	0.00229582	0.0249613	5.03888	9.01401	5.98808	47.0623	8.76662	8.30801
FGRAMPH1_01G12781	inactive purple acid phosphatase 16	-1.38875	2.84937	0.00230828	0.0250622	2.17898	3.76705	5.5798	12.7994	6.72107	10.8427
FGRAMPH1_01G18837	glutamine amidotransferase	-1.57091	2.32824	0.00231	0.0250622	1.63423	0.941762	4.62715	8.66418	5.84441	7.04069
FGRAMPH1_01G12151	D-lactate dehydrogenase (cytochrome)	-1.61574	2.73209	0.00231403	0.0250776	2.31516	2.69075	4.35497	2.75679	10.2277	15.6303
FGRAMPH1_01G12093	unnamed protein product	1.3352	4.16689	0.00231633	0.0250776	33.2294	26.1003	16.4672	4.13518	12.4194	13.2365
FGRAMPH1_01G25295	early nodulin 75 partial	-1.74426	5.02434	0.00234536	0.0253424	15.2528	7.66863	21.7748	112.831	18.8482	18.4466
FGRAMPH1_01G19859	hypothetical protein	-3.59071	-0.558333	0.00234574	0.0253424	0	0	0.136093	0	1.02277	1.12651
FGRAMPH1_01G13999	probable beta-galactosidase	-1.58211	2.44287	0.0023559	0.0254254	3.54084	2.82529	1.36093	2.9537	11.6888	8.44883
FGRAMPH1_01G15087	mitochondrial carrier pet8	-1.86084	4.73463	0.00236282	0.0254707	17.8404	10.6285	5.85199	97.0782	14.1727	13.7998
FGRAMPH1_01G16969	hypothetical protein	1.85483	0.952178	0.00236508	0.0254707	2.72372	1.21084	3.6745	0.787653	0.730551	0.563255
FGRAMPH1_01G07513	cytochrome b5	1.31447	2.45648	0.00237758	0.0255784	8.57972	7.93771	5.5798	3.15061	2.33776	3.37953
FGRAMPH1_01G19047	DNA repair protein RAD16	1.05172	4.85529	0.00242633	0.0260754	33.5018	43.3211	38.9225	26.9771	14.1727	14.9263
FGRAMPH1_01G08809	DNA binding regulatory	-2.22873	0.410715	0.00243161	0.0261047	0.68093	0.269075	0.136093	1.57531	0.730551	2.95709
FGRAMPH1_01G14621	uracil phosphoribosyltransferase	0.981332	4.04112	0.00244616	0.0262334	21.1088	21.2569	21.9109	11.0271	10.8122	10.7018
FGRAMPH1_01G14287	unspecified product	-1.2099	3.16008	0.00247489	0.0265137	4.35795	6.4578	4.89934	15.5561	12.7116	8.30801
FGRAMPH1_01G17205	PPPDE peptidase domain-containing 2	-2.38038	5.16228	0.00248457	0.0265895	11.3034	12.512	10.7513	164.226	7.74385	8.44883
FGRAMPH1_01G28055	unnamed protein product	-1.02418	7.6611	0.00250055	0.0267284	128.287	142.072	129.424	303.049	256.424	253.746
FGRAMPH1_01G21465	guanylate kinase	-1.64873	1.38592	0.00250355	0.0267284	1.22567	0.807225	1.36093	3.54444	4.82164	2.39383
FGRAMPH1_01G23507	60S ribosomal protein L10a	-1.12295	9.07055	0.00250538	0.0267284	259.434	315.625	439.579	831.958	690.517	687.453
FGRAMPH1_01G06893	hypothetical protein	1.0309	5.51317	0.00252858	0.0269478	61.5561	82.606	38.5142	26.3864	34.482	28.4444
FGRAMPH1_01G00659	catechol o-methyltransferase	-1.49772	3.72833	0.00253287	0.0269655	6.67311	6.99595	6.80463	37.6104	9.05884	11.5467
FGRAMPH1_01G13119	trichothecene efflux pump	-1.53277	1.40725	0.00254162	0.0270305	1.22567	1.0763	1.36093	3.54444	2.92221	4.22441
FGRAMPH1_01G11491	oxidoreductase	1.22632	3.39437	0.00259613	0.0275815	15.389	12.3774	15.1063	3.15061	8.62051	6.33662
FGRAMPH1_01G24219	Imidazoleglycerol-phosphate dehydratase	-0.981093	5.84946	0.00259935	0.027587	44.9414	39.9576	30.893	100.623	68.5257	59.7051
FGRAMPH1_01G10135	hypothetical protein	1.24974	3.00325	0.00263486	0.0279349	10.4863	12.3774	9.66258	2.55987	6.42885	4.50604
FGRAMPH1_01G02275	deoxyuridine 5'-triphosphate nucleotidohydrolase	-0.962726	5.70981	0.00263789	0.0279382	40.0387	30.2709	35.6563	51.3944	68.3796	86.6005
FGRAMPH1_01G16299	Ferric reductase transmembrane component 4	-1.06638	8.7334	0.00266141	0.0281581	252.08	312.8	259.937	641.346	508.902	577.196
FGRAMPH1_01G12133	hypothetical protein	-2.76017	0.732247	0.00266419	0.0281584	0.272372	0	0.816556	5.31666	2.19165	0.281628
FGRAMPH1_01G22791	ribonuclease z	-1.11432	4.29197	0.00268821	0.028383	9.80539	9.01401	17.8281	30.1277	29.0759	20.2772
FGRAMPH1_01G21427	hypothetical protein	-2.07891	0.297842	0.0026966	0.0284422	0.68093	0.269075	0.136093	2.55987	1.31499	0.985697
FGRAMPH1_01G27203	altered inheritance-mitochondria mitochondrial	-1.07571	7.0162	0.00273937	0.0288246	88.1123	66.7306	94.5844	236.296	152.685	137.012
FGRAMPH1_01G04877	lipid phosphate phosphatase 2	-1.88593	5.83522	0.0027408	0.0288246	26.0115	24.3513	22.4553	222.906	20.0171	26.6138
FGRAMPH1_01G24941	extracellular chitinase	1.10994	3.18302	0.00274131	0.0288246	10.7587	12.6465	12.5205	4.92283	6.72107	4.92848
FGRAMPH1_01G16083	related to integral membrane PTH11	-1.73832	0.963853	0.00274437	0.0288272	0.953302	0.53815	0.816556	2.36296	2.19165	3.23872
FGRAMPH1_01G12421	glycerol-3-phosphate dehydrogenase	-1.40486	8.17413	0.00275102	0.0288284	119.435	95.7907	259.393	223.89	478.95	553.821
FGRAMPH1_01G10369	Cyanobacterial phytochrome B	-1.46484	3.39166	0.00275175	0.0288284	5.58363	4.70881	6.12417	29.537	6.42885	9.71615
FGRAMPH1_01G04411	trans-aconitate 3-methyltransferase	-2.60703	-0.0447404	0.00275294	0.0288284	0.136186	0.269075	0.136093	0.196913	1.16888	2.11221
FGRAMPH1_01G05963	glutamine amidotransferase	-1.51531	6.00764	0.00275715	0.028843	40.1749	34.1725	25.4493	206.759	33.0209	45.9053
FGRAMPH1_01G24675	hypothetical protein	1.21348	3.40167	0.00276157	0.0288596	17.1594	15.3373	10.4791	3.54444	7.88996	6.89988
FGRAMPH1_01G07921	actin polymerization	-1.67538	7.20563	0.00277178	0.0289368	86.8867	72.7848	51.3069	510.596	75.1007	88.5719
FGRAMPH1_01G05179	DUF895 domain membrane	2.56188	-0.12852	0.00277992	0.0289831	1.08949	1.0763	0.952649	0.393826	0	0.140814
FGRAMPH1_01G21915	hypothetical protein	2.61667	-0.138905	0.00278188	0.0289831	1.22567	1.47991	0.408278	0	0	0.422441
FGRAMPH1_01G04431	trans-carveol dehydrogenase	-1.44629	3.00152	0.00278919	0.0290297	3.40465	1.88352	7.21291	14.5716	10.5199	9.1529
FGRAMPH1_01G01503	pkhd-type hydroxylase ofd1	-1.0651	8.08983	0.00279786	0.0290904	190.388	157.409	180.323	281.389	412.908	410.613
FGRAMPH1_01G10559	glutathione s-transferase	-1.74499	8.97778	0.00282609	0.0293541	255.893	293.695	145.347	1770.84	253.209	305.707
FGRAMPH1_01G20927	hypothetical protein	1.96781	0.441649	0.00283562	0.0294231	1.63423	2.1526	1.22483	0.196913	0.292221	0.704069
FGRAMPH1_01G22849	gpi anchored serine-rich	-1.15469	4.7727	0.00286598	0.029708	24.2411	11.3011	14.8341	54.1511	26.8843	31.4015
FGRAMPH1_01G03539	plasma membrane yro2	-1.71262	2.89554	0.00287195	0.0297398	3.26846	2.42167	4.49106	24.0234	3.50665	6.19581
FGRAMPH1_01G03851	hypothetical protein	-1.93334	1.50533	0.00287787	0.0297591	0.408558	1.61445	1.22483	8.27036	2.7761	1.68977
FGRAMPH1_01G24295	hypothetical protein	1.69989	1.64702	0.00287963	0.0297591	5.856	4.03612	2.99404	1.37839	0.292221	2.25302
FGRAMPH1_01G23809	glyco suaprga1	-1.01628	7.3151	0.00289541	0.029892	98.3263	89.6019	127.655	195.141	218.727	224.457
FGRAMPH1_01G17605	atp-dependent dna helicase ii subunit 1	0.985009	5.08463	0.00291335	0.0300468	38.813	34.7107	60.4251	24.6142	23.5238	19.5731
FGRAMPH1_01G03061	Tether containing UBX domain for GLUT4	-1.93885	6.90283	0.00292679	0.0301551	53.2487	43.7247	51.443	476.53	45.5864	47.3134
FGRAMPH1_01G03575	serine threonine kinase	0.952273	5.12659	0.00293965	0.0302571	52.8402	49.5098	34.5675	22.2512	27.6148	20.8404
FGRAMPH1_01G19069	60S ribosomal L38	-1.00355	7.54417	0.00296686	0.0305064	113.851	117.182	141.128	258.35	239.913	247.973
FGRAMPH1_01G24275	Hydroxysteroid dehydrogenase 2	1.6848	1.18333	0.00297603	0.0305701	3.94939	2.42167	2.58576	0.196913	1.4611	0.985697
FGRAMPH1_01G04757	54S ribosomal mitochondrial	-0.897588	5.45166	0.00298291	0.03061	36.4978	27.3111	27.3546	57.4987	62.9735	49.4256
FGRAMPH1_01G26715	aflatoxin efflux pump aflt	3.176	1.11513	0.00299827	0.0307367	8.03497	1.61445	0.272185	0.984566	0.14611	0
FGRAMPH1_01G10887	hypothetical protein	-1.04363	3.88541	0.00300454	0.0307702	8.17116	12.3774	7.89338	20.6759	16.3644	21.6853
FGRAMPH1_01G10739	unnamed protein product	-1.76217	0.972118	0.00301762	0.0308427	0.953302	0.672687	0.680463	3.74135	2.48388	1.83058
FGRAMPH1_01G10867	abc1 containing	-1.30191	4.15808	0.00301764	0.0308427	13.21	10.2248	7.07682	42.7302	16.9488	15.912
FGRAMPH1_01G10841	polyketide synthase	1.11158	3.74991	0.00302266	0.0308631	12.1206	17.2208	24.4967	8.8611	7.88996	8.1672
FGRAMPH1_01G04453	hypothetical protein	1.31705	2.90719	0.00302634	0.0308699	12.5291	7.39956	10.7513	6.30122	2.7761	3.37953
FGRAMPH1_01G08527	fad linked oxidase	-2.36125	3.46655	0.00304338	0.0309666	5.44744	2.82529	2.44967	49.6221	3.21443	2.67546
FGRAMPH1_01G19057	methionyl-trna mitochondrial	-0.939202	5.29285	0.00304446	0.0309666	27.9181	31.6163	20.55	41.9425	50.7003	60.8316
FGRAMPH1_01G25877	tricarboxylate transport protein	-1.14275	6.16456	0.00304491	0.0309666	39.2216	36.4596	57.9755	49.0314	113.235	132.647
FGRAMPH1_01G25655	Repressible acid phosphatase	-1.47239	3.20959	0.00305548	0.0310433	5.03888	5.91965	3.40232	24.8111	9.20495	6.19581
FGRAMPH1_01G13985	unnamed protein product	-1.71414	1.15331	0.00308452	0.0313073	1.22567	1.21084	0.272185	1.77222	3.06832	4.0836
FGRAMPH1_01G25397	glucosamine-6-phosphate isomerase	1.87527	0.856692	0.00308866	0.0313182	2.04279	2.01806	2.99404	0.59074	0.292221	0.985697
FGRAMPH1_01G02701	hypothetical protein	-1.28394	5.11324	0.00310092	0.0314114	27.6458	21.2569	11.1596	81.1283	30.9754	34.4994
FGRAMPH1_01G15471	hypothetical protein	1.44921	2.68883	0.00310753	0.0314473	7.35404	10.4939	8.98212	5.71048	1.60721	2.67546
FGRAMPH1_01G05807	short chain dehydrogenase reductase family	-1.65435	1.62505	0.00312343	0.0315768	1.22567	0.53815	2.31358	4.92283	4.82164	3.23872
FGRAMPH1_01G19087	hypothetical protein	0.954943	4.20497	0.00312681	0.0315799	22.7431	23.1404	25.8576	11.421	12.2733	13.2365
FGRAMPH1_01G05851	hypothetical protein	1.20611	3.455	0.00314658	0.0317482	11.4396	17.6244	15.5146	3.34753	7.1594	8.58964
FGRAMPH1_01G12219	mfs sp major inositol transporter	-1.9977	5.49043	0.00315411	0.0317752	18.3851	23.1404	12.3844	183.523	13.7344	18.4466
FGRAMPH1_01G18225	unspecified product	1.28802	3.71255	0.00315821	0.0317752	9.80539	29.7328	14.8341	8.66418	7.1594	6.47744
FGRAMPH1_01G19581	unnamed protein product	-1.84856	0.783574	0.00315857	0.0317752	0.408558	1.0763	0.408278	3.93826	1.75332	1.40814
FGRAMPH1_01G28165	related to D-mandelate dehydrogenase	1.10751	3.29356	0.00320715	0.0322322	11.0311	16.01	11.8401	4.72592	6.57496	6.61825
FGRAMPH1_01G08497	hypothetical protein	1.06964	10.0315	0.00321916	0.0323211	1157.04	1333.27	1761.58	773.869	581.665	670.274
FGRAMPH1_01G13577	hypothetical protein	-1.15418	2.90393	0.00322606	0.0323587	5.44744	4.3052	3.6745	9.05801	11.981	8.87127
FGRAMPH1_01G09423	DUF895 domain membrane	-1.86188	3.01958	0.00324294	0.0324961	3.54084	3.76705	2.99404	29.9308	4.38331	3.52035
FGRAMPH1_01G07769	translation initiation factor eif-2b subunit beta	-1.03285	6.43993	0.00326308	0.032666	41.6729	52.066	76.7563	81.5221	126.093	141.095
FGRAMPH1_01G14667	TOB3 (member of AAA-ATPase family)	1.24099	2.6719	0.00327031	0.0327063	9.53302	5.91965	10.0709	2.9537	4.09109	3.66116
FGRAMPH1_01G26001	pathway-specific regulatory nit-4	-0.975269	4.35785	0.0032794	0.0327652	10.7587	14.6646	15.5146	31.703	26.1537	22.8118
FGRAMPH1_01G18881	sugar transporter stl1	1.66716	1.58511	0.0032862	0.0328011	6.26456	2.69075	3.26622	1.37839	1.60721	0.844883
FGRAMPH1_01G22029	unnamed protein product	-1.27787	2.94107	0.00329061	0.0328131	4.22177	4.43974	4.35497	16.5407	7.30551	8.02639
FGRAMPH1_01G11025	ubx domain-containing 7	-1.53492	7.61969	0.0032965	0.0328398	110.174	77.6281	114.726	640.559	117.765	118.706
FGRAMPH1_01G11395	Lysophospholipase 2	-2.52731	0.636059	0.00333084	0.0331497	0.136186	0	0.952649	0.393826	3.65276	2.39383
FGRAMPH1_01G24379	5-aminolevulinate synthase	1.06285	9.22615	0.00335509	0.0333585	694.004	696.097	1038.66	402.884	369.805	389.913
FGRAMPH1_01G12419	aquaglyceroporin like other eukaryote	-1.33964	2.36235	0.00337893	0.0335204	2.04279	2.42167	3.8106	5.11974	8.76662	7.04069
FGRAMPH1_01G06273	unnamed protein product	1.21693	3.0593	0.00338082	0.0335204	14.5719	10.3594	8.70993	2.9537	6.13663	5.21011
FGRAMPH1_01G23271	Tip elongation 1	1.11278	6.64865	0.00338191	0.0335204	110.583	98.6159	201.145	42.1394	76.854	70.5477
FGRAMPH1_01G20579	related to Hsp90 associated co-chaperone	-1.9966	8.44486	0.00338447	0.0335204	175.271	131.712	111.868	1412.46	148.156	111.243
FGRAMPH1_01G11691	Feruloyl esterase	-1.54802	4.83455	0.00339494	0.0335915	14.5719	14.3955	14.4258	96.2906	16.2182	14.7854
FGRAMPH1_01G10349	hypothetical protein	-1.44193	8.61622	0.00341359	0.0337335	203.462	193.061	236.665	1186.99	259.638	274.024
FGRAMPH1_01G04001	alpha-1%2C3-mannosyltransferase alg-2	1.35801	2.51097	0.00341588	0.0337335	6.94549	8.6104	7.62119	3.74135	3.94498	1.40814
FGRAMPH1_01G21935	related to integral membrane PTH11	-1.57028	2.00924	0.0034281	0.033803	2.17898	1.0763	2.44967	8.07344	6.13663	2.95709
FGRAMPH1_01G27655	unnamed protein product	-0.988821	4.78421	0.00342953	0.033803	19.3384	23.4095	12.1122	38.3981	39.8881	30.6974
FGRAMPH1_01G14261	hypothetical protein	-0.998623	3.782	0.00343558	0.03383	11.0311	7.66863	8.30165	18.116	18.9943	16.8977
FGRAMPH1_01G05705	hypothetical protein	1.60599	4.30773	0.00346735	0.03411	14.2995	12.512	61.1056	16.1469	8.62051	4.22441
FGRAMPH1_01G27169	G2-specific protein kinase nim-1	1.05757	5.57355	0.00347148	0.0341179	41.2644	53.2768	97.1702	24.2203	35.2126	32.528
FGRAMPH1_01G01931	stress-induced-phospho 1	-1.9441	8.68821	0.00351362	0.0344769	191.205	194.945	124.253	1640.48	160.721	163.203
FGRAMPH1_01G11821	arabinan endo-1%2C5-alpha-L-arabinosidase	2.00974	0.344252	0.00351475	0.0344769	2.31516	0.941762	1.36093	0.393826	0.292221	0.422441
FGRAMPH1_01G23325	ribosomal mrpl25	-1.17008	4.97922	0.00351823	0.034478	30.9142	8.87947	17.9642	44.1086	43.3948	42.5258
FGRAMPH1_01G15603	phosphopantothenoylcysteine decarboxylase	-1.29737	6.59166	0.00354416	0.0346988	73.6766	39.554	53.7566	243.188	82.6984	84.9107
FGRAMPH1_01G22905	S-formylglutathione hydrolase	-1.08543	7.1169	0.00355195	0.0347418	103.638	60.1382	102.478	134.886	204.554	225.443
FGRAMPH1_01G23695	Bacterial-type extracellular deoxyribonuclease	1.59878	1.77442	0.00356251	0.0347922	7.89879	4.17066	1.9053	1.57531	1.31499	1.68977
FGRAMPH1_01G25207	5 3 -nucleotidase	-1.94775	0.66715	0.00356389	0.0347922	0.272372	0.807225	0.544371	3.54444	0.730551	2.25302
FGRAMPH1_01G12049	sps19-peroxisomal -dienoyl- reductase	-1.84798	0.939852	0.0036028	0.0351385	0.68093	0.672687	0.816556	5.11974	1.02277	1.97139
FGRAMPH1_01G13875	hypothetical protein	-1.02156	4.94061	0.00363299	0.0353992	23.6964	25.1585	11.4318	42.9271	42.8103	36.7524
FGRAMPH1_01G00637	arginase family	-1.34886	2.51157	0.00367169	0.0357305	3.67702	3.2289	2.31358	12.0117	5.55219	6.19581
FGRAMPH1_01G23995	nonhistone chromosomal	-1.17759	8.07239	0.00367398	0.0357305	195.972	154.449	144.258	580.106	275.856	263.322
FGRAMPH1_01G15625	monocarboxylate transporter 4	-1.06462	3.81819	0.00371744	0.0361188	9.94158	7.93771	8.98212	12.0117	21.9165	22.1078
FGRAMPH1_01G24463	transferase mitochondrial	-0.896185	4.86717	0.00372487	0.0361566	23.2878	17.8935	19.4613	42.3363	34.3359	36.33
FGRAMPH1_01G14671	RNA-directed RNA polymerase	0.910453	4.67721	0.00373315	0.0362027	33.6379	32.5581	32.7983	13.7839	18.8482	19.8547
FGRAMPH1_01G14341	pho36-regulatory role in lipid and phosphate metabolism	-1.58386	5.68726	0.00373814	0.0362168	25.3306	28.2529	23.544	179.585	25.131	26.8954
FGRAMPH1_01G22275	hypothetical protein	-1.4507	3.15568	0.00374938	0.0362913	2.99609	3.09436	7.75728	4.529	15.6338	17.6017
FGRAMPH1_01G12865	Gluconate 5-dehydrogenase	-1.45492	6.21464	0.00375876	0.0363477	27.2372	34.5761	57.0228	231.57	37.8426	56.748
FGRAMPH1_01G05077	dsba oxidoreductase	-1.60541	4.81285	0.00378026	0.0365196	16.7509	13.3192	11.4318	97.669	15.6338	13.3773
FGRAMPH1_01G21293	unnamed protein product	2.30989	-0.0208594	0.00378368	0.0365196	0.68093	1.21084	1.49702	0.393826	0	0.281628
FGRAMPH1_01G06977	1%2C3-beta-glucanosyltransferase gel1 precursor	1.33049	9.64678	0.00379125	0.0365582	1033.52	1635.17	771.237	217.392	510.071	640.14
FGRAMPH1_01G15725	hypothetical protein FPSE_08081	3.09297	0.231809	0.00382364	0.0368359	1.63423	0	2.99404	0.393826	0	0.140814
FGRAMPH1_01G13169	sh3 ysc84 1	-1.17476	2.55173	0.0038318	0.0368797	3.54084	3.63251	3.13013	6.49814	7.59774	9.1529
FGRAMPH1_01G13861	sphingosine n-acyltransferase lag1	-1.00544	7.43418	0.00384792	0.0370001	117.665	119.873	106.969	293.795	201.194	196.858
FGRAMPH1_01G07553	eliciting plant response	-1.36433	10.18	0.00385775	0.0370598	741.669	964.768	240.34	1315.97	1719.43	1976.74
FGRAMPH1_01G10937	ATPase	-2.48513	3.09923	0.00386715	0.0371152	2.45135	4.17066	1.08874	39.5796	2.33776	1.68977
FGRAMPH1_01G07065	hypothetical protein	1.1239	5.22877	0.00388896	0.0372509	46.9842	52.2005	53.7566	10.0426	26.5921	33.2321
FGRAMPH1_01G23143	hypothetical protein	-1.61078	6.05628	0.00389622	0.0372509	36.4978	34.7107	27.0824	235.311	33.6054	31.6831
FGRAMPH1_01G18473	probable ERG28-involved in synthesis of ergosterol	-1.03102	5.2292	0.00389631	0.0372509	35.136	17.8935	20.4139	67.1474	41.6414	41.5401
FGRAMPH1_01G24241	transcription factor	-1.44263	4.69898	0.00390505	0.0372509	15.7976	13.4537	12.3844	81.5221	17.9716	14.0814
FGRAMPH1_01G28043	acetyltransferase	-1.59221	1.69884	0.00390643	0.0372509	0.817116	2.1526	1.49702	6.30122	5.55219	1.83058
FGRAMPH1_01G05919	aminotransferase family	-1.06819	3.99981	0.00390849	0.0372509	7.08167	11.8393	11.5679	27.9617	20.0171	16.1936
FGRAMPH1_01G17337	aminodeoxychorismate synthase	-1.13675	5.80694	0.00391098	0.0372509	23.9687	22.8714	57.7033	99.6381	63.4119	67.0274
FGRAMPH1_01G21883	riboflavin transporter mch5	-1.08361	3.99336	0.0039152	0.0372509	14.7081	7.5341	7.89338	24.0234	22.7932	17.1793
FGRAMPH1_01G18687	integral membrane	-0.993017	4.32566	0.00391757	0.0372509	9.53302	15.8754	14.2897	32.4907	22.7932	23.9383
FGRAMPH1_01G19477	hypothetical protein	1.53351	1.77555	0.0039177	0.0372509	3.13228	3.2289	7.4851	0.787653	1.75332	2.11221
FGRAMPH1_01G15557	glutathione s-transferase	-1.35634	4.28013	0.00394279	0.0374212	11.3034	13.1847	7.89338	51.5913	16.3644	15.3487
FGRAMPH1_01G28237	integral membrane	1.6147	1.91376	0.00394292	0.0374212	4.76651	7.13048	3.6745	0.196913	1.60721	3.0979
FGRAMPH1_01G25679	aminoglycoside phosphotransferase	-1.12203	4.22382	0.0039588	0.037537	7.89879	14.53	12.3844	36.232	22.9393	16.8977
FGRAMPH1_01G13537	Isoamyl alcohol oxidase	-1.70975	4.30749	0.00396365	0.0375467	8.85209	12.6465	6.12417	71.0857	10.2277	9.43452
FGRAMPH1_01G03173	protoporphyrinogen oxidase	-0.99328	6.99172	0.00396716	0.0375467	83.8906	84.355	86.5549	122.086	183.515	201.505
FGRAMPH1_01G27279	unnamed protein product	-1.51024	2.7367	0.0039733	0.03757	4.63032	1.74899	3.6745	17.5253	3.79887	7.60395
FGRAMPH1_01G26541	hypothetical protein	-0.899172	5.35341	0.00399904	0.0377786	34.5912	23.9477	26.5381	42.3363	59.613	56.6071
FGRAMPH1_01G27339	hypothetical protein	-1.40528	2.1075	0.00402981	0.0380341	2.72372	2.82529	1.08874	5.11974	7.45163	5.0693
FGRAMPH1_01G11151	IMP-specific 5'-nucleotidase 1	0.932284	4.52883	0.00403832	0.0380793	26.4201	31.8854	31.3013	15.5561	18.9943	12.3916
FGRAMPH1_01G24373	nadh dehydrogenase	-1.41555	2.91956	0.00405305	0.038161	2.45135	2.01806	7.4851	11.0271	10.9583	9.99778
FGRAMPH1_01G12985	acetylornithine deacetylase	-1.46538	1.45122	0.00405444	0.038161	1.22567	1.61445	1.08874	4.72592	3.36054	2.95709
FGRAMPH1_01G04993	5 -nucleotidase	1.3718	2.27116	0.00410291	0.0385817	5.58363	9.55216	4.35497	2.16605	2.33776	2.95709
FGRAMPH1_01G06965	related to carrier mitochondrial	-1.1633	4.59642	0.00411525	0.0386603	15.7976	13.0501	15.5146	56.3172	21.0399	22.3894
FGRAMPH1_01G11173	histone-lysine n-methyltransferase ash1l	0.910285	6.16125	0.00412064	0.0386603	76.6727	103.056	99.3477	36.232	56.983	55.0582
FGRAMPH1_01G08247	hypothetical protein	-1.03797	5.44904	0.00412261	0.0386603	35.8169	24.4858	25.0411	89.2017	40.9109	45.4829
FGRAMPH1_01G11261	serine threonine kinase	2.23543	-0.100704	0.00413224	0.0387152	0.544744	1.61445	0.952649	0	0.292221	0.281628
FGRAMPH1_01G22571	catalase	1.00796	6.40767	0.00415676	0.0388693	128.696	143.821	66.4132	48.4407	54.4991	65.4784
FGRAMPH1_01G06911	vacuolar transporter chaperone 1	0.868831	6.15451	0.00415821	0.0388693	86.2057	92.4272	96.3536	40.5641	50.4081	59.4234
FGRAMPH1_01G11411	unnamed protein product	0.989736	5.26921	0.00416009	0.0388693	49.9803	66.327	36.3367	17.9191	31.852	26.8954
FGRAMPH1_01G15995	hypothetical protein	1.86039	0.661641	0.00417379	0.0389617	0.953302	2.1526	2.85795	0.787653	0.438331	0.422441
FGRAMPH1_01G25401	unnamed protein product	2.85751	0.0436126	0.00417963	0.0389806	0.953302	0.134537	2.72185	0.196913	0.292221	0
FGRAMPH1_01G00359	Heterokaryon incompatibility OR partial	2.27651	0.340969	0.00419652	0.0390739	1.49805	0.403612	2.85795	0.196913	0.584441	0.140814
FGRAMPH1_01G13519	oxidoreductase	-1.3674	4.04091	0.00419726	0.0390739	7.62642	11.4357	8.16556	43.9117	14.9033	11.8284
FGRAMPH1_01G15303	translation machinery-associated 64	1.98823	0.347461	0.00422555	0.0392677	0.953302	1.88352	1.7692	0.59074	0.292221	0.281628
FGRAMPH1_01G04433	cation-transporting ATPase 4	-1.48147	2.13019	0.00422576	0.0392677	0.544744	2.28714	3.6745	6.49814	6.72107	5.0693
FGRAMPH1_01G19825	hypothetical protein	0.918146	4.60105	0.00423426	0.039311	35.136	34.307	24.4967	17.9191	15.4877	16.3344
FGRAMPH1_01G25039	aminoglycoside phosphotransferase	1.23036	2.88625	0.004241	0.0393378	9.80539	6.05418	13.8815	4.33209	4.2372	4.0836
FGRAMPH1_01G06365	probable TOM-6 tom6 (translocase of the outer mitochondrial membrane (TOM) complex)	-0.971942	5.19493	0.00431068	0.039948	36.0893	20.8533	16.7394	48.2437	46.9014	49.4256
FGRAMPH1_01G18509	hypothetical protein	-1.26096	5.93144	0.00431883	0.0399711	36.0893	32.4235	38.9225	161.863	46.6092	49.4256
FGRAMPH1_01G09859	related to hexokinase	-1.20173	5.63962	0.00432098	0.0399711	35.6807	25.4276	29.1238	124.449	39.0114	44.4972
FGRAMPH1_01G23363	related to mitochondrial	-0.957846	7.24379	0.00433285	0.0400447	115.622	88.3911	104.519	225.269	186.875	187.282
FGRAMPH1_01G07939	hypothetical protein	1.43302	4.70246	0.00433965	0.0400713	42.6262	53.1423	16.7394	3.54444	24.4004	13.5181
FGRAMPH1_01G02899	Nucleotide exchange factor SIL1	-2.45435	5.84012	0.00435649	0.0401905	19.6108	18.5662	14.8341	273.119	10.5199	7.32232
FGRAMPH1_01G20445	transcription factor	1.47832	2.17784	0.00436231	0.0402079	5.17507	7.13048	6.26026	0.59074	2.7761	3.0979
FGRAMPH1_01G08343	cnt family concentrative nucleoside transporter	-0.923891	6.02847	0.00437465	0.0402853	36.2255	45.07	53.3483	60.6493	94.2411	100.4
FGRAMPH1_01G09465	unnamed protein product	1.86344	0.903174	0.00440981	0.0405726	2.85991	2.82529	1.63311	0.196913	0.14611	1.54895
FGRAMPH1_01G26893	dash subunit duo1	1.02757	4.20355	0.00441664	0.040599	27.9181	17.2208	27.7629	8.8611	15.1955	11.5467
FGRAMPH1_01G09579	hypothetical protein	-2.02395	4.40187	0.0044281	0.0406678	9.12446	10.3594	5.44371	88.414	7.30551	6.05499
FGRAMPH1_01G25925	ctp synthase	-0.976624	5.47557	0.00443255	0.0406721	22.0621	23.6786	43.6857	47.8499	63.7041	64.3519
FGRAMPH1_01G20085	ribosomal rna-processing 14	-0.970207	4.29751	0.00444039	0.0407075	16.3423	11.9738	11.0235	21.6605	31.852	23.5159
FGRAMPH1_01G10603	unnamed protein product	1.57006	1.41669	0.00445082	0.0407667	3.13228	4.3052	3.13013	0.393826	1.75332	1.26732
FGRAMPH1_01G19381	tubulin-specific chaperone c	1.07418	9.54578	0.0044835	0.0410292	976.045	1335.69	727.415	444.236	435.993	563.114
FGRAMPH1_01G14651	hypothetical protein	1.36456	2.11472	0.00449484	0.0410645	5.44744	8.07225	3.8106	1.77222	2.33776	2.53465
FGRAMPH1_01G09197	hypothetical protein	-1.58487	1.5886	0.00449538	0.0410645	2.31516	0.403612	1.36093	2.16605	6.13663	3.94279
FGRAMPH1_01G26259	hypothetical protein	2.17424	-0.137131	0.00450504	0.0411089	0.953302	0.941762	1.08874	0	0.14611	0.422441
FGRAMPH1_01G07779	ubiquinol-cytochrome c reductase subunit 8	-0.997209	7.45026	0.00450828	0.0411089	147.217	95.7907	106.697	264.061	225.302	208.827
FGRAMPH1_01G11309	like subfamily C member 2	-0.877863	6.59851	0.00451819	0.0411626	65.2331	68.345	70.7682	114.8	137.49	123.212
FGRAMPH1_01G20391	hypothetical protein	-1.36094	6.25892	0.0045305	0.041238	51.3421	41.1685	35.9285	219.164	51.8692	59.2826
FGRAMPH1_01G05639	homogentisate 1%2C2-dioxygenase	-1.51018	1.64842	0.00454463	0.0413298	1.49805	1.0763	1.9053	5.9074	4.52942	2.53465
FGRAMPH1_01G14103	hypothetical protein	-1.47566	2.28735	0.00455984	0.0414313	1.77042	1.0763	4.49106	7.67962	8.91273	3.94279
FGRAMPH1_01G09805	unnamed protein product	-1.76972	0.751208	0.00457112	0.041497	1.22567	0	0.680463	2.16605	2.33776	2.11221
FGRAMPH1_01G09389	unnamed protein product	-1.77203	0.647083	0.00460084	0.0417298	0.272372	0.807225	0.680463	3.54444	1.60721	1.12651
FGRAMPH1_01G07155	unnamed protein product	1.0606	3.22937	0.00460631	0.0417424	12.1206	14.7991	9.79867	6.10431	6.42885	5.0693
FGRAMPH1_01G05459	glycoside hydrolase family 16	-1.1136	6.83954	0.00462613	0.0418804	74.6299	67.9414	74.1705	257.366	107.245	104.765
FGRAMPH1_01G26189	hypothetical protein	-1.72014	6.54127	0.00462973	0.0418804	43.8519	50.0479	36.0646	348.733	35.2126	44.638
FGRAMPH1_01G12345	tannase and feruloyl esterase	-2.32568	-0.00572945	0.00463563	0.0418968	0	0.269075	0.408278	0.393826	1.02277	2.11221
FGRAMPH1_01G18451	Bifunctional xylanase deacetylase	-1.67196	4.06128	0.00464442	0.0419391	6.8093	8.20678	8.70993	59.8616	9.78939	6.33662
FGRAMPH1_01G12177	GNAT family N-acetyltransferase	-1.91487	0.663955	0.0046929	0.0423023	0.408558	0	1.22483	1.96913	2.7761	1.54895
FGRAMPH1_01G07369	hypothetical protein	0.946864	4.37538	0.0046929	0.0423023	32.6846	22.3332	25.7215	12.6024	17.0949	12.11
FGRAMPH1_01G17091	Solute carrier family 40 member 1	-0.879355	6.36275	0.0047025	0.0423515	55.7001	66.4615	51.1708	101.607	128.285	88.9943
FGRAMPH1_01G26959	hypothetical protein	-2.17081	9.70068	0.00472457	0.0425128	327.391	364.596	215.299	3663.57	204.408	217.698
FGRAMPH1_01G02641	dimeric alpha-beta barrel	-2.38007	6.8547	0.00474154	0.042628	34.3189	48.7026	28.8516	542.693	18.4099	21.6853
FGRAMPH1_01G16627	40S ribosomal S30	-1.00137	9.30606	0.0047623	0.0427594	484.958	373.207	406.509	803.012	932.184	796.584
FGRAMPH1_01G05957	class 2 chitin synthase	0.952743	5.62773	0.00476671	0.0427594	57.7429	57.0439	79.6142	21.2666	36.2354	42.6666
FGRAMPH1_01G24705	hypothetical protein	-1.0143	7.4738	0.00476965	0.0427594	119.707	132.385	100.572	293.401	169.342	249.804
FGRAMPH1_01G27945	hypothetical protein	-1.45568	2.03102	0.00477287	0.0427594	1.08949	2.01806	2.99404	3.54444	5.99052	7.1815
FGRAMPH1_01G03175	hypothetical protein	-0.841825	5.99599	0.00484665	0.0433824	47.1204	45.2046	44.2301	96.4875	74.9546	73.5048
FGRAMPH1_01G03023	transcription factor	-1.86783	6.97285	0.00487367	0.0435701	56.6534	59.8692	45.455	501.538	44.4175	45.6237
FGRAMPH1_01G03447	minor allergen alt a 7	-1.04896	11.2173	0.00487614	0.0435701	1657.52	1899.27	1097.45	3576.93	2788.81	3264.2
FGRAMPH1_01G01133	rrna-processing utp23	-1.29803	2.85424	0.00493584	0.0440651	5.71981	1.61445	4.76324	11.2241	9.05884	9.57534
FGRAMPH1_01G10719	glucose repressible grg1	-2.80253	8.34817	0.00501622	0.0447437	133.326	65.2507	46.5437	1644.42	34.482	31.6831
FGRAMPH1_01G27271	mitochondrial import inner membrane translocase subunit tim50	-0.971993	7.84414	0.00504927	0.0449992	141.089	139.515	184.406	332.586	285.5	294.16
FGRAMPH1_01G25075	dna mismatch repair msh6	1.05175	3.39716	0.00505435	0.0450053	12.3929	12.2429	16.7394	4.72592	7.88996	7.1815
FGRAMPH1_01G16635	hypothetical protein	1.77174	0.674982	0.00507099	0.0451142	2.85991	2.1526	0.952649	0.393826	0.292221	0.985697
FGRAMPH1_01G24361	54S ribosomal mitochondrial	-0.831103	6.12526	0.0050999	0.0453244	54.883	48.7026	46.5437	99.2443	81.2373	86.7413
FGRAMPH1_01G07227	50S ribosomal protein L17	-0.925396	5.13046	0.00510348	0.0453244	30.6418	16.8172	24.4967	37.4135	51.2847	47.8767
FGRAMPH1_01G00177	integral membrane	-1.62342	3.56746	0.00512609	0.0454857	4.08558	7.80317	5.30761	40.761	5.6983	6.89988
FGRAMPH1_01G07811	probable involved in intramitochondrial sorting	-0.915053	4.87984	0.00520986	0.046173	25.3306	15.0682	20.2778	33.4753	44.7098	36.1891
FGRAMPH1_01G27211	unnamed protein product	1.00686	3.44665	0.00521257	0.046173	14.4357	15.7409	12.2483	5.51357	6.86718	8.58964
FGRAMPH1_01G06217	mitochondrial distribution and morphology 10	0.873665	6.65348	0.00526407	0.0465889	123.521	147.588	118.401	68.7227	74.9546	68.858
FGRAMPH1_01G14925	pentafunctional AROM polypeptide	-1.34332	7.78605	0.00529111	0.0467877	69.3187	84.2204	220.334	125.631	384.708	438.213
FGRAMPH1_01G15281	L-ascorbate peroxidase peroxisomal	-1.3844	2.60162	0.00530192	0.0468428	3.54084	2.82529	3.26622	5.9074	14.3188	4.92848
FGRAMPH1_01G08235	unnamed protein product	0.884764	4.43441	0.00530663	0.0468439	29.8247	25.024	28.0351	16.3438	15.6338	12.9549
FGRAMPH1_01G07843	hypothetical protein	-1.7234	1.3612	0.00533517	0.0470553	1.36186	0.672687	1.22483	7.4827	1.89943	1.68977
FGRAMPH1_01G14387	ring finger	-0.918746	4.16147	0.00534873	0.0471122	12.8015	13.5883	10.207	20.0852	24.9849	24.0792
FGRAMPH1_01G02911	c6 zinc finger	0.954237	3.81213	0.00535083	0.0471122	18.2489	19.6425	16.4672	7.08888	10.6661	10.1386
FGRAMPH1_01G07223	eukaryotic translation initiation factor 3 subunit F	-0.926902	6.68074	0.00537118	0.0472507	82.6649	51.5278	77.4367	117.36	145.818	139.124
FGRAMPH1_01G25001	hypothetical protein	-1.97178	7.86009	0.00538611	0.0473245	86.4781	95.7907	100.845	970.192	71.0096	69.7028
FGRAMPH1_01G17351	mitochondral 37s ribosomal s27	-0.913532	5.34775	0.00539	0.0473245	37.1788	18.7007	28.3073	54.3481	56.8369	47.4543
FGRAMPH1_01G18271	unnamed protein product	1.17799	2.92147	0.00539345	0.0473245	9.80539	12.7811	7.62119	2.55987	5.25997	5.35092
FGRAMPH1_01G02483	rhamnogalacturonase B precursor	2.1742	0.151225	0.00540683	0.0474013	1.08949	1.74899	1.08874	0.787653	0.14611	0
FGRAMPH1_01G05215	alcohol dehydrogenase	-2.05983	1.58773	0.00545048	0.047721	2.04279	0.53815	0.680463	10.6333	1.75332	1.54895
FGRAMPH1_01G03833	acetylornithine aminotransferase	-1.05529	4.76666	0.00545263	0.047721	16.0699	11.8393	24.6328	22.645	44.8559	41.5401
FGRAMPH1_01G18013	PBN1 protein	0.844111	5.50181	0.00547272	0.0478559	53.2487	57.7166	62.4665	25.2049	33.7515	37.4565
FGRAMPH1_01G11687	hypothetical protein	-1.3373	3.14096	0.00548165	0.047888	4.49414	3.90159	6.12417	4.72592	15.7799	16.0528
FGRAMPH1_01G07117	3-dehydroquinate dehydratase i	0.876053	4.4634	0.00548576	0.047888	27.6458	28.2529	28.5795	12.6024	16.8027	16.4752
FGRAMPH1_01G26247	hypothetical protein	1.00689	4.84078	0.00552519	0.0481661	27.6458	32.6926	53.2122	13.1932	24.4004	18.7282
FGRAMPH1_01G25373	hypothetical protein	1.06215	3.00225	0.00552703	0.0481661	10.0778	11.7048	9.39039	6.10431	4.67553	4.22441
FGRAMPH1_01G02291	uracil-DNA glycosylase	0.876752	5.12152	0.00554393	0.0482544	47.3927	38.8813	47.7685	18.7068	23.816	30.275
FGRAMPH1_01G14889	golgi apyrase	-1.70915	8.77774	0.00554659	0.0482544	213.948	226.561	176.104	1631.23	175.04	210.235
FGRAMPH1_01G16657	cytochrome c oxidase biogenesis	-1.09534	4.65378	0.00555352	0.0482736	21.5174	9.01401	17.1477	48.8345	25.2771	28.0219
FGRAMPH1_01G13619	unnamed protein product	-1.34408	3.64381	0.0055731	0.0484027	5.71981	11.5702	3.53841	32.0969	11.2505	9.85697
FGRAMPH1_01G11125	initiation-specific alpha-mannosyltransferase	0.956446	3.80687	0.00566222	0.049135	16.4785	17.7589	19.8695	11.2241	7.45163	9.29371
FGRAMPH1_01G15433	hypothetical protein	-1.94708	0.35819	0.00568068	0.0492534	0.817116	0.403612	0	1.37839	2.48388	0.985697
FGRAMPH1_01G24427	hypothetical protein	-0.886912	5.87904	0.00571941	0.0495472	45.4861	30.2709	47.6324	60.8462	87.5201	79.7006
FGRAMPH1_01G22163	hypothetical protein	2.69514	-0.0614655	0.00574153	0.0496968	0	1.88352	1.49702	0.196913	0.14611	0.140814
FGRAMPH1_01G16197	hypothetical protein	-0.998084	3.49987	0.00574709	0.0497029	8.30735	6.32326	7.4851	12.2086	18.2638	13.6589
FGRAMPH1_01G02859	aminomethyltransferase	0.892506	6.46896	0.00579368	0.0500316	100.505	107.764	135.957	46.2746	68.9641	69.9845
FGRAMPH1_01G02019	alkaline proteinase precursor	1.66589	1.22695	0.00579489	0.0500316	2.99609	3.76705	2.44967	2.16605	0.584441	0.281628
FGRAMPH1_01G18573	Threonine synthase	-1.31545	8.13943	0.00580239	0.0500542	103.229	103.459	277.765	208.728	467.991	528.897
FGRAMPH1_01G25597	trichothecene c-15 hydroxylase	-2.11224	-0.142169	0.00581389	0.0500655	0.408558	0.269075	0	0.787653	1.02277	1.26732
FGRAMPH1_01G00711	hypothetical protein	1.20879	2.5009	0.00581536	0.0500655	9.66921	7.66863	5.03543	2.55987	3.36054	3.66116
FGRAMPH1_01G16203	hypothetical protein	-1.55658	1.36311	0.00582138	0.0500655	1.08949	0.807225	1.63311	5.71048	3.50665	1.40814
FGRAMPH1_01G27531	unspecified product	-1.32032	4.90251	0.00582328	0.0500655	24.922	8.47586	17.556	75.4178	24.8388	27.3179
FGRAMPH1_01G28209	alcohol dehydrogenase (nadp+)	-1.34806	5.60923	0.00587261	0.0504472	27.7819	38.8813	15.6507	149.851	29.6604	30.4158
FGRAMPH1_01G21249	oxalate decarboxylase	-1.03404	5.46267	0.00591301	0.0507517	28.8714	37.1323	20.2778	32.0969	67.9413	76.4619
FGRAMPH1_01G09689	hypothetical protein	-0.962465	6.92224	0.00593533	0.0509005	102.548	70.2285	73.49	204.987	146.841	128.281
FGRAMPH1_01G03081	disulfide-isomerase	1.01163	9.62701	0.00595138	0.0509954	1023.44	1293.71	852.893	423.954	598.76	549.455
FGRAMPH1_01G23405	alpha beta hydrolase family	1.06681	3.75112	0.00596655	0.0510826	16.3423	18.028	19.053	4.33209	9.9355	10.9835
FGRAMPH1_01G16917	presequence translocated-associated motor subunit mitochondrial	-0.826435	6.18657	0.00597468	0.0511095	48.6184	55.2949	53.0761	110.665	83.7212	84.2067
FGRAMPH1_01G09697	ribosomal subunit 39s family	-0.854505	5.41449	0.00600876	0.0512896	33.9103	31.0781	25.5854	41.7456	64.5808	57.3112
FGRAMPH1_01G01111	pyridoxal reductase 2	-1.42325	4.39587	0.00600921	0.0512896	13.6186	11.0321	9.39039	68.7227	11.6888	11.2651
FGRAMPH1_01G02221	multiple rna--containing 1	-0.835832	5.53602	0.00601077	0.0512896	37.1788	33.4998	28.7156	57.3018	70.5713	49.5665
FGRAMPH1_01G19339	probable beta (1-3) glucanosyltransferase	1.04744	2.98637	0.00603135	0.0514222	9.94158	10.3594	10.4791	3.54444	5.99052	5.21011
FGRAMPH1_01G22723	unnamed protein product	-1.04074	6.06089	0.00605374	0.0515702	43.5795	48.0299	38.9225	148.276	58.1519	62.5213
FGRAMPH1_01G26597	histidinol-phosphate aminotransferase	-1.27588	6.69659	0.00606596	0.0516313	35.9531	40.4958	104.927	57.1048	181.031	200.941
FGRAMPH1_01G10755	cytochrome c oxidase assembly protein COX15	-1.0415	8.1305	0.0060923	0.0518124	130.602	161.31	257.351	327.664	368.49	434.411
FGRAMPH1_01G02949	import inner membrane translocase subunit TIM54	-0.917843	5.32952	0.00611507	0.0519629	26.8286	18.028	38.106	47.2592	55.5219	53.9317
FGRAMPH1_01G28063	indoleamine 2%2C3-dioxygenase	-1.06268	2.82854	0.00612662	0.0520178	3.94939	5.51604	3.8106	10.0426	9.35106	8.44883
FGRAMPH1_01G24719	Atypical ABC1 ABC1-A kinase	-0.807593	5.88739	0.00613865	0.0520521	43.9881	43.3211	41.2361	84.2789	75.2468	65.6192
FGRAMPH1_01G01445	hypothetical protein	-1.47548	5.06059	0.00614084	0.0520521	18.9299	19.777	14.0175	112.437	13.296	21.2629
FGRAMPH1_01G07401	pH-response regulator palI RIM9	-1.35071	7.16386	0.00615042	0.0520902	70.6805	115.164	56.2063	437.738	85.3284	94.6269
FGRAMPH1_01G21767	n-acetyltransferase ats1	-2.28758	1.70281	0.00617701	0.0522721	0.136186	0.134537	2.72185	1.37839	7.30551	6.05499
FGRAMPH1_01G28173	peroxisomal short-chain alcohol dehydrogenase	2.08298	0.230679	0.00619895	0.0524145	1.49805	2.1526	0.544371	0.393826	0	0.563255
FGRAMPH1_01G16005	unnamed protein product	-1.44764	2.19567	0.00626637	0.0529408	1.08949	2.42167	3.40232	3.34753	7.30551	8.1672
FGRAMPH1_01G16247	aspartic ase yapsin-6	-0.910984	4.75136	0.00627595	0.0529654	20.7003	22.6023	12.2483	35.4444	33.167	35.9075
FGRAMPH1_01G12705	hypothetical protein	0.972188	3.85025	0.00628443	0.0529654	22.0621	18.5662	15.3785	11.2241	10.0816	7.32232
FGRAMPH1_01G24861	cation efflux family family	0.85295	4.91888	0.00628482	0.0529654	32.6846	47.3572	35.5202	22.8419	20.8938	20.2772
FGRAMPH1_01G14237	Hsp70 family	-1.6899	1.05112	0.00632957	0.0532625	0.272372	1.74899	0.544371	4.33209	2.62999	1.54895
FGRAMPH1_01G07429	unspecified product	1.29898	3.27555	0.00633048	0.0532625	9.12446	7.66863	23.1358	3.93826	5.55219	6.61825
FGRAMPH1_01G00145	thioredoxin reductase	-1.44955	1.72123	0.00634339	0.0533272	1.77042	0.672687	2.44967	6.69505	3.21443	3.66116
FGRAMPH1_01G27281	N amino acid transport system protein	-1.4062	5.92528	0.00636095	0.0534309	26.5563	35.3833	37.6977	201.245	30.9754	32.2464
FGRAMPH1_01G12597	hypothetical protein	-1.46766	1.86485	0.00637106	0.053472	2.58753	1.61445	1.22483	9.25492	3.50665	2.53465
FGRAMPH1_01G20835	decaprenyl-diphosphate synthase subunit 1	-0.827474	5.0854	0.00640493	0.0537121	26.9648	23.0059	22.8636	48.8345	43.3948	37.1748
FGRAMPH1_01G01345	g- coupled receptor	0.951042	4.82449	0.00642899	0.0538307	38.6768	46.9536	25.1771	14.1778	23.9621	19.0099
FGRAMPH1_01G02171	histidine biosynthesis trifunctional protein	-1.26593	7.60672	0.00642959	0.0538307	70.8167	85.8349	186.311	103.97	329.917	390.758
FGRAMPH1_01G01319	hypothetical protein	-1.63301	0.8316	0.0065259	0.0545696	1.36186	0.269075	0.544371	1.18148	2.48388	3.0979
FGRAMPH1_01G22775	hypothetical protein	-1.54943	0.909329	0.0065325	0.0545696	0.68093	1.0763	0.680463	2.36296	2.48388	2.39383
FGRAMPH1_01G00141	Myc-type basic helix-loop-helix bHLH domain	1.47124	1.5195	0.00653385	0.0545696	2.85991	4.97789	3.40232	0.984566	0.584441	2.39383
FGRAMPH1_01G12487	primary-amine oxidase	1.09258	2.80079	0.00654043	0.05458	9.80539	8.74493	8.57384	5.31666	4.38331	3.0979
FGRAMPH1_01G10049	hypothetical protein	2.28486	0.20617	0.0065592	0.0546921	1.77042	2.1526	0.272185	0.59074	0.14611	0.140814
FGRAMPH1_01G11483	hypothetical protein	-1.81953	0.48934	0.00656999	0.0547374	0.136186	0.269075	1.08874	2.75679	1.60721	1.12651
FGRAMPH1_01G17685	udp-galactose transporter	1.02444	3.07325	0.00662489	0.0551118	13.21	9.28308	10.0709	5.51357	5.6983	4.78767
FGRAMPH1_01G21059	Siderophore iron transporter 3	-1.18634	3.12266	0.00662569	0.0551118	3.13228	3.76705	8.57384	12.0117	12.8577	10.4202
FGRAMPH1_01G25809	wd repeat-containing	0.902721	4.49417	0.00663664	0.055158	26.0115	35.1143	25.7215	14.9654	12.4194	19.0099
FGRAMPH1_01G08975	nitrate assimilation regulatory nira	1.92923	0.103761	0.00667342	0.0554187	1.77042	1.34537	0.544371	0	0.438331	0.422441
FGRAMPH1_01G15631	glutamyl-trna synthetase	-1.48253	10.6614	0.00668409	0.0554622	454.589	444.512	1661.42	700.42	2893.71	3560.9
FGRAMPH1_01G19243	allantoicase	-1.21751	6.46126	0.00669703	0.0555246	46.9842	45.7427	65.8689	228.419	65.1652	75.617
FGRAMPH1_01G10585	d-arabinono-1%2C4-lactone oxidase	-0.818619	6.06656	0.00671043	0.0555687	48.8908	39.554	56.4785	93.5338	80.6529	81.5312
FGRAMPH1_01G15899	unnamed protein product	1.64264	0.923416	0.00671506	0.0555687	1.22567	2.55621	3.40232	1.18148	0.730551	0.422441
FGRAMPH1_01G10127	Regulator of rDNA transcription 8	-2.17778	5.74282	0.00672298	0.0555687	17.4318	24.6204	16.0589	243.385	9.9355	9.99778
FGRAMPH1_01G27027	chy zinc finger	-0.894121	6.94915	0.00672408	0.0555687	89.2018	78.5699	91.046	173.874	135.152	172.074
FGRAMPH1_01G22883	dephospho- kinase	1.10697	6.21468	0.00675097	0.0557459	79.1241	139.515	84.3775	20.8728	57.7136	61.8173
FGRAMPH1_01G25345	secretory lipase	-1.59524	4.58174	0.00678619	0.0559915	14.7081	11.7048	9.11821	85.8542	13.0038	8.87127
FGRAMPH1_01G16411	positive regulator of put (proline utilization)	-1.4991	1.2351	0.00679606	0.0560278	1.49805	0.941762	0.816556	2.9537	4.09109	2.25302
FGRAMPH1_01G11901	major allergen alt	1.69339	0.796242	0.00681788	0.0561624	1.77042	2.01806	2.72185	1.37839	0.438331	0.281628
FGRAMPH1_01G12181	Puromycin-sensitive aminopeptidase	1.81096	0.467906	0.00686096	0.0564531	2.58753	1.88352	0.544371	0.196913	0.584441	0.563255
FGRAMPH1_01G08069	hypothetical protein	1.38269	2.81802	0.00686421	0.0564531	10.3501	10.0903	8.70993	0.393826	4.09109	6.47744
FGRAMPH1_01G03209	acetate kinase	-1.26337	8.34159	0.00689969	0.0566994	143.676	182.164	246.192	900.09	222.672	250.789
FGRAMPH1_01G01385	cell division cycle 14	0.974669	6.39665	0.00691768	0.0567625	85.2524	91.0818	157.459	36.8228	66.4802	66.3233
FGRAMPH1_01G26997	hypothetical protein	1.10611	3.10281	0.00691847	0.0567625	8.7159	15.8754	9.2543	6.30122	5.11386	4.36523
FGRAMPH1_01G03853	TPA_inf: GPR1 FUN34 -class plasma membrane	2.1119	-0.173609	0.00693034	0.0568144	0.953302	0.403612	1.49702	0	0.292221	0.281628
FGRAMPH1_01G18695	probable rAsp f 9 allergen	0.94056	5.92765	0.00702288	0.0575269	74.2214	94.1762	70.496	25.2049	59.0286	39.9911
FGRAMPH1_01G13687	shikimate kinase	-1.30577	3.05533	0.00703962	0.0576124	5.58363	5.24696	3.13013	19.8882	8.4744	6.47744
FGRAMPH1_01G00533	riboflavin transporter mch5	-1.23253	3.72624	0.00704458	0.0576124	6.40074	6.99595	9.79867	7.08888	25.8615	21.4037
FGRAMPH1_01G13113	regulatory	-2.03808	-0.0150339	0.007081	0.057864	0.68093	0	0.136093	1.37839	1.4611	0.704069
FGRAMPH1_01G11057	hypothetical protein	-0.905275	7.05077	0.00710432	0.0580082	98.0539	92.6963	85.6023	140.202	176.355	200.941
FGRAMPH1_01G00731	e3 ubiquitin- ligase zswim2	-0.84789	4.87374	0.0071213	0.0580244	20.1555	20.3152	21.7748	45.8808	36.3815	29.9933
FGRAMPH1_01G17121	peroxisomal targeting signal 2 receptor	-0.781585	5.64685	0.00712161	0.0580244	38.5406	37.1323	34.2954	65.769	66.0419	57.3112
FGRAMPH1_01G21247	Endoglucanase E	-1.05708	3.8314	0.00712332	0.0580244	7.08167	12.3774	7.75728	25.008	12.1272	19.7139
FGRAMPH1_01G02151	hypothetical protein	1.04341	5.05027	0.00714536	0.0581576	40.0387	44.9355	47.6324	9.25492	27.3226	27.4587
FGRAMPH1_01G20537	hypothetical protein	1.60539	0.858805	0.00720676	0.0586108	2.85991	1.88352	2.04139	0.59074	0.730551	0.844883
FGRAMPH1_01G04363	unnamed protein product	-1.45601	2.44606	0.00721923	0.0586656	3.26846	2.82529	2.31358	16.3438	4.2372	2.81628
FGRAMPH1_01G19787	Norsolorinic acid reductase A	-1.67705	0.614446	0.00724185	0.0588027	0.68093	0.403612	0.680463	0.787653	2.04554	2.81628
FGRAMPH1_01G10157	hco3 hco3-transporter family	0.984791	4.35094	0.0072638	0.0589342	37.7235	24.2167	18.1003	14.5716	10.8122	15.0671
FGRAMPH1_01G08111	Allergen Fus c 3	-1.32932	2.24212	0.0073431	0.0594773	3.54084	1.74899	2.31358	3.74135	6.42885	8.87127
FGRAMPH1_01G18167	Tim10 DDP family zinc finger containing	-0.815965	5.97908	0.00734842	0.0594773	53.1125	36.4596	46.952	86.8387	73.2013	80.4047
FGRAMPH1_01G24351	hypothetical protein	0.876445	4.19078	0.00735039	0.0594773	26.4201	23.6786	19.5973	12.4055	12.5655	12.9549
FGRAMPH1_01G02183	UDP-N-acetylglucosamine pyrophosphorylase	0.944865	7.96581	0.0073558	0.0594773	300.835	399.576	285.522	148.669	173.579	189.817
FGRAMPH1_01G22607	hypothetical protein	0.918947	6.21049	0.00736927	0.0594773	69.3187	89.871	130.105	64.9814	39.3037	48.8624
FGRAMPH1_01G03869	unnamed protein product	2.65744	-0.420283	0.00737013	0.0594773	1.22567	0.134537	0.952649	0.196913	0.14611	0
FGRAMPH1_01G15111	hypothetical protein	-0.962145	7.49397	0.00737145	0.0594773	118.209	126.734	121.395	316.44	170.511	226.992
FGRAMPH1_01G04819	mfs general substrate transporter	2.12919	-0.127254	0.00738538	0.0595428	1.49805	0.53815	0.952649	0.393826	0	0.281628
FGRAMPH1_01G11629	hypothetical protein	-2.10707	3.08692	0.00740907	0.0596827	4.35795	3.90159	1.22483	36.232	1.89943	3.0979
FGRAMPH1_01G03063	60s ribosomal l36	-0.972633	8.00009	0.00741439	0.0596827	116.575	204.631	196.79	357.004	339.122	320.492
FGRAMPH1_01G22721	inositol phospholipid biosynthesis	-1.00185	6.26764	0.00744344	0.059786	52.8402	54.6222	45.9993	167.573	66.9185	73.2232
FGRAMPH1_01G19893	bhlh family transcription factor	-0.857939	6.67016	0.007444	0.059786	84.7077	72.1121	59.8808	124.252	147.279	121.241
FGRAMPH1_01G25961	hypothetical protein	1.39854	1.5209	0.00744476	0.059786	3.81321	4.03612	3.26622	0.787653	2.19165	1.12651
FGRAMPH1_01G17661	hypothetical protein	0.795038	5.41195	0.00745904	0.0598209	53.9297	48.0299	58.9281	26.3864	31.2676	34.9218
FGRAMPH1_01G17177	phosphoglycolate phosphatase	1.1011	8.14872	0.0074608	0.0598209	325.621	484.738	349.622	280.011	117.034	143.912
FGRAMPH1_01G25399	hypothetical protein	1.44619	1.71642	0.00748336	0.0599548	3.13228	4.3052	5.5798	1.77222	0.730551	2.25302
FGRAMPH1_01G15373	NADH:ubiquinone B18 partial	-0.915711	6.56468	0.00750283	0.0600638	79.805	41.9757	74.4427	133.704	128.139	108.427
FGRAMPH1_01G04649	electron transfer flavoprotein subunit alpha	-0.936189	7.14359	0.00751085	0.0600809	84.0268	90.8128	115.815	237.084	161.16	158.134
FGRAMPH1_01G04199	Heterokaryon incompatibility OR allele	1.57534	1.06591	0.00755384	0.0603776	1.36186	3.09436	3.53841	0.59074	1.16888	0.844883
FGRAMPH1_01G04847	hypothetical protein FPSE_05722	-1.27624	1.99536	0.00759215	0.0606365	2.72372	1.61445	2.17748	4.72592	7.1594	3.94279
FGRAMPH1_01G17651	cytochrome p450	1.27282	2.5547	0.0076146	0.0607683	6.94549	12.1084	4.49106	3.74135	2.7761	3.23872
FGRAMPH1_01G06403	hypothetical protein	0.833012	4.83451	0.00766622	0.0611267	29.8247	41.7066	36.8811	20.479	17.8255	22.5302
FGRAMPH1_01G14339	hypothetical protein	-1.39762	6.62519	0.00767146	0.0611267	54.3382	54.6222	53.7566	330.027	52.4536	46.6094
FGRAMPH1_01G04163	transporter mch1	-1.02374	5.80953	0.00769681	0.061281	29.28	34.1725	46.952	37.6104	103.446	83.221
FGRAMPH1_01G24341	import inner membrane translocase subunit TIM13	-0.827643	5.05104	0.00770975	0.0613321	25.3306	19.777	25.9937	50.016	39.8881	36.4708
FGRAMPH1_01G13319	endo-1%2C4-beta-xylanase 2 precursor	-1.90803	0.0733779	0.00771522	0.0613321	0	0.269075	0.680463	0.787653	1.75332	1.12651
FGRAMPH1_01G19603	hypothetical protein FPSE_00910	-1.20856	2.33935	0.00773056	0.0614063	3.40465	1.61445	3.6745	7.87653	6.42885	5.91418
FGRAMPH1_01G03605	3-oxoacyl-[acyl-carrier ] reductase	0.921932	3.54216	0.0077789	0.0617424	15.9338	14.3955	14.1536	8.46727	6.57496	8.44883
FGRAMPH1_01G23909	related to C3HC4 zinc-binding integral peroxisomal membrane	-1.65507	5.39219	0.0077905	0.0617438	18.5213	23.9477	18.1003	159.697	16.5105	14.9263
FGRAMPH1_01G19879	hypothetical protein	-1.31479	3.89985	0.00779115	0.0617438	6.12837	8.47586	10.7513	44.5024	9.78939	9.1529
FGRAMPH1_01G20663	hypothetical protein	-1.47977	1.36575	0.00781612	0.0618937	1.63423	0.269075	1.7692	5.11974	2.7761	2.53465
FGRAMPH1_01G01229	phospho-2-dehydro-3-deoxyheptonate aldolase	-1.23929	7.98369	0.00786337	0.0622198	94.7855	104.536	252.044	136.264	426.788	502.424
FGRAMPH1_01G13185	galactose oxidase precursor	1.05537	9.27277	0.00787214	0.062241	997.154	1037.96	469.248	379.058	416.999	408.923
FGRAMPH1_01G13605	enoyl- hydratase	-1.37946	2.29175	0.00788764	0.0623051	3.94939	1.21084	2.58576	9.84566	6.57496	3.94279
FGRAMPH1_01G10107	aspartate-semialdehyde dehydrogenase	-1.14036	8.01793	0.00789243	0.0623051	120.116	119.2	245.511	215.817	374.042	478.767
FGRAMPH1_01G09779	hypothetical protein FPSE_08980	-1.51206	5.20536	0.00790702	0.062345	22.6069	16.01	18.6447	130.75	15.3416	17.6017
FGRAMPH1_01G05867	myb sant dna-	-0.789842	5.33207	0.00790967	0.062345	28.8714	30.4055	28.7156	44.1086	48.8008	59.1418
FGRAMPH1_01G15657	prenyltransferase family	-0.980133	3.3314	0.00794294	0.062559	5.58363	8.6104	5.5798	13.3901	13.5883	12.11
FGRAMPH1_01G08867	hypothetical protein	1.78575	1.02326	0.00795285	0.0625889	1.36186	5.3815	1.22483	0.196913	0.876662	1.12651
FGRAMPH1_01G09965	nucleolar 10	-0.994697	2.99548	0.00802405	0.0631007	5.03888	5.91965	4.49106	9.84566	11.6888	9.29371
FGRAMPH1_01G22385	aliphatic nitrilase	-1.68686	0.675224	0.00805303	0.06328	0.68093	0.941762	0.272185	3.93826	1.02277	1.40814
FGRAMPH1_01G10439	nitrogen regulatory protein areA	0.923436	7.24785	0.00807024	0.0633665	203.598	225.619	166.577	130.553	95.7022	88.0086
FGRAMPH1_01G18895	hypothetical protein	-0.894036	7.54013	0.00810784	0.063613	124.065	128.08	137.998	250.277	264.314	210.517
FGRAMPH1_01G22265	hypothetical protein	-1.67691	0.689228	0.00814818	0.0638804	0.953302	0.269075	0.680463	2.36296	1.60721	2.25302
FGRAMPH1_01G08559	vegetative incompatibility het-e-1	-2.44976	1.15954	0.00821505	0.0643555	0	0	1.7692	0.787653	4.82164	4.22441
FGRAMPH1_01G28233	thymidylate kinase	-0.817793	5.89633	0.00823992	0.0645008	46.3032	35.9215	46.5437	93.9276	67.9413	65.3376
FGRAMPH1_01G06867	asparagine synthetase 2	-1.26981	9.60315	0.00825461	0.064507	248.812	300.96	817.645	426.514	1305.35	1565.29
FGRAMPH1_01G06993	hypothetical protein	-2.20721	0.489642	0.00825842	0.064507	1.08949	0.134537	0	3.93826	1.16888	0.844883
FGRAMPH1_01G21963	GA4 desaturase	-1.58363	0.864123	0.00825962	0.064507	0.408558	0.807225	1.08874	1.96913	2.19165	2.81628
FGRAMPH1_01G25557	unnamed protein product	-1.54517	0.904364	0.00828896	0.0646084	1.08949	0.672687	0.680463	3.15061	1.89943	2.25302
FGRAMPH1_01G12061	unnamed protein product	-1.46578	1.84478	0.00829425	0.0646084	0.272372	1.47991	3.53841	4.529	4.52942	5.63255
FGRAMPH1_01G20353	50s ribosomal l24	-0.816879	5.92594	0.00829758	0.0646084	55.4277	34.1725	41.9165	79.9468	77.5846	74.2089
FGRAMPH1_01G20481	cytochrome c subunit vib	-0.803932	4.67749	0.00829786	0.0646084	19.3384	17.8935	18.1003	32.0969	32.4365	32.1055
FGRAMPH1_01G23957	dna replication regulator sld3	0.840739	4.47321	0.00833911	0.0648802	23.424	32.4235	28.4434	15.3592	15.0494	16.616
FGRAMPH1_01G04783	gnat family	-1.32393	2.8789	0.00836174	0.0649451	2.85991	1.74899	7.4851	4.13518	12.2733	13.7998
FGRAMPH1_01G16973	acetylornithine deacetylase	0.882847	7.00235	0.00836559	0.0649451	141.906	174.091	181.548	75.8116	96.4328	97.4432
FGRAMPH1_01G13765	hypothetical protein	-2.56444	0.573961	0.0083665	0.0649451	0.68093	0	0.408278	5.51357	1.16888	0.140814
FGRAMPH1_01G05717	related to tartrate transporter	-2.47245	-0.120125	0.0083773	0.0649796	0	0.269075	0.272185	0	1.89943	1.26732
FGRAMPH1_01G04449	DNA primase large subunit	0.920918	3.49397	0.00839258	0.0650488	12.8015	14.261	15.9228	7.28579	8.62051	6.75906
FGRAMPH1_01G22375	scytalone dehydratase	-1.67568	0.598777	0.00840124	0.0650667	0.272372	0.807225	0.680463	2.36296	1.31499	2.11221
FGRAMPH1_01G23643	hypothetical protein	0.84091	5.59031	0.00843339	0.0652663	53.7935	67.5378	63.0109	23.4327	37.5503	41.6809
FGRAMPH1_01G23167	related to dnase1	-1.03077	5.49568	0.00848871	0.0656422	33.2294	23.5441	31.7096	100.229	45.7325	35.2035
FGRAMPH1_01G06511	50s ribosomal l15	-0.846725	6.33168	0.00849479	0.0656422	65.914	53.1423	53.0761	73.2517	116.45	119.692
FGRAMPH1_01G24693	hypothetical protein	-1.58292	3.17409	0.00850395	0.0656633	3.40465	3.2289	6.66854	29.9308	2.92221	7.32232
FGRAMPH1_01G01881	tyrosyl-tRNA synthetase	-0.919997	5.11554	0.00852358	0.0657452	25.7392	19.5079	26.1298	26.9771	50.5542	57.3112
FGRAMPH1_01G05637	Delta(14)-sterol reductase	1.05867	3.13533	0.0085274	0.0657452	9.39683	13.3192	11.5679	6.89196	6.13663	3.52035
FGRAMPH1_01G25121	seed maturation pm25	-2.01505	1.3704	0.00853825	0.0657793	1.08949	1.0763	0.680463	9.84566	1.02277	0.985697
FGRAMPH1_01G03423	homoisocitrate dehydrogenase	-1.03877	7.09057	0.00861038	0.066285	67.8206	70.7667	128.608	120.117	192.281	236.426
FGRAMPH1_01G10769	unspecified product	1.81752	0.584134	0.00866365	0.066645	0.408558	2.55621	2.58576	0.196913	0.584441	0.704069
FGRAMPH1_01G05365	hypothetical protein	-1.17036	4.1802	0.00867408	0.066675	12.3929	12.3774	8.16556	9.84566	36.5276	27.5995
FGRAMPH1_01G05811	pisatin demethylase	-1.82138	0.0163405	0.00871292	0.0669233	0.408558	0.269075	0.272185	1.37839	0.730551	1.40814
FGRAMPH1_01G20091	translation initiation factor if-2	-0.809583	5.24065	0.00873501	0.0670427	29.1438	22.8714	29.8043	57.8925	41.4953	44.2155
FGRAMPH1_01G18667	hypothetical protein	0.877312	4.22828	0.00877149	0.0672722	23.5602	28.5219	19.4613	14.7685	12.2733	11.9692
FGRAMPH1_01G28231	formyltetrahydrofolate deformylase	-1.21511	7.69124	0.00880723	0.0674552	75.3109	70.2285	227.275	139.611	335.761	390.054
FGRAMPH1_01G21215	fungistatic metabolite	-1.20706	8.16835	0.00880853	0.0674552	123.248	142.61	255.446	675.806	267.382	260.646
FGRAMPH1_01G10631	probable septin aspE	0.847827	5.39763	0.00882186	0.0675067	58.9685	61.8872	40.5556	21.8574	31.7059	35.9075
FGRAMPH1_01G18795	hypothetical protein	-1.09114	5.76153	0.00884476	0.067607	23.2878	19.1043	61.1056	84.2789	78.4612	57.8745
FGRAMPH1_01G08777	unnamed protein product	-1.53907	3.09021	0.00884818	0.067607	0.817116	2.69075	9.11821	5.71048	15.6338	15.3487
FGRAMPH1_01G20909	arginase	-1.79306	7.55379	0.00887331	0.067672	67.4121	94.4453	90.5016	757.131	63.8502	53.9317
FGRAMPH1_01G20049	xylulose-5-phosphate phosphoketolase	-2.31119	8.19919	0.00887487	0.067672	104.727	113.819	77.1645	1388.63	40.6187	38.7238
FGRAMPH1_01G22911	transcription factor IIIA	1.25028	2.47882	0.00887951	0.067672	5.71981	10.6285	5.85199	1.57531	3.50665	4.0836
FGRAMPH1_01G18105	sterol 3-beta-glucosyltransferase	-1.2208	4.79294	0.00888315	0.067672	17.4318	17.0863	15.1063	85.8542	13.0038	17.1793
FGRAMPH1_01G10571	swim zinc finger	-0.789968	5.66317	0.00889771	0.0676907	32.2761	45.6082	32.9344	64.3906	61.5124	65.76
FGRAMPH1_01G09089	hypothetical protein	-1.97785	3.61746	0.00889884	0.0676907	8.57972	4.17066	2.04139	51.0005	4.2372	3.37953
FGRAMPH1_01G15355	hypothetical protein	1.00576	4.17057	0.00891238	0.067709	33.9103	16.6826	20.2778	8.27036	14.4649	12.3916
FGRAMPH1_01G02037	peptide methionine sulfoxide reductase msrA 1	-0.790339	6.35061	0.00891448	0.067709	64.2798	64.9816	49.5377	107.712	95.7022	105.892
FGRAMPH1_01G11953	unnamed protein product	-1.26621	3.25167	0.00895248	0.0679472	5.58363	7.13048	3.53841	4.33209	11.8349	22.8118
FGRAMPH1_01G06461	related to GDP-fucose transporter	1.09727	6.95485	0.00901306	0.0683563	155.116	238.535	112.276	41.7456	94.095	100.4
FGRAMPH1_01G08125	pyruvate decarboxylase	-1.44579	1.31018	0.00902881	0.068425	1.08949	0.941762	1.49702	1.37839	4.67553	3.52035
FGRAMPH1_01G09359	hypothetical protein	1.50574	1.06282	0.00904275	0.0684449	2.31516	2.82529	2.72185	1.37839	0.730551	0.704069
FGRAMPH1_01G13013	aristolochene synthase	-1.19097	2.9814	0.00904482	0.0684449	2.99609	3.90159	7.07682	15.1623	9.78939	7.1815
FGRAMPH1_01G11221	mitochondrial carrier rim2	-0.883273	5.10627	0.00909441	0.0687694	19.8832	27.1766	25.0411	28.5524	52.0153	52.2419
FGRAMPH1_01G24929	hypothetical protein FPSE_09449	0.81637	4.66198	0.0091531	0.069162	36.4978	28.2529	30.893	19.6913	15.926	18.7282
FGRAMPH1_01G07287	Asparaginase glutaminase	1.71629	0.953267	0.0092002	0.0694666	2.45135	2.82529	2.17748	0	0.292221	1.83058
FGRAMPH1_01G17495	mitochondrial fission process 1	-1.23163	6.52355	0.00921643	0.0695187	61.5561	48.2989	54.7093	287.1	47.4858	52.2419
FGRAMPH1_01G10125	hypothetical protein	-1.25682	5.41773	0.00922069	0.0695187	30.3695	27.4456	17.556	134.295	23.5238	22.671
FGRAMPH1_01G19655	54S ribosomal mitochondrial	-0.871102	6.0377	0.00922933	0.0695326	62.237	30.6745	45.8632	72.661	97.7478	83.3618
FGRAMPH1_01G11447	unnamed protein product	1.85812	0.117635	0.00924375	0.0695484	0.817116	1.34537	1.49702	0.59074	0.438331	0
FGRAMPH1_01G28145	60s ribosomal l4	-0.762351	6.20391	0.00924619	0.0695484	55.0191	50.1825	58.2477	91.3677	98.1861	87.727
FGRAMPH1_01G00695	hypothetical protein FPSE_04334	1.34171	2.19305	0.00925182	0.0695484	6.12837	6.4578	5.71589	0.59074	2.48388	3.94279
FGRAMPH1_01G02185	tdg mug dna glycosylase	-1.26687	3.33226	0.00929496	0.0697938	7.35404	5.65057	4.35497	26.7802	7.59774	7.74476
FGRAMPH1_01G07475	ureidoglycolate hydrolase	-0.803241	4.93056	0.0092981	0.0697938	22.7431	18.1626	25.1771	34.8536	43.3948	37.034
FGRAMPH1_01G09131	Cysteine ase mitochondrial	-1.2868	1.54558	0.00932354	0.069904	1.36186	1.34537	1.9053	3.54444	4.67553	3.0979
FGRAMPH1_01G09809	cytochrome p450 oxidoreductase	-0.895563	6.16059	0.00932896	0.069904	59.5133	56.1021	33.8871	125.434	74.9546	78.0108
FGRAMPH1_01G15811	beta-lactamase-like 1	-1.71606	0.0895758	0.00933328	0.069904	0	0.403612	0.680463	1.57531	1.16888	0.985697
FGRAMPH1_01G02347	hypothetical protein	1.49656	1.03966	0.0093603	0.070055	1.9066	4.17066	1.63311	0.984566	1.16888	0.563255
FGRAMPH1_01G14031	pyrroline-5-carboxylate reductase	-0.829762	5.91875	0.0094326	0.0704995	34.5912	36.1906	59.3364	74.2363	82.6984	74.3497
FGRAMPH1_01G28067	hypothetical protein	-1.53237	1.08992	0.00943347	0.0704995	0.544744	0.53815	1.7692	2.75679	2.62999	2.95709
FGRAMPH1_01G06257	30S ribosomal protein S10	-0.812895	5.54969	0.00944602	0.0705418	43.8519	27.042	30.4848	51.9851	62.6813	63.3662
FGRAMPH1_01G06145	peptidase alpha subunit	-0.840453	6.32854	0.009472	0.0706842	54.6106	43.5901	74.0344	83.6881	109.291	115.327
FGRAMPH1_01G06093	Transcriptional activator Myb	-1.5898	0.641946	0.0094795	0.0706886	0.408558	1.0763	0.408278	0.984566	2.7761	1.97139
FGRAMPH1_01G23751	dihydroxyacetone kinase	1.02157	5.25669	0.00952061	0.0709434	49.7079	75.7446	26.9464	17.3284	26.446	31.1199
FGRAMPH1_01G04063	hypothetical protein	-0.808292	4.46152	0.00955001	0.0711062	17.2956	15.8754	14.2897	29.7339	26.1537	27.3179
FGRAMPH1_01G11585	hypothetical protein	-1.44092	5.32577	0.00955635	0.0711062	17.7042	20.5842	26.2659	139.021	15.4877	21.1221
FGRAMPH1_01G11575	hypothetical protein	0.937393	3.64689	0.0095905	0.0712553	16.7509	19.777	11.5679	9.05801	8.4744	7.60395
FGRAMPH1_01G11841	mrna 3 -end-processing yth1	0.965895	6.91994	0.0095915	0.0712553	198.423	180.415	100.436	58.0894	88.1045	98.9921
FGRAMPH1_01G01039	nucleolar protein 12	-0.894533	3.73555	0.00959728	0.0712553	8.44353	8.6104	10.343	14.3747	20.6016	15.912
FGRAMPH1_01G08393	hypothetical protein	1.23557	2.90574	0.00960684	0.0712745	6.8093	12.1084	11.2957	1.77222	4.09109	6.75906
FGRAMPH1_01G11123	pre-mRNA splicing factor cwc24	-1.26454	3.88972	0.00963037	0.0713973	11.712	5.51604	8.57384	43.124	9.49717	9.71615
FGRAMPH1_01G01363	beta-hexosaminidase 2	0.780994	5.68491	0.00966918	0.0716332	66.3226	75.4755	52.1235	34.4598	39.3037	39.0054
FGRAMPH1_01G15237	hypothetical protein	1.27802	2.44783	0.0097078	0.0718672	5.71981	7.93771	8.16556	1.57531	2.04554	5.21011
FGRAMPH1_01G12503	Acyl-coenzyme A thioesterase mitochondrial	-0.974046	4.55497	0.00971833	0.0718931	15.2528	15.2027	16.6033	48.2437	20.8938	23.6567
FGRAMPH1_01G22067	1-aminocyclopropane-1-carboxylate oxidase	-1.75299	3.32263	0.00972658	0.0719022	4.22177	4.03612	5.30761	39.1857	3.65276	3.23872
FGRAMPH1_01G15187	aspartic-type endopeptidase ctsd	0.873471	6.19342	0.00979826	0.0723798	101.186	106.15	75.5314	32.8845	54.6453	66.6049
FGRAMPH1_01G24015	eukaryotic translation initiation factor 3 subunit m	-0.853943	6.83172	0.00981527	0.0724531	72.5871	67.1342	103.158	134.295	154.146	150.53
FGRAMPH1_01G12919	alpha beta hydrolase	1.64491	0.698556	0.00988923	0.0729464	1.77042	1.47991	2.72185	0.393826	0.876662	0.563255
FGRAMPH1_01G01269	ribosomal l44	-0.822342	4.73009	0.0099227	0.0731406	17.568	18.7007	20.6861	27.174	32.8748	40.5544
FGRAMPH1_01G25907	arylamine n-acetyltransferase 3	-1.70239	1.22795	0.0099549	0.0733251	1.36186	0.941762	0.680463	7.28579	1.60721	1.12651
FGRAMPH1_01G03857	rna-dependent rna polymerase 1	1.08276	3.22347	0.00997786	0.0734414	12.1206	9.01401	15.6507	3.93826	4.67553	8.58964
FGRAMPH1_01G25407	hypothetical protein	1.31934	1.71737	0.010038	0.0738313	3.81321	4.84335	4.08278	0.787653	2.62999	1.54895
FGRAMPH1_01G06663	hypothetical protein	1.1441	2.50095	0.0100787	0.0740332	5.71981	10.3594	5.98808	2.55987	4.09109	3.23872
FGRAMPH1_01G04653	hypothetical protein	0.996415	4.58495	0.0100837	0.0740332	24.5135	19.6425	50.4904	13.3901	15.7799	18.165
FGRAMPH1_01G04729	cytochrome P450 61	0.940673	7.00537	0.0100872	0.0740332	200.602	189.832	115.134	64.3906	105.053	93.782
FGRAMPH1_01G16163	Transcriptional activator UGA3	-2.13826	2.35802	0.010111	0.0741483	0.953302	2.1526	2.44967	22.2512	0.876662	1.68977
FGRAMPH1_01G12599	lipoteichoic acid synthase yvgj	-1.23874	4.13361	0.0101174	0.0741483	11.4396	13.4537	6.12417	52.5758	11.5427	9.43452
FGRAMPH1_01G08293	37s ribosomal mrp10	-0.913544	5.1122	0.0101644	0.0744398	35.4084	16.01	20.0056	53.7573	41.9337	39.0054
FGRAMPH1_01G20817	saccharopine dehydrogenase	-1.20063	8.55383	0.0101749	0.0744633	144.493	123.505	415.083	252.443	594.377	723.079
FGRAMPH1_01G20797	hypothetical protein	-1.53681	1.84403	0.0102014	0.0746036	0.408558	1.34537	3.40232	8.46727	2.62999	4.0836
FGRAMPH1_01G01927	hypothetical protein	1.41686	1.74871	0.0102546	0.0749388	2.31516	6.59233	4.35497	1.96913	1.16888	1.83058
FGRAMPH1_01G07787	preli family	-0.944173	6.18841	0.0102715	0.0750088	52.0231	41.1685	55.9341	152.017	65.0191	70.2661
FGRAMPH1_01G18359	ADP-ribosylation factor 8B	-0.865709	7.3444	0.0103193	0.0751669	134.416	107.361	103.158	219.952	218.581	190.099
FGRAMPH1_01G15399	peptidyl-prolyl cis-trans isomerase cyp6	-1.02219	4.56517	0.0103211	0.0751669	18.7937	16.01	11.5679	50.4098	24.5465	19.5731
FGRAMPH1_01G25953	CDP-alcohol phosphatidyltransferase class-I family	0.915441	10.1064	0.0103258	0.0751669	1498.45	1510.05	1312.89	629.138	740.925	920.922
FGRAMPH1_01G02625	Cytochrome P450 4V2	0.884901	4.19552	0.0103259	0.0751669	25.3306	28.1183	16.6033	13.587	11.8349	12.5324
FGRAMPH1_01G07251	related to DNA-damage repair DRT111 precursor	1.0078	6.82813	0.0103298	0.0751669	86.3419	240.822	126.838	70.6919	69.6946	85.3332
FGRAMPH1_01G28229	unnamed protein product	-1.2035	7.66153	0.0103375	0.0751692	74.4937	68.4796	224.281	126.221	323.488	395.968
FGRAMPH1_01G19171	hypothetical protein	-1.17087	3.34512	0.0103579	0.0752559	7.35404	5.51604	5.44371	23.4327	10.6661	7.46313
FGRAMPH1_01G11719	hypothetical protein	1.31704	1.84296	0.0103682	0.0752559	4.76651	4.70881	4.49106	3.15061	1.31499	1.26732
FGRAMPH1_01G27797	mitochondrial phosphate carrier	-0.957461	6.15544	0.0103715	0.0752559	44.2604	56.3712	44.2301	151.032	65.7496	64.9152
FGRAMPH1_01G13233	related to dienelactone hydrolase and related enzymes	-1.63231	6.88327	0.010394	0.0753654	73.4043	71.9775	27.2185	439.313	48.8008	47.3134
FGRAMPH1_01G23467	hypothetical protein	-0.891659	6.18251	0.0104089	0.0754204	50.6612	45.07	56.3424	141.581	72.909	68.0131
FGRAMPH1_01G26313	DNA-directed RNA polymerase I subunit RPA12	-0.787767	5.29209	0.0104399	0.0755911	32.6846	21.6605	31.3013	46.4715	50.1158	51.2562
FGRAMPH1_01G07669	sarcolemmal membrane-associated	0.870166	7.03104	0.0104635	0.0756583	171.867	169.652	164.4	114.013	72.909	89.98
FGRAMPH1_01G02283	ubiquitin- ligase sel1	-1.22455	6.39637	0.0104661	0.0756583	49.4355	57.4475	44.2301	235.705	53.4764	64.3519
FGRAMPH1_01G10629	atypical abc1 abc1-b kinase	-0.872133	6.64023	0.0104713	0.0756583	71.77	67.4033	71.7208	181.357	99.355	105.61
FGRAMPH1_01G26713	hypothetical protein	-0.953838	4.05998	0.0105102	0.0758859	11.1673	7.93771	14.4258	14.7685	24.9849	25.0649
FGRAMPH1_01G21235	hypothetical protein FPSE_04473	-1.57895	1.21098	0.0105814	0.0763459	1.77042	0.807225	0.544371	6.30122	1.60721	1.68977
FGRAMPH1_01G10753	small nucleolar ribonucleo complex subunit utp14	-0.946051	3.51616	0.0106005	0.0764296	5.71981	8.34132	8.84602	13.1932	18.556	12.3916
FGRAMPH1_01G21347	hypothetical protein	1.45149	1.34163	0.0106133	0.0764366	2.04279	3.90159	3.8106	0.59074	1.02277	1.83058
FGRAMPH1_01G00691	hypothetical protein	1.29454	2.10278	0.0106164	0.0764366	6.40074	6.18872	4.35497	0.393826	3.50665	2.81628
FGRAMPH1_01G25003	calcium P-type ATPase	-1.68479	7.81488	0.0106546	0.0766095	95.0578	119.335	106.016	879.218	73.7857	77.4476
FGRAMPH1_01G10751	ca2+:h+ antiporter	0.854252	5.41024	0.0106586	0.0766095	55.7001	71.5739	35.7924	25.2049	29.6604	35.2035
FGRAMPH1_01G22477	high-affinity nickel-transporter	-1.14285	4.17575	0.0106629	0.0766095	14.9805	10.3594	8.02947	42.9271	15.1955	15.912
FGRAMPH1_01G15597	Heterokaryon incompatibility OR allele	1.08163	2.48756	0.0107027	0.0768415	7.35404	6.72687	7.4851	2.75679	4.67553	2.67546
FGRAMPH1_01G25145	mfs sp sugar:h+ symporter	-1.93328	2.84666	0.0107446	0.0770565	3.54084	3.2289	2.04139	30.1277	2.04554	1.83058
FGRAMPH1_01G22503	hypothetical protein	0.877494	5.35473	0.0107477	0.0770565	46.7118	55.0258	56.0702	16.1469	36.0892	33.3729
FGRAMPH1_01G11815	hypothetical protein	1.35726	1.81844	0.0107786	0.077224	3.13228	4.03612	6.66854	0.196913	2.92221	2.11221
FGRAMPH1_01G14113	unnamed protein product	-1.51988	2.46523	0.0108235	0.0774916	3.67702	2.42167	2.17748	17.9191	2.19165	3.94279
FGRAMPH1_01G07075	demethylmenaquinone methyltransferase	-1.22306	4.67554	0.010854	0.0776454	13.21	18.7007	13.7454	76.9931	14.9033	15.0671
FGRAMPH1_01G14483	hypothetical protein	-0.922601	5.9482	0.0108602	0.0776454	43.4433	47.6263	36.3367	125.04	65.0191	51.8195
FGRAMPH1_01G25371	hypothetical protein	1.52517	0.518823	0.0108791	0.0777106	1.22567	2.28714	1.49702	0.393826	0.14611	1.12651
FGRAMPH1_01G15327	key lime pathogenicity	0.813093	5.23041	0.0108845	0.0777106	47.9375	56.1021	38.242	31.3092	29.0759	20.6996
FGRAMPH1_01G18917	murein transglycosylase	-1.25244	2.85986	0.0108953	0.0777334	6.40074	1.34537	4.62715	5.11974	13.8805	10.4202
FGRAMPH1_01G27107	26s proteasome regulatory subunit n5	-0.890471	8.5354	0.0109499	0.0780686	257.119	227.772	294.641	479.287	458.056	507.775
FGRAMPH1_01G26571	acyl- dehydrogenase	-1.41355	3.41726	0.0109641	0.0781154	4.49414	6.05418	6.66854	34.6567	7.88996	3.66116
FGRAMPH1_01G17123	GRF zinc finger domain-containing	1.49224	1.06406	0.0109722	0.0781187	2.04279	3.09436	2.72185	1.37839	1.31499	0.140814
FGRAMPH1_01G16827	gnat family acetyltransferase	1.45509	1.52771	0.0110306	0.0784126	5.71981	2.69075	2.85795	2.16605	1.16888	0.844883
FGRAMPH1_01G10599	hypothetical protein	0.89373	7.04556	0.0110413	0.0784126	195.835	170.997	147.252	64.7845	106.514	105.188
FGRAMPH1_01G01255	methylmalonate-semialdehyde dehydrogenase	-0.96791	5.19004	0.0110428	0.0784126	25.603	28.6565	19.3252	76.5993	38.1348	29.5709
FGRAMPH1_01G26255	cell lysis	-0.944491	7.3554	0.0110441	0.0784126	111.809	114.491	109.146	316.243	155.023	174.609
FGRAMPH1_01G22181	glutaryl-CoA dehydrogenase	1.90196	-0.0543369	0.0110758	0.078583	0.953302	0.53815	1.63311	0.393826	0	0.422441
FGRAMPH1_01G14869	unnamed protein product	1.3758	1.42954	0.011097	0.0786596	1.49805	4.17066	4.62715	1.18148	1.89943	0.844883
FGRAMPH1_01G19119	carboxyphosphonoenolpyruvate phosphonomutase	-1.14111	2.60249	0.011102	0.0786596	2.85991	3.2289	4.76324	5.11974	7.88996	10.8427
FGRAMPH1_01G07295	unspecified product	-0.889803	4.20147	0.011155	0.0789804	17.1594	10.2248	10.7513	24.2203	20.0171	26.473
FGRAMPH1_01G27395	NAD-dependent histone silent information regulator Sir2	0.838739	4.22237	0.0112963	0.0799255	24.2411	23.275	23.1358	10.0426	15.6338	13.6589
FGRAMPH1_01G10779	unnamed protein product	-2.06506	3.85515	0.0113128	0.0799724	6.53693	6.59233	3.53841	64.7845	3.06832	2.25302
FGRAMPH1_01G24933	hypothetical protein	-1.18111	8.43758	0.0113185	0.0799724	242.956	206.65	186.719	1013.32	190.674	239.243
FGRAMPH1_01G22143	GTP-dependent nucleic acid-binding protein engD	-0.994165	5.20551	0.0113952	0.0804588	25.603	23.6786	24.2245	81.1283	40.3264	25.3465
FGRAMPH1_01G14459	hypothetical protein	-0.908856	7.98811	0.0114462	0.080726	224.435	154.449	149.974	290.644	311.945	390.336
FGRAMPH1_01G07161	mismatched base pair and cruciform dna recognition	-1.7935	8.35695	0.0114489	0.080726	159.065	168.037	113.229	1343.54	82.8445	100.4
FGRAMPH1_01G02455	DNA helicase	1.72397	0.420815	0.0114948	0.0809553	1.49805	1.34537	1.9053	0.196913	1.16888	0
FGRAMPH1_01G19843	dna double-strand break repair and vj recombination xrcc4	0.863303	4.43645	0.0114972	0.0809553	25.3306	23.0059	34.2954	12.4055	13.296	19.5731
FGRAMPH1_01G12527	hypothetical protein	-1.00557	6.87903	0.0115503	0.0812681	84.2991	66.0579	83.9692	257.759	113.089	99.9778
FGRAMPH1_01G08091	unnamed protein product	1.87639	0.111968	0.0115575	0.0812681	0.408558	2.1526	1.08874	0.393826	0.438331	0.140814
FGRAMPH1_01G23941	tgs1 uanosine synthase	0.931314	3.82617	0.0115939	0.0814589	13.0739	23.4095	18.1003	8.07344	8.32829	12.11
FGRAMPH1_01G22981	pH-response transcription factor pacC RIM101	-0.795548	6.1342	0.0116006	0.0814589	46.9842	41.7066	64.7801	79.356	104.615	82.3761
FGRAMPH1_01G14075	amidase	-1.44437	1.37652	0.0116847	0.0819933	1.9066	1.0763	0.816556	6.89196	1.4611	2.25302
FGRAMPH1_01G15033	long-chain acyl- synthetase	-1.0999	2.87932	0.0117122	0.0821302	2.99609	6.72687	3.8106	10.2395	11.8349	7.04069
FGRAMPH1_01G08563	phenazine biosynthesis	-1.22313	2.19836	0.0117548	0.0822679	0.953302	2.01806	4.76324	2.9537	7.59774	7.46313
FGRAMPH1_01G13759	ankyrin repeat domain-containing	-1.56297	0.702187	0.0117581	0.0822679	0.953302	0.403612	0.680463	1.77222	2.92221	1.40814
FGRAMPH1_01G23161	DNA replication licensing factor mcm5	0.948795	4.70946	0.0117587	0.0822679	19.2022	32.0199	50.8987	18.9037	17.6793	16.3344
FGRAMPH1_01G02135	hypothetical protein	-0.787391	6.13621	0.011764	0.0822679	60.6028	46.55	47.0881	71.4795	109.437	85.1924
FGRAMPH1_01G20171	haloacid type ii	1.46133	1.0919	0.0117738	0.0822799	1.77042	3.2289	2.99404	1.18148	1.02277	0.704069
FGRAMPH1_01G23299	proline iminopeptidase	0.805536	4.34772	0.0118014	0.0823848	23.5602	23.6786	29.2599	14.3747	13.4421	15.912
FGRAMPH1_01G17769	Transcriptional regulator prz1	0.83725	4.37318	0.0118079	0.0823848	23.424	27.3111	27.7629	13.7839	18.7021	11.4059
FGRAMPH1_01G01663	WD repeat-containing protein slp1	0.973734	5.95179	0.011813	0.0823848	47.3927	64.1744	133.235	36.6259	48.6547	39.2871
FGRAMPH1_01G27515	hypothetical protein	1.20315	2.59809	0.0118255	0.0824163	9.26065	7.66863	7.07682	1.18148	4.38331	4.64686
FGRAMPH1_01G17785	TIF31 like	-0.790228	6.49482	0.0118539	0.0825574	60.8751	80.4534	56.3424	103.576	124.048	114.2
FGRAMPH1_01G15975	acetylxylan esterase precursor	-2.19787	1.89091	0.0118745	0.0826134	2.17898	0.672687	0.952649	13.9808	3.65276	0.140814
FGRAMPH1_01G19829	hypothetical protein	1.05306	2.7751	0.0118806	0.0826134	8.44353	7.80317	10.207	2.55987	4.2372	5.77337
FGRAMPH1_01G07407	probable ORM1	-1.01479	8.89965	0.0118861	0.0826134	355.718	246.742	345.675	373.151	707.904	834.603
FGRAMPH1_01G24229	centromere/microtubule-binding protein cbf5	-0.744283	5.40564	0.0119622	0.0830859	32.1399	35.3833	26.9464	52.5758	57.4213	48.2991
FGRAMPH1_01G04807	carbon-nitrogen hydrolase	1.37166	1.54657	0.0119891	0.0832157	5.31125	2.95982	2.99404	1.77222	1.75332	0.844883
FGRAMPH1_01G12035	glyoxalase bleomycin resistance dioxygenase superfamily	1.77384	0.048614	0.0120008	0.0832409	0.408558	1.0763	1.9053	0.393826	0.292221	0.281628
FGRAMPH1_01G04769	glycolipid transfer	0.891598	9.21613	0.0120349	0.0833527	780.21	854.716	682.505	356.019	437.893	455.11
FGRAMPH1_01G22657	unnamed protein product	-0.742626	5.72568	0.0120367	0.0833527	44.1243	33.4998	40.5556	62.4215	65.4574	69.8436
FGRAMPH1_01G21999	hypothetical protein	-1.80627	3.16452	0.0120414	0.0833527	0.544744	0.941762	10.0709	6.49814	12.8577	21.1221
FGRAMPH1_01G08441	3-dehydroshikimate dehydratase	-1.67211	0.491535	0.0120862	0.0836062	0.68093	0.941762	0	2.9537	1.31499	1.12651
FGRAMPH1_01G00787	rho coiled-coil associated kinase alpha	0.831237	5.1626	0.0121135	0.0837384	37.9959	45.07	53.3483	17.1315	31.7059	27.5995
FGRAMPH1_01G08067	cytochrome c heme-lyase	-0.830277	4.73331	0.0121408	0.0838556	21.5174	13.4537	21.9109	29.3401	32.7287	39.0054
FGRAMPH1_01G07979	copii-coated vesicle	0.746888	5.61191	0.0121484	0.0838556	54.883	71.4394	56.3424	36.4289	39.742	32.6688
FGRAMPH1_01G05971	related to LDB19	-0.757989	6.29066	0.012155	0.0838556	58.8324	49.5098	65.5967	108.302	87.9584	98.0064
FGRAMPH1_01G16085	polyketide synthase	-1.49787	0.306339	0.0122148	0.0842117	0.136186	0.269075	1.08874	1.77222	1.16888	1.40814
FGRAMPH1_01G15101	hypothetical protein	0.804771	5.92554	0.0122427	0.0843471	82.1202	80.1843	68.3185	59.074	33.3131	39.8503
FGRAMPH1_01G25029	hypothetical protein	2.09633	-0.122135	0.0122687	0.0844325	1.49805	0.403612	1.08874	0.59074	0	0.140814
FGRAMPH1_01G23869	unnamed protein product	1.24343	1.71063	0.0122716	0.0844325	3.67702	5.11242	3.6745	0.196913	3.06832	1.83058
FGRAMPH1_01G08491	heterokaryon incompatibility	-1.69654	0.686346	0.0122801	0.0844341	0.68093	0.941762	0.272185	3.15061	2.7761	0.422441
FGRAMPH1_01G03633	hypothetical protein	-0.9866	3.18474	0.0122905	0.0844489	5.71981	5.78511	6.26026	14.9654	7.59774	12.8141
FGRAMPH1_01G24149	hypothetical protein	1.00371	3.44747	0.0123325	0.0846802	14.0272	9.95577	18.3725	9.64875	5.40608	6.19581
FGRAMPH1_01G09781	rna recognition	-1.87504	9.62054	0.0123453	0.0847118	369.064	352.623	290.013	3350.48	178.693	182.213
FGRAMPH1_01G00455	glycosyl hydrolase family 88	-1.60984	0.270101	0.0123648	0.0847882	0.817116	0.403612	0.136093	1.37839	1.4611	1.40814
FGRAMPH1_01G12283	polygalacturonase 1 precursor	-1.43606	0.355868	0.0125067	0.0856773	0.544744	0.53815	0.544371	2.75679	1.16888	0.704069
FGRAMPH1_01G18153	hypothetical protein FPSE_06127	1.26311	1.84008	0.012518	0.0856773	3.94939	6.72687	3.13013	2.16605	1.89943	1.68977
FGRAMPH1_01G05055	glutaredoxin 3	-1.14421	8.96931	0.0125297	0.0856773	348.364	290.332	297.771	1461.88	294.558	313.733
FGRAMPH1_01G21459	Zinc finger ZZ-type and EF-hand domain-containing 1	-1.68339	1.70175	0.0125329	0.0856773	1.63423	2.01806	0.544371	1.18148	9.9355	2.39383
FGRAMPH1_01G13023	conidial pigment biosynthesis oxidase arb2 brown2	1.03081	2.91283	0.0125363	0.0856773	13.6186	6.86141	8.57384	4.72592	4.67553	4.78767
FGRAMPH1_01G17695	dynamin family	0.9174	4.10296	0.0125493	0.0857088	14.4357	21.6605	30.0765	9.84566	12.1272	12.9549
FGRAMPH1_01G15981	hypothetical protein	1.77767	0.205202	0.0125698	0.0857919	1.49805	1.21084	1.22483	0.393826	0.584441	0.140814
FGRAMPH1_01G15175	ribosomal biogenesis gar2	-1.08178	3.0642	0.0126293	0.0860341	6.40074	4.03612	5.17152	14.7685	12.4194	6.05499
FGRAMPH1_01G18121	DNA repair and recombination mitochondrial	0.754502	5.13801	0.0126347	0.0860341	43.5795	47.8953	40.0112	22.2512	29.3682	26.1914
FGRAMPH1_01G06629	UPF0326 hag1	-0.769216	6.32147	0.0126395	0.0860341	69.4549	45.3391	62.0583	93.5338	101.401	106.455
FGRAMPH1_01G25995	hypothetical protein	-1.22813	6.77027	0.0126443	0.0860341	52.5678	54.2186	88.8685	343.417	57.1291	58.1561
FGRAMPH1_01G05583	hypothetical protein	1.19404	2.43678	0.0126474	0.0860341	8.44353	10.3594	2.44967	1.37839	4.82164	2.95709
FGRAMPH1_01G19545	formate dehydrogenase	-1.13031	8.76276	0.0126769	0.0861774	264.609	287.372	264.7	232.555	723.684	831.365
FGRAMPH1_01G16791	electron transfer flavo alpha-subunit	-0.813442	4.423	0.0126882	0.086197	11.9844	16.4136	17.692	28.9462	28.6376	23.5159
FGRAMPH1_01G00707	LYR motif-containing 4	-0.79529	4.91988	0.0127396	0.0864889	27.5096	17.3553	20.9583	32.2938	40.0342	41.8217
FGRAMPH1_01G09537	hypoxanthine guanine phosphoribosyltransferase	-1.04322	4.85016	0.0127673	0.0866197	15.2528	12.6465	28.1712	61.6338	27.6148	26.6138
FGRAMPH1_01G10639	fumarate hydratase	-0.788118	6.2022	0.0127862	0.08669	58.9685	50.1825	52.2596	122.874	80.799	75.3354
FGRAMPH1_01G02371	cyclin containing	0.756513	6.01899	0.012815	0.0867216	69.8634	81.6642	91.7265	41.3518	46.1709	56.3255
FGRAMPH1_01G01401	autophagy-related 33	-0.828434	7.03902	0.0128152	0.0867216	101.322	81.6642	100.709	180.963	147.864	175.032
FGRAMPH1_01G13187	probable beta-glucosidase 1 precursor	1.22445	3.04563	0.0128162	0.0867216	14.8443	14.53	3.94669	4.92283	4.52942	4.78767
FGRAMPH1_01G05585	transcription factor	1.07332	4.44771	0.012842	0.0868127	32.4123	36.8633	18.1003	23.2358	10.0816	8.44883
FGRAMPH1_01G23935	transmembrane 14c domain	0.939594	7.79047	0.0128546	0.0868127	245.68	385.45	240.748	109.681	163.497	181.227
FGRAMPH1_01G01569	unspecified product	0.857427	3.7614	0.0128552	0.0868127	14.7081	20.3152	16.195	8.07344	10.5199	9.57534
FGRAMPH1_01G02047	V-type proton ATPase subunit A	-0.851121	7.33238	0.012874	0.0868828	95.7388	124.447	124.117	174.465	210.983	235.581
FGRAMPH1_01G06107	eukaryotic translation initiation factor 3 subunit c	-0.864436	7.60221	0.0129298	0.0872018	142.042	114.222	156.507	210.303	275.564	265.575
FGRAMPH1_01G05769	thioredoxin	-1.76155	5.98751	0.0129818	0.0874947	33.6379	32.9617	20.0056	261.698	16.9488	15.3487
FGRAMPH1_01G05905	malate dehydrogenase	-0.879821	9.15997	0.012994	0.0875189	452.138	360.426	395.349	655.327	745.309	822.071
FGRAMPH1_01G13555	major facilitator superfamily transporter	0.840939	4.01126	0.0130108	0.0875744	23.6964	19.1043	18.1003	9.05801	11.981	12.8141
FGRAMPH1_01G22841	hypothetical protein	0.844649	3.95778	0.0130656	0.0878371	19.747	21.1224	17.8281	8.27036	12.5655	11.6875
FGRAMPH1_01G06985	ornithine decarboxylase antizyme	-1.16308	8.82274	0.013067	0.0878371	316.905	311.051	210.399	1285.45	291.782	300.497
FGRAMPH1_01G01091	transcription factor fet5	0.783091	5.05515	0.0131333	0.0882248	53.6573	36.8633	34.4314	25.008	23.5238	24.0792
FGRAMPH1_01G02499	60s ribosomal mitochondrial	-0.760568	5.72559	0.0131449	0.0882449	49.4355	31.6163	36.2007	63.9968	66.9185	67.7314
FGRAMPH1_01G00149	Alpha beta hydrolase fold-1	-0.838038	4.19291	0.0131987	0.088548	12.2567	12.9156	13.6093	29.7339	18.556	21.2629
FGRAMPH1_01G19523	integral membrane	-1.02349	7.32495	0.0132524	0.0888504	98.0539	107.63	111.052	357.398	131.645	155.177
FGRAMPH1_01G23131	DNA photolyase	-1.14979	2.73919	0.0132894	0.0890395	2.72372	2.42167	6.80463	8.66418	8.18218	9.71615
FGRAMPH1_01G13809	mfs sp sugar:h+ symporter	1.08851	2.38069	0.0133081	0.0891066	6.26456	4.97789	8.70993	3.34753	3.21443	2.81628
FGRAMPH1_01G18843	n-acetyltransferase gcn5	-1.73314	3.31874	0.0133214	0.0891375	0.817116	1.34537	11.4318	28.3555	8.76662	8.30801
FGRAMPH1_01G18833	unnamed protein product	1.02272	8.46663	0.0133753	0.0894393	510.017	410.877	500.277	116.573	290.613	292.048
FGRAMPH1_01G04683	amino-acid mitochondrial	-0.805478	4.78225	0.0134074	0.0895589	17.2956	21.1224	21.0944	25.2049	41.2031	37.4565
FGRAMPH1_01G16671	aspartyl-tRNA synthetase	-0.77	6.19236	0.0134172	0.0895589	49.7079	44.2628	67.6381	79.9468	100.524	95.0493
FGRAMPH1_01G06497	thioesterase thiol ester dehydrase-isomerase	1.27156	2.02201	0.0134194	0.0895589	4.63032	4.84335	6.39636	2.75679	0.876662	2.95709
FGRAMPH1_01G10437	unnamed protein product	1.33198	2.02706	0.01352	0.0901537	6.53693	7.13048	2.44967	2.36296	2.62999	1.40814
FGRAMPH1_01G17649	related to RTM1	-1.20525	2.32628	0.0135281	0.0901537	3.13228	2.1526	3.26622	1.37839	9.78939	8.44883
FGRAMPH1_01G01455	sugar transporter	1.61454	0.0726266	0.0135349	0.0901537	1.63423	1.21084	0.544371	0	0.438331	0.563255
FGRAMPH1_01G10429	hypothetical protein	-1.14451	6.30047	0.0135606	0.0902656	71.9062	47.3572	27.6268	193.172	61.0741	70.8293
FGRAMPH1_01G21659	unnamed protein product	-1.65389	0.0550039	0.0136024	0.0904853	0.136186	0.53815	0.408278	1.57531	0.876662	1.12651
FGRAMPH1_01G19781	squalene monooxygenase	-0.943148	7.41061	0.0136349	0.0906427	116.303	115.702	116.768	338.888	170.511	161.513
FGRAMPH1_01G04915	vegetative incompatibility het-e-1	-1.29025	1.16646	0.0137067	0.0910109	0.68093	1.21084	1.49702	0.787653	3.36054	4.0836
FGRAMPH1_01G05431	mfs sit siderophore-iron:h+ symporter	-1.63792	4.44419	0.0137081	0.0910109	7.62642	9.14855	14.8341	84.6727	6.72107	7.32232
FGRAMPH1_01G10017	hypothetical protein	0.899112	6.92111	0.0138129	0.0916468	148.443	160.638	163.039	49.4252	93.0723	110.398
FGRAMPH1_01G21987	hypothetical protein	-1.49366	2.03926	0.0138386	0.0917583	3.40465	0.403612	2.31358	11.0271	3.21443	3.23872
FGRAMPH1_01G16357	unnamed protein product	1.32618	1.38955	0.0138835	0.0919958	3.94939	4.43974	1.49702	1.18148	0.876662	1.83058
FGRAMPH1_01G17887	benzoate 4-monooxygenase cytochrome p450	0.777629	4.72604	0.0139421	0.0923249	26.8286	34.4416	37.8338	17.9191	18.4099	21.4037
FGRAMPH1_01G16897	hypothetical protein	-1.85813	-0.122292	0.0139936	0.0925834	0.136186	0	0.680463	1.57531	1.02277	0.563255
FGRAMPH1_01G07055	transcription factor	-1.18832	4.64445	0.0140039	0.0925834	21.9259	13.3192	10.207	76.5993	15.7799	11.5467
FGRAMPH1_01G02073	7alpha-cephem-methoxylase P8 chain	1.18124	2.48247	0.0140083	0.0925834	7.08167	11.0321	3.8106	3.34753	2.92221	3.37953
FGRAMPH1_01G21537	GMC oxidoreductase	-1.10058	2.31885	0.0140514	0.0927669	3.26846	2.55621	3.26622	12.9963	4.52942	2.25302
FGRAMPH1_01G18859	glutathione s-transferase	-1.74409	2.2885	0.0140542	0.0927669	3.54084	1.34537	1.63311	18.116	2.62999	1.40814
FGRAMPH1_01G28083	hypothetical protein	-1.5247	0.653863	0.0140653	0.0927762	0.544744	0.941762	0.544371	3.93826	1.4611	0.704069
FGRAMPH1_01G05003	hypothetical protein FLAG1_07222	1.16929	3.32743	0.0140738	0.0927762	15.9338	20.3152	4.08278	6.69505	7.30551	3.94279
FGRAMPH1_01G03135	sarcoplasmic/endoplasmic reticulum calcium ATPase 2	0.715602	5.91509	0.0140879	0.0928095	76.6727	78.9735	68.1824	47.2592	44.4175	44.638
FGRAMPH1_01G11505	brefeldin a resistance	-0.974022	4.41146	0.014202	0.0935008	13.7548	15.2027	13.6093	46.2746	18.7021	19.0099
FGRAMPH1_01G20247	mitochondrial import inner membrane translocase subunit tim-17	-0.729993	6.25813	0.0142456	0.0937281	61.2837	51.9315	58.9281	81.3252	102.862	101.245
FGRAMPH1_01G19387	transcription factor	0.798191	4.42469	0.0142613	0.0937567	24.5135	29.7328	26.402	11.8148	16.2182	18.165
FGRAMPH1_01G16427	unnamed protein product	-1.14498	5.82243	0.0142747	0.0937567	16.6147	15.6063	73.0818	112.241	65.8957	54.9174
FGRAMPH1_01G15335	trehalose phosphorylase	1.11397	8.88526	0.0142775	0.0937567	629.316	824.042	485.851	576.562	151.37	168.272
FGRAMPH1_01G08457	ankyrin repeat	-1.27154	1.79006	0.0142971	0.0937971	2.72372	1.61445	1.22483	1.77222	4.96775	6.61825
FGRAMPH1_01G24495	Bud site selection BUD4	0.81103	6.19355	0.014302	0.0937971	74.4937	79.6462	124.389	40.958	63.4119	54.2133
FGRAMPH1_01G04233	cytochrome P450 monooxygenase	-1.3436	1.28733	0.0143131	0.09381	1.63423	0.53815	1.49702	2.75679	3.36054	3.23872
FGRAMPH1_01G07415	RNA-binding rnp24	-0.977895	3.33209	0.0144028	0.0943374	5.03888	5.51604	9.2543	12.4055	16.5105	10.1386
FGRAMPH1_01G01017	oxidoreductase yjhC	0.871347	4.731	0.0145189	0.0950371	31.5952	32.9617	37.2894	10.2395	22.0627	23.0935
FGRAMPH1_01G04545	Zinc finger PLAG1	0.817304	5.88676	0.0145457	0.0951516	73.4043	92.6963	59.2003	31.1123	57.2752	39.2871
FGRAMPH1_01G01791	hypothetical protein	0.823464	4.73048	0.0146036	0.0954696	29.9609	32.5581	37.9699	25.2049	13.7344	18.0242
FGRAMPH1_01G00195	hypothetical protein FPSE_10645	-1.10935	7.00126	0.0146426	0.0956631	78.8517	77.6281	86.5549	319.59	84.1595	120.959
FGRAMPH1_01G27097	ribosomal protein S16	-0.767312	5.56673	0.0146826	0.0957773	45.3499	26.2348	33.0705	59.6647	64.4346	54.0725
FGRAMPH1_01G24025	unnamed protein product	0.827339	4.77956	0.0146849	0.0957773	25.4668	30.6745	48.0407	18.7068	18.2638	21.6853
FGRAMPH1_01G02407	hypothetical protein	0.834253	3.85158	0.0146882	0.0957773	19.066	18.2971	16.8755	11.8148	10.5199	8.1672
FGRAMPH1_01G22543	cystathionine beta-synthase	-0.899569	8.21451	0.0147296	0.0959865	203.053	198.039	220.334	529.106	291.198	339.22
FGRAMPH1_01G09835	hypothetical protein	1.54623	0.165157	0.0147597	0.0960932	1.08949	1.74899	0.816556	0	0.292221	0.844883
FGRAMPH1_01G06923	37s ribosomal mitochondrial	-0.729747	6.06207	0.0147648	0.0960932	59.9218	42.7829	47.4963	80.7344	79.9223	88.4311
FGRAMPH1_01G09657	hypothetical protein	-1.70072	0.195418	0.0148601	0.0966521	0.136186	0.807225	0.272185	2.16605	0.438331	1.54895
FGRAMPH1_01G26813	hypothetical protein FPSE_00923	-1.11325	11.5914	0.0148742	0.0966821	1505.81	1672.7	2673.95	9023.94	1696.49	1940.7
FGRAMPH1_01G28037	hypothetical protein	-1.34764	2.48665	0.014891	0.0967303	1.9066	2.01806	5.03543	1.57531	8.62051	12.5324
FGRAMPH1_01G23065	Life-span regulatory factor	0.79587	6.87265	0.014902	0.0967401	152.937	155.391	136.637	67.1474	89.4195	99.5554
FGRAMPH1_01G04381	unnamed protein product	1.52334	0.424694	0.0149262	0.0967628	1.22567	1.21084	2.17748	0.393826	0.876662	0.281628
FGRAMPH1_01G06689	related to ribosomal 11 mitochondrial	-0.730297	5.96695	0.0149312	0.0967628	45.7585	40.7648	54.0288	69.5104	77.0001	86.6005
FGRAMPH1_01G06373	Indoleamine 2%2C3-dioxygenase family	-0.825674	6.55693	0.0149376	0.0967628	60.058	49.7789	93.3596	134.295	115.135	110.82
FGRAMPH1_01G18033	hypothetical protein	-1.23142	2.08366	0.0149433	0.0967628	2.58753	0.672687	3.8106	2.55987	5.25997	8.73046
FGRAMPH1_01G20975	6-hydroxy-d-nicotine oxidase	-1.37761	1.33774	0.0149751	0.0967954	0.953302	2.42167	0.408278	5.11974	3.36054	1.54895
FGRAMPH1_01G10557	hypothetical protein	1.40744	0.874417	0.014981	0.0967954	2.85991	2.55621	1.22483	0.393826	1.02277	0.985697
FGRAMPH1_01G19037	hypothetical protein FLAG1_01208	0.737098	6.05892	0.0149854	0.0967954	66.8673	81.2606	100.709	47.2592	50.9925	50.9746
FGRAMPH1_01G00851	unnamed protein product	1.20948	1.82741	0.0149862	0.0967954	5.31125	4.97789	3.26622	0.984566	2.33776	2.39383
FGRAMPH1_01G21969	opine oxidase subunit b	1.07208	2.81658	0.0150329	0.0970356	8.98828	11.4357	6.94073	2.55987	3.94498	6.33662
FGRAMPH1_01G03327	diacylglycerol O-acyltransferase 2A	-1.32066	6.14421	0.0151373	0.0976419	42.7624	53.0078	25.3132	238.462	30.6832	33.6545
FGRAMPH1_01G02441	hypothetical protein FLAG1_00494	0.996305	2.9269	0.0151459	0.0976419	7.49023	13.7228	7.89338	5.11974	4.82164	4.64686
FGRAMPH1_01G12409	lipase 4	1.21614	2.04997	0.0151844	0.097743	5.31125	4.3052	6.39636	3.54444	2.19165	1.26732
FGRAMPH1_01G10541	nascent polypeptide-associated complex subunit beta	-0.899494	8.37416	0.0151885	0.097743	306.963	169.921	217.34	474.955	440.523	379.634
FGRAMPH1_01G18189	trans-enoyl- isomerase	1.32872	1.61761	0.0151902	0.097743	6.12837	3.36344	2.31358	2.16605	0.876662	1.68977
FGRAMPH1_01G01115	atp synthase subunit mitochondrial	-0.779249	6.82699	0.0152081	0.0977961	96.2835	82.7405	71.1765	150.245	147.718	131.52
FGRAMPH1_01G10523	ubiquitin carboxyl-terminal hydrolase l3	0.822491	4.39194	0.0152416	0.0979505	30.6418	18.9698	29.6682	12.4055	16.9488	15.3487
FGRAMPH1_01G09675	biotin-- ligase	-0.954939	4.90838	0.0152982	0.0981884	18.2489	14.7991	27.7629	62.0277	27.0304	29.1485
FGRAMPH1_01G08121	phosphoenolpyruvate synthase	-1.23419	2.22559	0.015303	0.0981884	2.45135	3.90159	1.49702	2.75679	8.18218	7.46313
FGRAMPH1_01G23275	like subfamily a member 2	-1.14992	8.24144	0.0153074	0.0981884	200.602	228.041	135.14	915.253	182.93	153.205
FGRAMPH1_01G27239	hypothetical protein	1.43883	0.655917	0.0153374	0.0983189	0.817116	2.01806	2.72185	0.393826	0.730551	0.844883
FGRAMPH1_01G18539	trehalose 6-phosphate synthase	-0.941556	8.44731	0.0154564	0.0990195	192.703	266.384	257.487	661.235	332.839	382.45
FGRAMPH1_01G20393	actin patch 1	-1.10536	5.60887	0.0154965	0.0992147	33.7741	37.805	20.9583	136.264	30.8293	32.3872
FGRAMPH1_01G11871	unnamed protein product	-2.321	1.15336	0.0155141	0.0992647	1.22567	0	0.816556	9.25492	0.584441	0.704069
FGRAMPH1_01G12667	intradiol ring-cleavage core	1.36444	1.50183	0.0155632	0.0995166	4.9027	2.01806	3.94669	1.96913	1.02277	1.26732
FGRAMPH1_01G21503	fungal specific transcription factor domain-containing	-1.21156	1.50366	0.0156136	0.099777	0.408558	1.21084	2.99404	2.36296	4.38331	3.94279
FGRAMPH1_01G16763	hypothetical protein	1.75194	0.651557	0.0156243	0.099783	2.72372	2.42167	0.680463	1.37839	0.292221	0.140814
FGRAMPH1_01G15837	related to pathway-specific regulatory nit-4	1.35567	0.909824	0.0156753	0.100023	2.31516	3.2289	1.22483	0.393826	0.876662	1.26732
FGRAMPH1_01G18805	hypothetical protein	1.2518	1.93334	0.0156953	0.100023	3.40465	5.24696	6.12417	3.15061	1.16888	1.97139
FGRAMPH1_01G05959	hypothetical protein	1.26158	1.58706	0.0157	0.100023	2.85991	4.17066	4.35497	1.37839	2.33776	0.985697
FGRAMPH1_01G14837	L-xylulose reductase	0.992334	3.44835	0.0157011	0.100023	10.0778	17.8935	14.2897	10.2395	4.82164	6.33662
FGRAMPH1_01G26909	NADH:ubiquinone oxidoreductase subunit	-0.741365	6.28815	0.0157923	0.100542	73.5404	49.7789	51.5791	101.607	98.3322	92.5147
FGRAMPH1_01G06411	major facilitator superfamily transporter	-0.76931	5.93641	0.0158787	0.100985	52.704	50.0479	32.5262	63.9968	87.0817	79.419
FGRAMPH1_01G22943	unnamed protein product	1.64653	0.261119	0.0158891	0.100985	1.08949	2.55621	0.408278	0.393826	0.438331	0.422441
FGRAMPH1_01G05269	aaa family atpase	1.56861	0.383966	0.0158915	0.100985	0.953302	1.74899	1.7692	0.984566	0.438331	0.140814
FGRAMPH1_01G01417	cytochrome c oxidase assembly subunit 17	-0.774389	5.63693	0.0159561	0.101332	37.7235	25.293	46.5437	70.4949	54.4991	62.5213
FGRAMPH1_01G16191	alpha-l-fucosidase 2	-1.55768	0.123087	0.0159899	0.101399	0.272372	0.53815	0.408278	1.57531	1.60721	0.563255
FGRAMPH1_01G03565	phenylalanyl-tRNA synthetase	-0.717596	5.50584	0.0159917	0.101399	32.0037	35.2488	35.248	46.4715	59.0286	62.9438
FGRAMPH1_01G22293	longiborneol synthase	-1.39885	2.50233	0.0159964	0.101399	2.17898	1.74899	4.89934	1.37839	7.88996	13.9406
FGRAMPH1_01G02095	heat shock protein 70	-2.03881	12.0668	0.0160201	0.101464	1841.23	2430.96	765.93	19269.5	786.512	646.195
FGRAMPH1_01G21587	unnamed protein product	1.68344	-0.0222989	0.0160264	0.101464	1.49805	0.269075	1.36093	0.196913	0.292221	0.422441
FGRAMPH1_01G25239	histidine kinase	-0.722782	5.00913	0.0160564	0.101549	22.7431	23.275	26.2659	44.3055	36.6737	38.4422
FGRAMPH1_01G21591	unnamed protein product	1.31809	1.52696	0.0160596	0.101549	2.72372	2.55621	5.71589	1.18148	1.75332	1.40814
FGRAMPH1_01G21217	hypothetical protein	-0.916175	7.02667	0.016079	0.101609	77.4898	84.0859	108.874	251.852	143.773	115.045
FGRAMPH1_01G04559	ABC transporter ATP-binding	-0.776633	6.57485	0.0160925	0.101631	61.5561	66.0579	82.6083	145.322	100.378	114.622
FGRAMPH1_01G13589	related to alcohol oxidase	-1.20165	1.63419	0.016109	0.101672	1.22567	1.61445	2.31358	5.11974	3.79887	3.0979
FGRAMPH1_01G01109	transcription factor	-1.51412	0.320407	0.0161791	0.102052	0.544744	0.807225	0.136093	1.18148	1.16888	1.97139
FGRAMPH1_01G14215	kinesin motor	0.994901	4.48135	0.0161892	0.102053	19.2022	19.9115	48.8573	10.8302	17.8255	15.3487
FGRAMPH1_01G16963	4-hydroxy-2-oxoglutarate mitochondrial	1.1376	4.6228	0.0162879	0.102601	37.5873	47.0881	15.6507	33.0814	5.99052	6.75906
FGRAMPH1_01G25831	purine-cytosine permease fcy2	-0.984818	4.80887	0.0162962	0.102601	12.5291	15.4718	27.899	20.2821	48.6547	41.5401
FGRAMPH1_01G15151	hypothetical protein	1.10824	2.12273	0.0163254	0.102722	7.08167	3.76705	5.71589	2.16605	2.48388	2.95709
FGRAMPH1_01G06015	phosphoribosylformylglycinamidine cyclo-ligase	-1.01749	4.03042	0.0163423	0.102765	6.12837	7.26502	18.5086	22.8419	23.2315	18.5874
FGRAMPH1_01G20913	hypothetical protein	-1.89573	5.86559	0.0163814	0.102857	37.1788	25.6967	11.1596	253.034	11.1044	11.6875
FGRAMPH1_01G19745	related to brt1	-1.02344	5.41906	0.0163835	0.102857	11.712	17.3553	54.9814	21.0697	65.6035	84.0658
FGRAMPH1_01G25799	hypothetical protein	1.4156	0.663399	0.0163883	0.102857	2.31516	0.807225	2.44967	0.787653	0.14611	1.12651
FGRAMPH1_01G14649	transport SEC7	0.73637	5.17635	0.0163971	0.102857	38.4045	52.8732	43.1414	24.0234	25.7154	30.8382
FGRAMPH1_01G06607	inositol oxygenase 4	2.00955	-0.0280504	0.0164072	0.102857	1.63423	1.47991	0.136093	0	0.584441	0.140814
FGRAMPH1_01G18301	atp synthase mitochondrial f1 complex assembly factor 1	-0.813883	6.38247	0.0164301	0.102937	81.5754	46.4154	52.9401	80.3406	109.875	127.718
FGRAMPH1_01G04011	chorismate synthase	-0.966375	6.68556	0.0164647	0.103038	64.8245	48.7026	94.9927	72.661	151.955	182.636
FGRAMPH1_01G23495	long-chain-alcohol oxidase fao2	-1.50173	6.95987	0.0164683	0.103038	55.8363	72.3811	66.5493	465.897	41.4953	44.4972
FGRAMPH1_01G26621	hypothetical protein	0.914848	3.06579	0.0164764	0.103038	10.4863	9.01401	12.1122	4.13518	6.72107	5.77337
FGRAMPH1_01G26817	Ras-like GTP-binding RYL2	0.866074	3.35273	0.0164918	0.103071	13.891	14.261	10.207	6.49814	7.30551	7.1815
FGRAMPH1_01G14173	ankyrin partial	0.873592	3.27499	0.0165081	0.10311	10.6225	12.7811	12.9288	6.89196	7.45163	5.49174
FGRAMPH1_01G21985	Apoptosis-inducing factor like B	-1.65631	3.25042	0.0165327	0.103201	7.08167	3.76705	2.72185	36.6259	3.79887	2.67546
FGRAMPH1_01G20527	hypothetical protein	-0.81957	8.03701	0.0166076	0.103557	194.337	200.999	174.063	350.506	306.393	348.092
FGRAMPH1_01G11407	Gluconate 5-dehydrogenase	-1.0014	5.4506	0.01661	0.103557	17.8404	22.3332	46.6798	32.2938	63.7041	77.7292
FGRAMPH1_01G14047	hypothetical protein	1.34887	1.75571	0.0166223	0.10357	5.71981	3.76705	3.6745	3.15061	0.876662	1.26732
FGRAMPH1_01G27789	beta-glucosidase C	-1.37062	1.24562	0.0166483	0.103669	0.817116	1.47991	1.22483	4.72592	2.7761	1.83058
FGRAMPH1_01G14225	hypothetical protein	-1.09461	5.45333	0.0167034	0.103949	39.0854	22.7368	21.6387	120.314	27.0304	31.2607
FGRAMPH1_01G03521	related to VTC2- polyphosphate synthetase	0.843326	7.73138	0.0167324	0.104067	271.827	335.267	210.399	143.944	151.955	159.683
FGRAMPH1_01G23255	afg3 family	-0.984517	8.1196	0.0167448	0.10408	195.563	163.328	200.873	600.388	253.209	254.31
FGRAMPH1_01G02789	prohibitin-2	-0.853774	8.01681	0.0167603	0.104101	156.069	156.602	240.34	322.741	336.346	340.347
FGRAMPH1_01G13719	hypothetical protein	0.831549	3.69028	0.0167686	0.104101	13.3462	16.8172	18.2364	7.28579	9.49717	10.2794
FGRAMPH1_01G19349	l-aminoadipate-semialdehyde dehydrogenase large subunit	-1.13713	7.07528	0.0168397	0.10445	50.2526	57.582	144.53	91.7616	230.562	232.624
FGRAMPH1_01G22013	related to transmembrane transporter Liz1p	-1.59018	0.0185981	0.0168451	0.10445	0.272372	0.672687	0.136093	1.37839	1.60721	0.422441
FGRAMPH1_01G07735	cellular nucleic acid-binding	-0.73174	5.82196	0.0169543	0.104933	37.0426	38.8813	51.0348	77.19	73.4935	60.2683
FGRAMPH1_01G27463	MUC1-Extracellular alpha-1%2C4-glucan glucosidase	-1.39395	0.158811	0.0169573	0.104933	0.544744	0.53815	0.272185	0.393826	1.89943	1.26732
FGRAMPH1_01G24371	u3 small nucleolar rna-associated 10	-0.895228	4.01545	0.0169577	0.104933	8.17116	9.41762	15.7868	26.3864	18.7021	17.1793
FGRAMPH1_01G08177	Early growth response 1-B	1.42852	1.10141	0.0169641	0.104933	2.58753	2.82529	2.58576	1.77222	0.584441	0.704069
FGRAMPH1_01G21037	Methyltransferase	-1.01133	6.61378	0.0169884	0.10497	65.2331	79.6462	49.4016	53.7573	155.461	182.213
FGRAMPH1_01G22557	hypothetical protein	-1.15236	3.88043	0.0169906	0.10497	8.03497	11.0321	7.75728	2.75679	27.1765	29.5709
FGRAMPH1_01G09281	copper resistance crd2	-1.13269	8.19068	0.0170478	0.10526	137.548	117.989	293.008	191.203	434.532	576.914
FGRAMPH1_01G17509	mitotic spindle assembly checkpoint mad2	1.18212	1.71408	0.017083	0.105414	3.54084	3.63251	5.17152	2.16605	1.31499	1.97139
FGRAMPH1_01G15485	sodium potassium-transporting ATPase subunit alpha	1.21851	1.72072	0.0170976	0.10544	7.7626	1.61445	3.13013	0.984566	1.60721	2.67546
FGRAMPH1_01G03669	IQ domain-containing containing GTPase activating	0.854143	5.93185	0.0171288	0.105569	51.6145	63.0981	119.898	36.4289	47.1936	46.0461
FGRAMPH1_01G13873	unnamed protein product	-0.846788	3.931	0.0171777	0.105807	11.1673	11.9738	8.98212	25.5987	16.3644	16.0528
FGRAMPH1_01G06833	ubiquinone biosynthesis monooxygenase coq7	-0.699821	5.95597	0.017202	0.105893	48.8908	45.3391	47.0881	72.4641	71.3018	85.7556
FGRAMPH1_01G21957	GMP synthase	-1.34487	0.774467	0.0172701	0.106221	1.22567	0.403612	0.816556	3.54444	1.60721	1.26732
FGRAMPH1_01G22247	unnamed protein product	-2.10957	0.727619	0.0172761	0.106221	0.953302	0.403612	0.272185	6.49814	0.438331	0.422441
FGRAMPH1_01G03759	cytochrome oxidase assembly	-0.798555	7.21314	0.0173021	0.106248	108.54	91.62	124.253	182.932	179.423	201.927
FGRAMPH1_01G23871	unnamed protein product	1.35091	0.585271	0.0173103	0.106248	1.63423	2.28714	1.22483	0.196913	0.438331	1.26732
FGRAMPH1_01G19881	hypothetical protein	-1.09135	2.22985	0.0173117	0.106248	3.40465	1.74899	3.40232	12.2086	2.62999	3.66116
FGRAMPH1_01G25251	hypothetical protein	1.78123	-0.0798923	0.0173418	0.106369	1.08949	0.672687	1.22483	0.787653	0.14611	0
FGRAMPH1_01G07381	Succinate dehydrogenase assembly factor mitochondrial	-0.8279	5.7298	0.0173608	0.106422	31.459	38.6122	44.094	100.032	47.3397	55.6215
FGRAMPH1_01G01027	hypothetical protein	1.28492	0.774357	0.0174433	0.106864	1.9066	2.1526	1.9053	0	1.60721	0.704069
FGRAMPH1_01G01781	enoyl- hydratase	-0.704042	5.3414	0.0174588	0.106894	31.459	31.8854	28.5795	44.3055	47.9242	57.452
FGRAMPH1_01G27429	endosomal peripheral membrane	0.808654	4.00065	0.0175047	0.1071	15.389	21.2569	23.2718	11.8148	11.8349	10.561
FGRAMPH1_01G14801	glycosyltransferase family 4	0.771836	4.79463	0.0175268	0.1071	36.634	33.0962	34.0232	26.5833	15.7799	18.5874
FGRAMPH1_01G20315	syntaxin 8	-1.07753	6.8046	0.0175331	0.1071	60.8751	77.2245	77.1645	311.911	65.4574	77.3068
FGRAMPH1_01G06395	hypothetical protein	-0.944189	3.10375	0.0175343	0.1071	6.53693	4.70881	5.85199	15.3592	8.62051	9.1529
FGRAMPH1_01G06879	inositol-3-phosphate synthase isozyme 2	0.727728	6.15555	0.0175944	0.107404	101.322	81.3952	82.7443	59.8616	57.7136	42.8074
FGRAMPH1_01G06105	Iron-sulfur cluster assembly 2 like mitochondrial	-0.730398	5.55737	0.0176095	0.107432	28.4629	33.0962	44.094	56.9079	53.3303	65.056
FGRAMPH1_01G09069	transcription factor	-1.31152	2.99672	0.0176227	0.107448	6.53693	5.24696	1.63311	23.0388	3.36054	7.1815
FGRAMPH1_01G02425	hypothetical protein	0.947105	2.80943	0.0176489	0.107544	7.08167	8.34132	11.0235	4.33209	5.25997	4.0836
FGRAMPH1_01G10093	related to Autophagy-related 13	0.771136	6.6924	0.0177365	0.108013	140.953	132.116	117.04	59.074	83.5751	85.7556
FGRAMPH1_01G24153	rhomboid family membrane	-0.980973	3.73619	0.017768	0.108141	10.3501	6.4578	9.52649	9.25492	24.5465	18.0242
FGRAMPH1_01G11045	hypothetical protein	-1.60219	0.151951	0.0178306	0.108457	0.544744	0	0.680463	1.37839	1.89943	0.563255
FGRAMPH1_01G14887	e3 ubiquitin- ligase ccnb1ip1	-0.979848	4.88843	0.017913	0.108894	16.2061	22.8714	20.1417	16.1469	43.8331	56.6071
FGRAMPH1_01G22975	hypothetical protein	1.21455	1.0373	0.017965	0.109096	2.17898	4.03612	1.08874	1.77222	0.876662	0.563255
FGRAMPH1_01G23519	hypothetical protein	1.16002	2.10609	0.0179755	0.109096	4.9027	6.86141	4.76324	0.59074	4.09109	2.53465
FGRAMPH1_01G14971	hypothetical protein	1.19671	2.13813	0.0179784	0.109096	3.67702	8.74493	4.62715	2.55987	1.75332	3.0979
FGRAMPH1_01G16771	cocaine esterase	1.23755	1.05439	0.0179969	0.109108	0.953302	4.3052	2.17748	0.787653	1.60721	0.704069
FGRAMPH1_01G23247	unnamed protein product	1.36214	1.25302	0.018017	0.109108	3.54084	3.90159	1.49702	0.984566	1.16888	1.26732
FGRAMPH1_01G00801	glycoside hydrolase family 63	0.743612	6.34444	0.0180181	0.109108	99.0072	92.1581	112.821	76.9931	53.7686	50.9746
FGRAMPH1_01G06769	hypothetical protein	1.14994	2.24331	0.0180239	0.109108	5.03888	9.28308	3.94669	1.96913	2.92221	3.23872
FGRAMPH1_01G26401	Quinidine resistance 1	-1.13268	5.50134	0.0180335	0.109108	21.1088	32.5581	30.893	16.1469	80.799	88.2903
FGRAMPH1_01G04763	ring finger	-1.10462	6.64982	0.0180603	0.109205	71.4976	57.7166	61.65	276.072	65.8957	68.858
FGRAMPH1_01G12657	hypothetical protein	-1.05672	6.0106	0.0180804	0.109262	53.5211	41.5721	29.9404	37.4135	152.977	69.562
FGRAMPH1_01G23687	hypothetical protein	-0.92571	5.30744	0.0181676	0.10969	19.6108	33.3653	28.4434	80.3406	27.6148	47.0318
FGRAMPH1_01G27305	unnamed protein product	-1.51059	0.222309	0.0181896	0.10969	0.544744	0.269075	0.544371	0.59074	1.31499	1.97139
FGRAMPH1_01G03251	eukaryotic translation initiation factor 3 subunit 7	-0.802014	7.27831	0.0181932	0.10969	98.4625	108.168	132.282	169.542	209.668	211.643
FGRAMPH1_01G24425	60S ribosomal subunit mitochondrial	-0.789899	6.36348	0.0181941	0.10969	77.8984	40.3612	62.1944	86.248	114.843	110.82
FGRAMPH1_01G21781	RING finger 43	-1.20642	1.31846	0.0182137	0.109743	1.36186	1.74899	0.952649	5.9074	1.60721	2.11221
FGRAMPH1_01G02129	unnamed protein product	1.61371	-0.0579374	0.018242	0.109849	0.272372	1.21084	1.49702	0.196913	0.438331	0.281628
FGRAMPH1_01G26873	hypothetical protein	0.693728	5.46967	0.0182551	0.109864	49.9803	52.8732	60.2891	32.4907	31.7059	36.6116
FGRAMPH1_01G20137	microtubule associated	0.779505	5.12143	0.0183321	0.110262	38.5406	35.5179	56.7506	20.2821	31.4137	24.3608
FGRAMPH1_01G20921	magnesium and cobalt transport	-1.61311	1.16397	0.0183654	0.110397	1.22567	0.807225	0.952649	7.28579	0.730551	1.40814
FGRAMPH1_01G15039	apoptosis-inducing factor 2	1.34828	1.62789	0.0184039	0.110548	4.35795	4.43974	3.13013	2.9537	1.02277	0.844883
FGRAMPH1_01G13853	hypothetical protein	-1.20666	1.37671	0.0184126	0.110548	1.36186	1.61445	1.22483	2.36296	4.09109	3.23872
FGRAMPH1_01G17315	hypothetical protein	-1.44483	0.453848	0.0184229	0.110548	0.817116	0.941762	0	2.36296	1.60721	0.985697
FGRAMPH1_01G00283	hypothetical protein	1.37936	1.23231	0.0184406	0.11059	4.49414	2.55621	1.7692	1.37839	1.31499	0.704069
FGRAMPH1_01G14813	dna repair rad26	1.01283	3.18156	0.0184761	0.110737	9.12446	15.6063	10.343	8.46727	5.40608	3.66116
FGRAMPH1_01G14575	aar2 containing	0.800763	4.11077	0.018583	0.111313	21.1088	20.1806	23.4079	8.8611	13.296	14.7854
FGRAMPH1_01G02017	malate dehydrogenase (oxaloacetate-decarboxylating)	-1.37806	6.02397	0.0186734	0.111789	38.2683	42.1102	27.899	233.736	24.1082	23.9383
FGRAMPH1_01G25891	MFS metabolite:H+ symporter	0.725744	5.85032	0.0187504	0.112184	66.595	76.8209	71.1765	32.4907	47.632	49.4256
FGRAMPH1_01G10765	hypothetical protein	0.959896	3.41813	0.0187643	0.112202	12.9377	10.2248	17.9642	4.13518	9.49717	7.32232
FGRAMPH1_01G14759	hypothetical protein	1.16065	1.51866	0.0188645	0.112735	3.26846	4.03612	3.26622	0.393826	3.36054	0.844883
FGRAMPH1_01G24807	cyclase dehydrase family	-0.739596	4.89363	0.0189013	0.112889	19.3384	19.6425	27.2185	39.7765	31.4137	39.4279
FGRAMPH1_01G20747	sterol uptake control 2	-0.846144	3.29464	0.0189503	0.113116	5.99218	7.80317	6.66854	12.2086	10.9583	13.6589
FGRAMPH1_01G11587	isoflavone reductase	-2.01392	1.30048	0.0189614	0.113116	1.63423	0.403612	0.680463	9.84566	1.02277	0.422441
FGRAMPH1_01G06141	ribosomal RNA processing RRP5	-0.859745	4.33385	0.0190283	0.113449	11.8482	15.8754	14.698	37.8073	21.186	18.3058
FGRAMPH1_01G21933	unnamed protein product	1.00486	2.66407	0.0190724	0.113581	5.44744	9.55216	9.11821	3.15061	5.11386	3.66116
FGRAMPH1_01G06589	hypothetical protein	-1.26609	1.26514	0.0190727	0.113581	1.63423	0.672687	1.49702	6.10431	1.31499	1.97139
FGRAMPH1_01G20039	glycosyl hydrolase	0.746884	6.63732	0.0190906	0.113622	138.365	135.883	98.8033	79.1591	76.7079	66.4641
FGRAMPH1_01G10547	probable peroxisomal membrane	-1.47268	8.48581	0.0191294	0.113786	188.345	232.481	148.749	1328.57	126.093	126.451
FGRAMPH1_01G18235	hypothetical protein	0.749465	5.10798	0.0191498	0.113842	38.9492	37.9396	51.7152	20.0852	24.5465	31.6831
FGRAMPH1_01G26429	hypothetical protein	0.961619	2.49764	0.0192152	0.114164	7.35404	8.20678	5.5798	3.34753	3.65276	3.80197
FGRAMPH1_01G19959	serine hydroxymethyltransferase	-0.998603	7.58134	0.0192428	0.114262	102.548	72.1121	208.086	188.643	294.558	281.487
FGRAMPH1_01G05709	hypothetical protein	-1.13869	2.49766	0.0193127	0.11461	1.9066	1.47991	6.66854	4.72592	9.64328	7.74476
FGRAMPH1_01G06987	imidazole glycerol phosphate synthase hisHF	-0.97303	6.95599	0.0193304	0.114649	55.0191	70.9012	124.933	96.0937	184.683	211.502
FGRAMPH1_01G20369	hypothetical protein	1.39171	1.26832	0.0193836	0.114795	3.94939	3.09436	2.04139	1.96913	0.730551	0.844883
FGRAMPH1_01G20001	hypothetical protein	-1.08476	6.15955	0.0193883	0.114795	41.9453	39.8231	55.2536	187.658	58.4441	44.9196
FGRAMPH1_01G24387	pheromone a factor receptor	1.12789	0.812615	0.0193887	0.114795	1.77042	2.01806	2.17748	0	1.16888	1.40814
FGRAMPH1_01G14619	dna ligase 4	1.0059	3.64805	0.0194153	0.114886	11.8482	16.4136	20.6861	4.13518	13.0038	7.04069
FGRAMPH1_01G10309	Molybdopterin synthase catalytic subunit	0.774062	4.45167	0.0194313	0.114914	26.0115	22.3332	33.3427	12.6024	17.9716	17.0385
FGRAMPH1_01G19903	hypothetical protein FPSE_00980	-0.823849	8.50665	0.0194713	0.11508	303.286	248.356	235.576	528.121	424.304	441.17
FGRAMPH1_01G10609	structural maintenance of chromosomes 5 smc5	0.699081	5.12849	0.0194818	0.11508	41.1282	42.9174	44.6384	28.7493	27.761	22.8118
FGRAMPH1_01G09673	mitochondrial genome maintenance	-0.728827	6.41287	0.019521	0.115245	74.0852	48.7026	68.999	107.712	99.2089	110.961
FGRAMPH1_01G26139	like subfamily C member 3	-1.26203	7.58994	0.0195887	0.115578	119.98	104.536	115.407	646.072	92.4878	77.0252
FGRAMPH1_01G20003	30s ribosomal s2	-0.721232	6.52687	0.0196821	0.115952	60.6028	69.2868	78.3894	123.268	111.628	108.567
FGRAMPH1_01G04733	hypothetical protein	0.871839	3.38894	0.0196923	0.115952	13.3462	14.1264	11.9762	4.92283	7.1594	9.29371
FGRAMPH1_01G00529	unnamed protein product	-1.02912	2.10122	0.0196971	0.115952	3.67702	2.82529	1.49702	10.4364	2.19165	3.94279
FGRAMPH1_01G11811	hypothetical protein	-1.39164	0.879591	0.0196974	0.115952	1.08949	1.0763	0.408278	1.77222	2.62999	2.39383
FGRAMPH1_01G22427	hypothetical protein	-1.3538	0.89542	0.0197919	0.116412	1.08949	0.807225	0.816556	4.72592	1.75332	0.704069
FGRAMPH1_01G18855	peptidase yuxL	-1.09348	3.93867	0.0197984	0.116412	7.89879	6.99595	13.8815	4.92283	31.5598	24.7832
FGRAMPH1_01G02837	hypothetical protein	1.22077	1.59595	0.0198383	0.11658	2.99609	5.65057	2.72185	1.37839	1.60721	1.83058
FGRAMPH1_01G02987	unnamed protein product	0.732155	6.53356	0.0199967	0.117425	104.863	102.921	137.998	68.5258	63.558	76.0395
FGRAMPH1_01G10595	ctr copper transporter	-0.805477	7.91716	0.0200051	0.117425	195.018	151.758	180.459	299.111	278.778	343.586
FGRAMPH1_01G26971	GTPase-binding rid1	0.754864	5.44085	0.0200686	0.11773	55.8363	48.568	58.1116	21.4635	41.9337	32.6688
FGRAMPH1_01G04699	dead deah box helicase	1.03187	3.09428	0.0200839	0.117753	9.94158	11.8393	11.2957	9.05801	4.2372	3.0979
FGRAMPH1_01G02661	family sulfate permease	0.930193	3.20217	0.0201259	0.117864	12.9377	10.4939	11.5679	3.74135	5.6983	8.73046
FGRAMPH1_01G19191	nucleoside diphosphate kinase	-0.918874	8.85074	0.0201259	0.117864	428.305	218.354	311.108	778.201	552.881	479.893
FGRAMPH1_01G12509	MFS SP general alpha glucoside:H+ symporter	0.804566	4.93608	0.0201814	0.118121	31.0504	50.5861	33.8871	29.7339	19.1404	17.4609
FGRAMPH1_01G05803	hypothetical protein	-1.17478	2.60491	0.0202314	0.118324	5.31125	4.43974	0.952649	7.28579	8.4744	8.44883
FGRAMPH1_01G14267	transferase family	-1.17546	0.629768	0.0202391	0.118324	0.953302	0.941762	0.408278	0.59074	1.75332	2.81628
FGRAMPH1_01G09617	vegetative cell wall gp1	-0.799899	7.47401	0.020257	0.118361	154.571	122.429	111.596	251.655	229.831	195.168
FGRAMPH1_01G22773	ATP-dependent RNA helicase DRS1	-1.00122	2.70429	0.0202925	0.1185	2.72372	1.47991	8.30165	9.05801	11.5427	4.50604
FGRAMPH1_01G11503	multidrug resistant	1.56036	0.0402962	0.0203121	0.118547	1.77042	1.0763	0.408278	0	0.438331	0.563255
FGRAMPH1_01G21515	ankyrin repeat and sam domain containing 6	1.6887	0.103118	0.0203296	0.118581	1.08949	0.941762	1.49702	0	0	0.985697
FGRAMPH1_01G00463	pre-mRNA splicing factor CWC25	-0.774124	4.95649	0.0203638	0.118713	31.7313	16.279	20.1417	38.3981	39.4498	38.7238
FGRAMPH1_01G27131	regulatory (qutR)	-1.28055	7.57288	0.0203911	0.118805	98.1901	134.403	100.3	646.072	79.0457	83.925
FGRAMPH1_01G25205	hypothetical protein	-1.07984	3.04104	0.0204431	0.11904	3.81321	2.55621	8.98212	11.0271	9.78939	11.6875
FGRAMPH1_01G02679	hypothetical protein	-1.14004	4.298	0.0204803	0.119188	15.9338	8.34132	12.2483	61.6338	8.91273	10.2794
FGRAMPH1_01G17529	3-hydroxyisobutyrate dehydrogenase	-1.14886	2.59887	0.0205066	0.119188	3.13228	3.76705	3.94669	14.1778	4.96775	5.21011
FGRAMPH1_01G11881	ribonucleoside-triphosphate reductase	0.902448	10.109	0.0205203	0.119188	1099.84	1518.52	1697.35	501.932	820.555	986.119
FGRAMPH1_01G03259	transcription factor	-0.78972	6.92746	0.0205236	0.119188	65.2331	93.9071	107.921	137.839	157.653	166.16
FGRAMPH1_01G04481	hypothetical protein	0.742032	5.32701	0.0205292	0.119188	53.2487	37.9396	58.3838	25.008	37.2581	27.0363
FGRAMPH1_01G22439	hypothetical protein	-0.822704	3.93932	0.0205384	0.119188	12.1206	12.7811	7.75728	23.2358	17.0949	17.6017
FGRAMPH1_01G14773	aldehyde reductase 1	0.959011	8.42598	0.020577	0.119344	565.036	508.821	287.564	495.631	94.8256	110.116
FGRAMPH1_01G24785	hypothetical protein	1.14732	1.94862	0.0205913	0.119359	6.12837	4.84335	3.6745	0.393826	3.36054	2.67546
FGRAMPH1_01G15107	hypothetical protein	1.18427	0.656254	0.0206122	0.119379	2.17898	1.21084	1.9053	0.196913	1.60721	0.422441
FGRAMPH1_01G01395	hypothetical protein	1.24103	1.11904	0.0206284	0.119379	1.63423	4.70881	1.49702	0.984566	0.876662	1.40814
FGRAMPH1_01G20569	hypothetical protein	1.36539	0.455572	0.0206323	0.119379	0.68093	2.1526	1.7692	0.787653	0.292221	0.704069
FGRAMPH1_01G12243	methylmalonyl- epimerase	-1.15677	1.74028	0.0206414	0.119379	3.13228	0.403612	2.17748	4.92283	4.52942	3.37953
FGRAMPH1_01G20211	hypothetical protein	0.912161	3.1236	0.0206661	0.119454	9.80539	14.261	8.84602	5.11974	4.82164	7.46313
FGRAMPH1_01G02637	chromosome segregation smc	0.905338	2.9561	0.0206835	0.119466	8.03497	11.3011	9.79867	3.93826	6.42885	5.0693
FGRAMPH1_01G01191	hypothetical protein	0.695985	5.95049	0.0206914	0.119466	81.4392	68.8832	77.9811	38.595	48.6547	53.5092
FGRAMPH1_01G06069	lectin family integral membrane	0.693226	5.53058	0.02073	0.119528	55.1553	63.0981	51.9874	28.5524	37.8426	38.7238
FGRAMPH1_01G10605	malate synthase	-1.29698	5.24272	0.0207428	0.119528	23.8325	23.1404	18.5086	132.129	14.611	14.5038
FGRAMPH1_01G06325	hypothetical protein	-1.07686	3.11786	0.0207431	0.119528	5.03888	4.43974	6.80463	19.4944	6.28274	8.87127
FGRAMPH1_01G17117	hypothetical protein	-0.842873	4.18967	0.0207582	0.119528	13.7548	15.4718	9.39039	30.7185	16.9488	21.8261
FGRAMPH1_01G07693	hypothetical protein	-0.714851	6.19251	0.0207605	0.119528	54.7468	48.2989	62.4665	112.437	82.6984	76.7435
FGRAMPH1_01G07777	h aca ribonucleo complex subunit 2	-0.745787	4.969	0.0208164	0.119782	25.1944	20.5842	23.8162	42.3363	46.317	28.1628
FGRAMPH1_01G25939	hypothetical protein	-1.01255	2.29373	0.0209048	0.120223	2.85991	3.36344	2.99404	8.46727	5.25997	5.0693
FGRAMPH1_01G04463	tRNA (adenine-N(1)-)-methyltransferase	-1.15022	1.56554	0.0209289	0.120228	1.22567	1.88352	1.9053	4.72592	0.876662	5.63255
FGRAMPH1_01G02665	hypothetical protein	1.05284	3.41462	0.0209303	0.120228	11.8482	14.7991	15.2424	2.36296	7.1594	10.4202
FGRAMPH1_01G04475	hypothetical protein	0.868659	2.89047	0.0209585	0.120228	9.39683	8.47586	9.66258	4.529	5.6983	4.78767
FGRAMPH1_01G03825	unnamed protein product	0.867251	1.06527	0.0209595	0.120228	2.58753	1.74899	2.58576	0.393826	0.730551	2.53465
FGRAMPH1_01G24279	3-oxoacyl-acp reductase	-0.751625	4.92197	0.0209644	0.120228	27.9181	18.7007	20.55	47.2592	30.9754	35.0626
FGRAMPH1_01G28283	hypothetical protein	1.72769	0.211972	0.0210447	0.1206	1.77042	1.88352	0.272185	0.787653	0.14611	0.281628
FGRAMPH1_01G07689	eukaryotic translation initiation factor 3 39 kDa subunit	-0.777949	7.11275	0.0210529	0.1206	107.451	83.5477	114.318	154.183	188.775	180.523
FGRAMPH1_01G18239	gap1-general amino acid permease	1.3025	1.21053	0.0211049	0.120769	2.85991	3.90159	1.7692	0	1.89943	1.40814
FGRAMPH1_01G03137	hypothetical protein	1.03667	3.36308	0.021106	0.120769	12.9377	20.8533	6.39636	7.87653	5.84441	5.91418
FGRAMPH1_01G17983	rhamnose biosynthetic enzyme 2	-0.99336	6.37242	0.0211921	0.121194	57.0619	63.3671	45.3189	199.67	62.8274	67.8723
FGRAMPH1_01G03071	hypothetical protein FPSE_07608	-0.689937	5.58189	0.0212063	0.121208	43.171	32.289	33.8871	66.3598	52.0153	58.1561
FGRAMPH1_01G09065	hypothetical protein	0.873309	6.71237	0.0212552	0.12142	140.68	183.778	81.2473	98.4566	60.928	62.2397
FGRAMPH1_01G18115	serine threonine- kinase tel1	0.8362	3.67263	0.0212713	0.121444	12.1206	17.0863	18.6447	6.69505	10.6661	9.29371
FGRAMPH1_01G17021	hypothetical protein	-0.727132	4.36605	0.0213213	0.121661	16.0699	14.6646	15.2424	28.7493	24.4004	23.0935
FGRAMPH1_01G09021	unnamed protein product	1.63875	-0.0143038	0.0214457	0.122294	0.817116	1.0763	1.22483	0.59074	0.14611	0.281628
FGRAMPH1_01G19055	hypothetical protein	0.741216	5.61909	0.0214597	0.122294	62.6456	75.4755	45.1828	38.0043	42.8103	28.8668
FGRAMPH1_01G26303	hypothetical protein	1.51531	0.995559	0.0214681	0.122294	4.22177	1.88352	1.36093	0.393826	0.14611	1.97139
FGRAMPH1_01G13775	probable lactonohydrolase	-0.934976	6.17865	0.0215752	0.122777	40.992	48.1644	59.6086	163.635	67.9413	53.2276
FGRAMPH1_01G18513	pre-rrna-processing esf1	-1.10985	2.78764	0.0215802	0.122777	4.63032	2.01806	5.98808	12.0117	9.9355	5.49174
FGRAMPH1_01G26969	related to dlpA	0.757207	4.81532	0.0215943	0.122777	43.3071	32.1544	29.5321	15.1623	23.5238	23.2343
FGRAMPH1_01G09381	unnamed protein product	-1.16543	1.46261	0.0216034	0.122777	2.85991	1.47991	0.272185	4.72592	3.36054	2.39383
FGRAMPH1_01G12793	Acid phosphatase	-1.32569	2.96134	0.0216129	0.122777	3.40465	3.2289	6.39636	25.4018	2.7761	4.78767
FGRAMPH1_01G22919	endonuclease mitochondrial	0.735599	4.4525	0.0216372	0.122806	27.2372	29.1946	24.4967	13.3901	15.6338	19.4323
FGRAMPH1_01G23757	hypothetical protein	0.673915	5.60692	0.0216435	0.122806	61.5561	55.6985	61.3778	31.703	38.5731	41.5401
FGRAMPH1_01G26511	glutathione s-transferase	0.851564	6.05679	0.0216621	0.122806	81.303	90.6782	83.697	76.2054	28.0532	37.7381
FGRAMPH1_01G07807	related to general amidase	1.65843	0.147493	0.021666	0.122806	0.408558	1.34537	1.9053	0.59074	0	0.563255
FGRAMPH1_01G01885	Deubiquitination-protection dph1	-0.94799	7.9157	0.021797	0.12348	193.656	157.409	143.169	676.003	139.389	138.42
FGRAMPH1_01G19049	dna repair rad7	0.820344	3.64798	0.0218269	0.123572	8.85209	20.0461	17.9642	18.9037	3.50665	4.36523
FGRAMPH1_01G28087	hypothetical protein	-2.03863	0.0200576	0.0218377	0.123572	0.544744	0	0.272185	0	1.31499	2.11221
FGRAMPH1_01G18353	unnamed protein product	1.03355	3.82531	0.0218501	0.123572	20.4279	24.6204	10.7513	14.9654	6.86718	5.63255
FGRAMPH1_01G09969	unnamed protein product	1.20693	2.1021	0.0218751	0.123572	3.81321	9.41762	3.40232	1.96913	2.7761	2.39383
FGRAMPH1_01G20189	dash complex subunit dad4	0.961403	3.99706	0.0218778	0.123572	13.4824	25.6967	22.8636	6.89196	7.88996	16.8977
FGRAMPH1_01G08209	bifunctional polynucleotide phosphatase kinase	0.797757	4.19171	0.0218856	0.123572	27.6458	20.4497	20.2778	14.7685	15.0494	9.57534
FGRAMPH1_01G18537	branched-chain amino acid aminotransferase	-0.980214	6.89436	0.021976	0.123945	64.2798	61.6181	113.637	72.0702	204.993	195.309
FGRAMPH1_01G06525	hypothetical protein	0.998951	4.78297	0.021976	0.123945	37.9959	41.9757	28.8516	6.30122	27.3226	20.5588
FGRAMPH1_01G10499	dna excision repair ercc-4	0.673615	5.62235	0.0220513	0.124278	54.7468	68.8832	56.8867	36.0351	36.3815	40.6952
FGRAMPH1_01G11087	hypothetical protein	-0.697548	6.51079	0.0220594	0.124278	66.8673	63.5017	77.7089	110.468	112.797	114.2
FGRAMPH1_01G16913	hypothetical protein	-0.945076	3.21238	0.0220956	0.124414	9.66921	4.43974	4.35497	11.6179	12.4194	11.5467
FGRAMPH1_01G21683	hypothetical protein	1.39388	0.854548	0.0221254	0.124467	0.68093	2.28714	3.53841	0.393826	0.438331	1.54895
FGRAMPH1_01G00667	tsa antioxidant enzyme	1.06926	2.3396	0.0221293	0.124467	5.31125	6.86141	7.07682	4.72592	2.04554	2.53465
FGRAMPH1_01G19489	deah-box rna helicase	-0.949797	2.37208	0.0221605	0.124536	3.13228	2.95982	3.94669	5.9074	7.1594	6.33662
FGRAMPH1_01G24459	hypothetical protein	-0.886343	5.19926	0.0221664	0.124536	30.9142	20.7188	25.1771	22.4481	55.3758	63.9295
FGRAMPH1_01G21609	hypothetical protein	1.60051	1.61168	0.0221782	0.124536	1.49805	1.47991	9.39039	2.55987	0.730551	0.844883
FGRAMPH1_01G02469	hypothetical protein	0.71999	4.47203	0.0223448	0.125403	30.778	23.4095	27.4907	16.7376	16.2182	16.616
FGRAMPH1_01G17553	hypothetical protein	-0.82787	6.44029	0.0223945	0.125613	60.058	56.3712	70.7682	171.118	73.9318	87.5862
FGRAMPH1_01G19983	hypothetical protein	0.695213	5.76795	0.0224467	0.125814	60.6028	76.4173	63.9636	34.2629	47.1936	42.5258
FGRAMPH1_01G11389	k(+) h(+) antiporter 1	1.16983	0.428968	0.022455	0.125814	1.08949	2.42167	0.816556	0.59074	1.02277	0.281628
FGRAMPH1_01G03415	hypothetical protein	-0.702583	6.32652	0.022501	0.126003	71.0891	48.4335	63.147	87.0357	103.154	107.018
FGRAMPH1_01G24541	import receptor subunit tom-40	-0.732583	6.75721	0.0225247	0.126058	74.4937	81.6642	87.0993	110.075	147.864	146.165
FGRAMPH1_01G17013	c6 finger	0.891608	4.15247	0.0225363	0.126058	25.1944	25.8312	17.0116	17.7222	7.1594	11.9692
FGRAMPH1_01G26843	hypothetical protein	0.817301	7.30625	0.0225478	0.126058	210.952	214.991	178.69	77.9776	145.964	118.988
FGRAMPH1_01G01619	spore coat sp96 precursor	-1.04242	4.235	0.022588	0.126214	13.3462	12.3774	10.7513	44.3055	20.7477	10.4202
FGRAMPH1_01G19709	hypothetical protein	1.13848	0.288925	0.0226292	0.126375	1.9066	1.34537	0.544371	0.196913	0.876662	0.563255
FGRAMPH1_01G26787	dna repair	0.953107	3.3265	0.0226529	0.126438	18.2489	7.39956	12.7927	5.9074	5.84441	8.02639
FGRAMPH1_01G06157	integral membrane	-1.31902	1.0688	0.0226693	0.126461	1.77042	0.807225	0.544371	2.55987	2.48388	2.81628
FGRAMPH1_01G13335	unnamed protein product	1.24548	0.960689	0.0226989	0.126557	1.08949	3.90159	1.9053	0.196913	1.60721	0.985697
FGRAMPH1_01G04113	kinesin kif21b	0.708755	6.11073	0.0228815	0.127422	65.914	95.6561	94.4483	61.4369	46.317	49.0032
FGRAMPH1_01G17393	u4 tri-snrnp-associated	-1.10097	4.34335	0.0228867	0.127422	19.4746	6.86141	11.9762	49.4252	18.7021	14.363
FGRAMPH1_01G18869	pxmp2 4 family 3	0.936467	3.02385	0.0228913	0.127422	13.4824	8.6104	8.70993	5.51357	3.65276	6.89988
FGRAMPH1_01G15769	hypothetical protein	0.809312	4.35177	0.0229054	0.127431	21.7898	20.4497	34.5675	12.2086	18.7021	12.8141
FGRAMPH1_01G17723	coiled-coil 16	-0.850827	4.04544	0.0229391	0.127549	15.7976	6.99595	11.9762	18.7068	24.6926	19.2915
FGRAMPH1_01G04955	kinesin family member c1	0.773872	5.12061	0.0231063	0.128389	38.1321	34.038	58.3838	18.7068	31.4137	26.0506
FGRAMPH1_01G06891	puromycin n-acetyltransferase	-0.813239	4.12792	0.0231154	0.128389	14.2995	9.14855	14.0175	28.5524	20.4554	17.0385
FGRAMPH1_01G12691	mfs transporter	1.23133	1.37879	0.0231373	0.128441	2.31516	4.84335	2.44967	0.196913	2.7761	0.985697
FGRAMPH1_01G07677	hypothetical protein	1.00798	0.106848	0.0231871	0.128648	0.817116	1.21084	1.08874	0	0.730551	0.704069
FGRAMPH1_01G23359	hypothetical protein	0.665377	6.02252	0.0232396	0.12887	79.2603	74.5337	84.2414	53.5604	45.5864	50.9746
FGRAMPH1_01G21051	C2H2 zinc finger transcription factor	-1.16112	1.50144	0.0232642	0.128936	2.04279	1.34537	1.36093	4.92283	2.7761	3.0979
FGRAMPH1_01G25085	opsin-1	-0.602119	9.4394	0.0233443	0.12924	647.701	543.935	462.307	1787.97	337.807	385.126
FGRAMPH1_01G06469	ribosome assembly rrb1	-0.77074	4.2831	0.0233538	0.12924	16.3423	15.2027	11.0235	23.4327	29.5143	19.7139
FGRAMPH1_01G15063	hypothetical protein	-1.28861	0.613485	0.0233583	0.12924	1.63423	0.134537	0.408278	1.96913	1.4611	1.97139
FGRAMPH1_01G07937	hypothetical protein	1.41532	0.229991	0.0233813	0.12924	1.22567	0.941762	1.63311	0.196913	0.292221	0.844883
FGRAMPH1_01G10533	hypothetical protein	0.721599	4.53649	0.0233967	0.12924	27.9181	30.8091	26.8103	14.3747	16.5105	20.8404
FGRAMPH1_01G01711	hypothetical protein	1.33513	0.890151	0.0234108	0.12924	2.04279	2.42167	2.17748	0.196913	1.31499	0.985697
FGRAMPH1_01G00165	Zn(II)Cys6 transcriptional activator	1.08351	0.649825	0.0234156	0.12924	1.77042	1.88352	1.49702	0	0.876662	1.40814
FGRAMPH1_01G12179	aminoglycoside phosphotransferase	1.03825	3.8042	0.0234201	0.12924	18.3851	24.0822	12.6566	20.0852	2.33776	4.64686
FGRAMPH1_01G24029	leucyl-tRNA synthetase	-0.668835	5.70058	0.0234683	0.129414	34.9998	41.0339	43.8218	65.5721	57.8597	67.1682
FGRAMPH1_01G18967	ribosomal s21	-0.701867	5.61291	0.023477	0.129414	39.4939	26.773	44.9106	64.3906	56.3986	60.1275
FGRAMPH1_01G12347	biotin ligase	1.24297	1.36029	0.0235034	0.129464	4.08558	2.28714	3.13013	2.55987	0.730551	0.844883
FGRAMPH1_01G18507	dimethylaniline monooxygenase (N-oxide forming)	-0.736581	6.98767	0.0235113	0.129464	99.4158	86.9112	98.6672	165.407	155.754	153.769
FGRAMPH1_01G03951	major facilitator superfamily transporter	1.11272	0.970021	0.0235465	0.129588	3.26846	2.42167	1.08874	1.77222	0.292221	1.12651
FGRAMPH1_01G26807	electron transfer flavoprotein subunit beta	-0.713836	6.25169	0.0235923	0.12977	59.3771	52.7387	60.4251	124.843	81.9679	76.4619
FGRAMPH1_01G19297	necrosis inducing	0.832164	3.36475	0.0236406	0.129966	10.6225	12.2429	15.5146	6.30122	6.57496	8.58964
FGRAMPH1_01G15933	zinc-binding dehydrogenase	1.04536	1.77797	0.0236724	0.129971	3.81321	4.70881	4.08278	1.57531	2.19165	2.25302
FGRAMPH1_01G17639	cytochrome b2	0.685895	5.09718	0.023677	0.129971	37.4511	48.1644	39.8752	24.8111	28.9298	24.22
FGRAMPH1_01G21949	hypothetical protein	-1.14776	0.973107	0.0236796	0.129971	1.08949	1.74899	0.272185	0.984566	3.06832	2.81628
FGRAMPH1_01G07409	unnamed protein product	-0.666621	5.62477	0.0237052	0.129996	37.7235	36.8633	39.1947	70.298	52.8919	57.5928
FGRAMPH1_01G24299	hypothetical protein	0.795481	7.00163	0.0237096	0.129996	158.112	164.136	164.4	62.0277	105.053	113.073
FGRAMPH1_01G01537	hypothetical protein	1.32691	0.708323	0.0237362	0.130073	1.77042	2.95982	0.952649	0.984566	0.438331	0.844883
FGRAMPH1_01G20271	related to gtp-binding engb	-0.972872	2.31041	0.0237876	0.130284	4.08558	3.09436	2.31358	5.9074	6.13663	6.61825
FGRAMPH1_01G14721	transcription factor	-0.728397	6.8812	0.0238734	0.130649	90.8361	90.5437	84.2414	119.92	159.114	160.95
FGRAMPH1_01G06051	unnamed protein product	1.13325	1.57519	0.0238798	0.130649	5.17507	3.2289	2.58576	0.393826	2.62999	1.83058
FGRAMPH1_01G05481	primary-amine oxidase	1.3884	0.748198	0.0239849	0.131154	1.63423	3.76705	0.544371	0.984566	0.438331	0.844883
FGRAMPH1_01G15085	related to PET8	-0.838892	4.09182	0.0240122	0.131233	15.2528	8.6104	12.2483	14.7685	26.7382	22.9527
FGRAMPH1_01G17561	GPN-loop GTPase	0.707958	5.15922	0.0241376	0.131848	32.957	52.3351	46.5437	23.8265	28.0532	28.726
FGRAMPH1_01G07279	benomyl methotrexate resistance	0.969975	1.37889	0.0241563	0.13188	3.67702	2.42167	2.99404	0.196913	1.4611	2.81628
FGRAMPH1_01G17197	acyl- dehydrogenase	0.85433	3.94291	0.0242062	0.132082	18.1127	23.4095	16.6033	15.5561	8.91273	7.88557
FGRAMPH1_01G10285	parasitic phase-specific psp-1	1.28909	0.368465	0.0242245	0.132112	1.22567	0.941762	2.04139	0.196913	0.438331	0.985697
FGRAMPH1_01G23251	replication fork protection complex subunit tof1 swi1	0.809691	4.03643	0.0243061	0.132465	17.0232	17.0863	27.3546	12.7994	13.1499	9.1529
FGRAMPH1_01G02199	hypothetical protein	1.16909	1.56227	0.0243152	0.132465	1.63423	5.91965	3.40232	1.37839	1.60721	1.83058
FGRAMPH1_01G08415	glycosylhydrolase family 18-6	-1.62633	0.374395	0.0243346	0.1325	0.544744	0	0.952649	2.16605	2.19165	0.422441
FGRAMPH1_01G02075	related to ars binding 2	0.922265	3.08604	0.0243534	0.132531	11.3034	10.763	10.0709	2.9537	7.74385	6.05499
FGRAMPH1_01G23755	3-hydroxyisobutyryl- hydrolase	-0.712449	6.69758	0.0243875	0.132647	85.9334	66.327	83.1526	134.689	125.655	125.465
FGRAMPH1_01G23163	Vacuolar sorting-associated 54	0.689293	5.16146	0.0244652	0.132998	45.0776	46.0118	40.2834	27.5679	21.9165	31.9647
FGRAMPH1_01G07185	small nucleolar ribonucleo complex subunit	-0.833843	3.27901	0.0245272	0.133265	7.21786	5.91965	7.21291	13.1932	14.0266	9.1529
FGRAMPH1_01G18791	mfs transporter	-1.54902	1.86529	0.0245929	0.133519	0.817116	3.63251	0.816556	11.8148	2.04554	1.83058
FGRAMPH1_01G04299	n- gnat	-0.700212	5.06998	0.0246	0.133519	20.0193	27.8492	28.3073	36.0351	41.057	46.6094
FGRAMPH1_01G26837	set1 complex component spp1	0.820914	4.0163	0.0246467	0.133701	18.1127	26.9075	15.7868	8.27036	13.8805	12.11
FGRAMPH1_01G12607	unnamed protein product	0.872276	2.77688	0.0246806	0.133814	7.7626	8.20678	9.39039	5.11974	4.67553	4.0836
FGRAMPH1_01G26855	AHA1-stress-regulated cochaperone	-0.972921	7.94538	0.0248054	0.13442	152.937	192.792	152.968	554.114	224.279	200.8
FGRAMPH1_01G20215	rna 3 -terminal phosphate cyclase	-0.744469	4.227	0.0248197	0.134426	13.891	11.0321	16.4672	25.9925	22.0627	21.4037
FGRAMPH1_01G04367	glutaminase	0.778512	0.987795	0.0248954	0.134764	3.40465	2.28714	0.680463	1.57531	1.31499	0.844883
FGRAMPH1_01G05009	hemoglobin and hemoglobin-haptoglobin-binding	0.780868	10.5554	0.0249098	0.134771	1841.1	1968.01	1897.13	1057.03	1003.19	1260.85
FGRAMPH1_01G17445	transcriptional regulatory	1.05595	2.12679	0.0249328	0.134825	4.9027	5.78511	5.71589	0.393826	3.21443	4.0836
FGRAMPH1_01G19613	glutathione peroxidase	-1.07629	7.44634	0.0249513	0.134853	112.353	120.276	103.703	547.616	77.1462	84.7699
FGRAMPH1_01G16011	unnamed protein product	1.65807	0.18803	0.0249965	0.135026	1.9066	0.53815	1.36093	0.984566	0	0.281628
FGRAMPH1_01G14981	sterol regulatory element-binding ecm22	0.688278	4.99919	0.0250842	0.135428	36.9064	46.0118	34.2954	26.7802	22.6471	23.3751
FGRAMPH1_01G25157	sugar transporter stl1	-1.19723	1.14559	0.0251854	0.135864	1.08949	0.403612	2.04139	3.34753	2.19165	2.67546
FGRAMPH1_01G01653	f-type h+-transporting atpase subunit g	-0.748733	7.36363	0.0252063	0.135864	123.793	130.367	113.91	230.979	204.701	182.917
FGRAMPH1_01G26669	glycogen phosphorylase	0.78644	10.4399	0.0252173	0.135864	1657.66	1941.78	1675.03	1181.68	949.132	927.259
FGRAMPH1_01G26101	hypothetical protein	0.910037	0.726109	0.0252181	0.135864	2.99609	1.61445	0.680463	0.59074	1.16888	0.985697
FGRAMPH1_01G21363	hypothetical protein	-1.05528	0.329722	0.0252445	0.135935	0.136186	0.941762	0.816556	1.57531	1.75332	0.704069
FGRAMPH1_01G06899	hypothetical protein	-0.991669	4.28098	0.0252714	0.136008	12.9377	10.6285	15.1063	58.8771	9.20495	9.1529
FGRAMPH1_01G12883	lactate 2-monooxygenase	1.09918	1.89738	0.025347	0.136344	4.08558	6.59233	3.26622	0.59074	3.36054	2.39383
FGRAMPH1_01G16883	phm7-similarity to hyp1	0.875284	2.85448	0.0253956	0.136533	10.6225	9.01401	7.21291	5.31666	5.11386	4.22441
FGRAMPH1_01G22821	hypothetical protein	1.69181	-0.213003	0.0254122	0.13655	1.08949	0.403612	1.08874	0	0	0.704069
FGRAMPH1_01G19271	sugar transport STP1	-0.937356	8.13119	0.0254458	0.136659	174.318	227.637	174.743	776.626	159.552	168.554
FGRAMPH1_01G04775	hypothetical protein FPSE_09213	0.774951	4.86953	0.025555	0.137142	36.4978	35.5179	37.4255	28.5524	22.6471	12.9549
FGRAMPH1_01G14601	unnamed protein product	1.22218	0.81466	0.0255695	0.137142	2.17898	2.1526	1.7692	0.196913	0.730551	1.54895
FGRAMPH1_01G28221	hypothetical protein	1.13069	1.5411	0.0255759	0.137142	3.67702	5.11242	1.9053	0.59074	1.89943	2.25302
FGRAMPH1_01G19353	peptidyl-trna hydrolase	0.773077	7.70287	0.0255917	0.137155	241.73	295.713	250.002	126.418	161.598	172.638
FGRAMPH1_01G05449	5 %2C5 -P-1%2CP-4-tetraphosphate phosphorylase 2	1.341	-0.153359	0.0256143	0.137204	0.953302	0.53815	1.08874	0.787653	0.14611	0.140814
FGRAMPH1_01G17945	duf1941 family	-1.20261	3.55201	0.0256464	0.137304	7.62642	6.99595	6.39636	38.7919	5.40608	4.50604
FGRAMPH1_01G05883	Isopenicillin-N N-acyltransferase	0.93559	2.58188	0.025706	0.13748	6.67311	7.5341	8.16556	2.36296	4.2372	4.92848
FGRAMPH1_01G26197	transcription factor	0.973968	2.34678	0.0257061	0.13748	4.76651	7.80317	6.39636	3.34753	2.62999	3.66116
FGRAMPH1_01G22453	transcription factor	-0.819678	7.45039	0.0257662	0.137679	117.937	119.469	141.536	142.171	252.479	274.024
FGRAMPH1_01G25729	cytosine deaminase and related metal-dependent hydrolase	-1.41428	0.164749	0.0257703	0.137679	0.272372	0.672687	0.408278	0.787653	1.02277	1.83058
FGRAMPH1_01G09701	family taurine catabolism dioxygenase	0.94297	2.89328	0.0258277	0.137906	7.7626	11.7048	8.57384	6.69505	3.21443	4.78767
FGRAMPH1_01G04771	arylacetamide deacetylase	-1.00128	6.79697	0.0258462	0.137906	75.5832	83.1441	63.147	308.76	62.3891	73.364
FGRAMPH1_01G24191	unnamed protein product	-0.853557	1.69361	0.0258543	0.137906	0.817116	2.55621	2.99404	6.69505	2.04554	2.95709
FGRAMPH1_01G00721	u3 small nucleolar rna-associated 4	-0.821671	3.44795	0.0258736	0.137906	8.30735	5.51604	9.2543	15.1623	14.4649	11.2651
FGRAMPH1_01G04909	6-hydroxy-D-nicotine oxidase	-1.05091	1.3658	0.0258801	0.137906	0.817116	0.53815	3.13013	2.75679	2.33776	4.22441
FGRAMPH1_01G12831	fad dependent oxidoreductase	-0.498955	0.868038	0.0259186	0.138003	1.49805	0.941762	1.36093	0.393826	2.19165	2.67546
FGRAMPH1_01G15195	related to ribosomal mitochondrial	-0.666587	6.07488	0.0259252	0.138003	61.5561	49.5098	44.6384	76.4023	86.9356	83.7842
FGRAMPH1_01G05973	hypothetical protein	-1.15466	1.24156	0.0259391	0.138005	1.36186	1.34537	1.22483	5.71048	0.730551	2.53465
FGRAMPH1_01G14955	ubl-specific protease	0.75407	4.80369	0.0259996	0.138255	33.3656	41.8411	28.8516	13.7839	21.9165	25.7689
FGRAMPH1_01G18287	hypothetical protein	1.06022	2.33029	0.0260443	0.138366	7.08167	7.93771	4.08278	0.787653	4.38331	3.80197
FGRAMPH1_01G23637	camk camkl pask kinase	0.684205	5.37737	0.0260476	0.138366	51.7507	58.7929	42.0526	26.5833	37.6965	30.5566
FGRAMPH1_01G19389	aldose 1-epimerase	0.671031	6.26616	0.026086	0.13844	85.5248	87.7184	109.282	51.0005	62.0969	64.2111
FGRAMPH1_01G25637	endothiapepsin precursor	2.33841	1.43808	0.0261019	0.13844	9.53302	0.134537	2.31358	1.96913	0.438331	0
FGRAMPH1_01G04129	related to pseudogene	-1.04657	6.55412	0.0261069	0.13844	58.9685	68.2105	56.3424	254.412	58.7363	66.3233
FGRAMPH1_01G26545	STIP1 likey and U-box containing 1	-0.768846	5.2644	0.0261237	0.13844	35.2722	31.2127	18.3725	106.136	21.186	17.6017
FGRAMPH1_01G18023	bifunctional p-	-0.792214	5.0122	0.0261291	0.13844	19.6108	18.4316	32.254	26.9771	45.5864	49.0032
FGRAMPH1_01G23575	unnamed protein product	1.13409	0.634897	0.02617	0.138584	1.49805	2.82529	0.816556	0.393826	0.876662	0.985697
FGRAMPH1_01G01785	D-lactate dehydrogenase (cytochrome)	-0.674204	5.98056	0.0262238	0.138798	55.2915	52.066	37.9699	80.5375	75.3929	76.0395
FGRAMPH1_01G07517	family UPF0390	-1.20433	1.74056	0.0262397	0.13881	4.22177	0.941762	0.408278	4.13518	4.82164	3.94279
FGRAMPH1_01G22061	unnamed protein product	0.965547	2.97813	0.0263102	0.139078	7.89879	9.14855	12.9288	7.4827	3.21443	4.78767
FGRAMPH1_01G22865	hypothetical protein	0.990758	0.670986	0.0263175	0.139078	0.817116	2.69075	1.63311	1.18148	0.292221	1.12651
FGRAMPH1_01G11957	unnamed protein product	-0.847233	4.27262	0.0263587	0.139186	12.6653	18.2971	9.79867	4.72592	39.4498	29.0076
FGRAMPH1_01G21183	versicolorin reductase	-1.38535	0.335533	0.0263653	0.139186	0.136186	0.53815	0.952649	1.96913	0.438331	1.97139
FGRAMPH1_01G09057	peptidase m12	-1.02177	2.29939	0.0263891	0.139205	3.81321	3.63251	1.7692	7.4827	6.57496	4.78767
FGRAMPH1_01G23287	alpha-mannosidase	0.795977	7.25464	0.0263961	0.139205	174.727	241.764	163.719	80.7344	122.44	130.816
FGRAMPH1_01G03811	transcription factor	0.815704	3.5994	0.0264146	0.139231	17.2956	16.5481	11.2957	10.0426	9.05884	6.61825
FGRAMPH1_01G27057	1-aminocyclopropane-1-carboxylate synthase	0.790616	4.58094	0.0264365	0.139275	29.1438	35.3833	25.3132	10.2395	20.7477	20.6996
FGRAMPH1_01G26379	ATP-dependent RNA helicase DBP7	-1.26152	5.38968	0.0264976	0.139525	23.9687	33.3653	16.4672	145.125	12.7116	19.4323
FGRAMPH1_01G13797	hypothetical protein	0.917556	2.41126	0.0265186	0.139564	8.17116	9.55216	1.9053	3.54444	1.60721	5.21011
FGRAMPH1_01G09819	BFR2 protein	-0.902497	2.88862	0.0265672	0.139748	4.22177	4.43974	6.26026	9.05801	11.981	6.89988
FGRAMPH1_01G08197	hypothetical protein	-1.56362	0.364162	0.0266207	0.139957	0.953302	0.134537	0.408278	0.393826	2.92221	1.12651
FGRAMPH1_01G10027	alkaline protease	1.39501	0.235133	0.0266977	0.14026	0.953302	0.807225	2.04139	0.393826	0.438331	0.563255
FGRAMPH1_01G16769	3-hydroxybenzoate 6-hydroxylase 1	1.138	1.29102	0.0267096	0.14026	1.77042	2.95982	4.08278	1.37839	2.19165	0.422441
FGRAMPH1_01G24999	abc transporter b family member 6	1.10441	1.67453	0.0267258	0.14026	4.76651	4.84335	2.17748	0.59074	2.62999	2.11221
FGRAMPH1_01G11023	Ribosomal N-lysine methyltransferase set11	-1.01287	3.25892	0.0267331	0.14026	2.31516	6.18872	9.93477	4.72592	15.3416	17.0385
FGRAMPH1_01G20659	Nuclear envelope ndc1	0.774395	4.96585	0.0267589	0.140323	30.5057	37.1323	49.5377	14.9654	29.8065	23.5159
FGRAMPH1_01G27127	long-chain fatty-acid- ligase	0.939418	2.99104	0.0268247	0.140596	12.5291	11.7048	5.85199	6.10431	5.25997	4.36523
FGRAMPH1_01G10279	related to FMP43 Found in Mitochondrial Proteome	-0.746786	6.89024	0.026843	0.140605	87.84	70.2285	107.105	119.329	150.932	174.609
FGRAMPH1_01G12939	alpha beta-glucosidase agdC	-1.08991	3.99812	0.0268539	0.140605	7.49023	18.7007	4.08278	44.3055	7.74385	12.6732
FGRAMPH1_01G02781	hypothetical protein	0.746887	3.81256	0.0269202	0.14088	17.2956	18.4316	15.9228	9.84566	8.76662	12.11
FGRAMPH1_01G10635	unnamed protein product	0.912365	2.82634	0.0269557	0.140971	7.7626	8.47586	10.343	2.75679	5.55219	5.63255
FGRAMPH1_01G11303	sterol 24-C-methyltransferase	0.799498	7.34635	0.0269652	0.140971	258.753	219.565	140.584	103.183	135.298	117.016
FGRAMPH1_01G06641	general amino acid permease AGP3	1.00837	2.6793	0.0270018	0.141091	8.7159	10.8975	4.76324	5.31666	3.21443	3.66116
FGRAMPH1_01G05559	mfs transporter	1.21788	0.648857	0.0270885	0.141431	2.31516	1.61445	1.36093	0	0.584441	1.54895
FGRAMPH1_01G07947	er membrane	0.666092	4.92651	0.0271017	0.141431	37.1788	36.9978	36.6089	22.2512	20.7477	26.7546
FGRAMPH1_01G03093	unnamed protein product	0.953759	0.584687	0.0271084	0.141431	1.77042	2.42167	0.544371	1.18148	0.730551	0.563255
FGRAMPH1_01G18193	hypothetical protein	0.776114	3.81869	0.0271632	0.141614	17.1594	17.7589	17.2838	13.587	8.4744	8.58964
FGRAMPH1_01G10083	ef hand family	0.715918	4.50651	0.0271712	0.141614	22.3345	33.3653	27.899	16.3438	15.6338	18.869
FGRAMPH1_01G22211	murein transglycosylase	-0.835496	1.06319	0.0272335	0.141804	0.953302	1.0763	1.9053	4.33209	1.89943	0.985697
FGRAMPH1_01G06543	30s ribosomal s6	-0.718566	5.87081	0.0272353	0.141804	56.2448	29.5982	46.2715	70.298	68.5257	78.5741
FGRAMPH1_01G14581	hypothetical protein	-1.07729	1.81235	0.0272867	0.141999	2.17898	2.28714	1.7692	2.75679	5.6983	4.64686
FGRAMPH1_01G25125	GTP-binding protein ypt3	-0.919122	2.97168	0.0273227	0.142114	4.49414	4.70881	6.53245	14.3747	7.45163	8.1672
FGRAMPH1_01G15579	carbonic anhydrase 2	-0.844487	7.50682	0.027353	0.1422	173.229	101.845	114.726	324.513	189.505	186.156
FGRAMPH1_01G27405	phenylalanine ammonia-lyase	-0.779312	1.07434	0.0274013	0.142245	1.22567	2.1526	0.680463	4.13518	1.60721	1.40814
FGRAMPH1_01G16779	transcription factor	-1.1178	1.50147	0.0274054	0.142245	1.9066	1.47991	1.49702	6.69505	2.04554	2.11221
FGRAMPH1_01G00019	hypothetical protein	0.984356	0.851362	0.0274158	0.142245	3.81321	0.807225	1.36093	0.984566	1.02277	0.985697
FGRAMPH1_01G01803	dna repair rad50	-0.738181	5.96695	0.0274174	0.142245	42.2177	46.9536	50.8987	48.0468	87.2278	98.1472
FGRAMPH1_01G25671	hypothetical protein	-1.47401	0.272843	0.0274911	0.142555	0.68093	0.403612	0.408278	2.9537	0.292221	1.12651
FGRAMPH1_01G13485	salicylate hydroxylase	-0.857425	1.87334	0.0275131	0.142597	0.953302	2.42167	3.8106	1.96913	3.65276	7.32232
FGRAMPH1_01G11975	lignostilbene alphabeta-dioxygenase i	-1.10513	0.508488	0.0275453	0.142692	0.544744	1.47991	0.136093	1.57531	1.16888	1.97139
FGRAMPH1_01G23221	wd repeat-containing	-0.750616	3.65316	0.027594	0.142805	10.6225	8.87947	8.02947	16.5407	15.926	13.9406
FGRAMPH1_01G09259	hypothetical protein	-0.989501	0.827498	0.0275951	0.142805	0.408558	1.21084	1.36093	0.984566	3.50665	1.40814
FGRAMPH1_01G12613	unnamed protein product	0.792127	3.49218	0.0276594	0.143065	12.9377	14.9337	13.7454	7.08888	6.42885	10.4202
FGRAMPH1_01G21519	Cysteine dioxygenase	1.16944	2.71637	0.0276843	0.143122	7.35404	10.3594	8.30165	9.05801	0.730551	1.97139
FGRAMPH1_01G12847	hypothetical protein	-1.37887	0.143342	0.0277036	0.143149	1.08949	0.269075	0	1.18148	1.02277	1.40814
FGRAMPH1_01G02491	hypothetical protein	1.23545	1.30384	0.027733	0.143229	2.72372	2.28714	4.08278	0.59074	1.16888	1.97139
FGRAMPH1_01G14199	adp-ribose 1 -phosphate phosphatase	-0.754665	4.61155	0.0277727	0.143323	16.7509	16.01	21.2305	20.0852	34.9204	35.9075
FGRAMPH1_01G22703	5 %2C5 -P-1%2CP-4-tetraphosphate phosphorylase 2	-0.764926	4.29063	0.0277922	0.143323	17.7042	9.55216	15.6507	27.174	21.3321	24.5016
FGRAMPH1_01G14883	golgi apyrase	-0.42763	1.23734	0.0278154	0.143323	3.26846	1.47991	0.544371	1.77222	3.06832	2.25302
FGRAMPH1_01G08795	hypothetical protein FPSE_06108	1.02038	2.74479	0.0278201	0.143323	5.99218	6.99595	12.6566	5.51357	4.52942	2.67546
FGRAMPH1_01G07815	peroxiredoxin 2 family	-0.95275	6.72778	0.0278312	0.143323	89.338	71.843	54.9814	245.748	87.9584	85.0515
FGRAMPH1_01G07159	cysteine desulfurase	-0.772393	7.48003	0.0278353	0.143323	123.521	147.049	124.389	290.644	196.08	188.127
FGRAMPH1_01G07489	hypothetical protein FPSE_03688	-0.826137	3.52233	0.0278699	0.143429	9.12446	7.66863	7.4851	9.84566	19.1404	13.9406
FGRAMPH1_01G03587	hypothetical protein	-0.333365	0.215514	0.0278896	0.143458	0.544744	0.672687	1.08874	0.393826	1.75332	0.704069
FGRAMPH1_01G26443	DNA repair rhp55	-0.691586	4.83152	0.0279121	0.143494	24.922	20.3152	19.4613	40.958	28.3454	35.3443
FGRAMPH1_01G08525	cytochrome p450	0.200931	0.515309	0.0279246	0.143494	0.953302	1.21084	1.49702	2.16605	0.730551	0.422441
FGRAMPH1_01G17517	amidophosphoribosyltransferase	-0.741536	5.52035	0.0279483	0.143544	30.5057	25.8312	46.1354	41.5487	68.3796	61.254
FGRAMPH1_01G26721	cell division control 45	0.79512	3.44241	0.0279756	0.143612	14.0272	11.3011	14.8341	8.66418	8.4744	6.05499
FGRAMPH1_01G17281	unnamed protein product	-0.751951	11.0862	0.0280484	0.143913	1699.74	1762.84	1396.99	5906.02	1066.46	1211.7
FGRAMPH1_01G07123	related to U3 snoRNP	-0.816141	4.06019	0.0280891	0.144004	14.4357	11.0321	10.207	23.2358	26.7382	12.9549
FGRAMPH1_01G22779	2-isopropylmalate synthase	-0.960872	8.80173	0.0280972	0.144004	221.575	224.005	462.579	346.567	654.72	766.309
FGRAMPH1_01G11105	mating-type MAT-1	1.10308	0.257487	0.0281118	0.144004	1.08949	1.34537	1.22483	0	1.16888	0.422441
FGRAMPH1_01G24093	dolichyldiphosphatase	-0.758618	4.91612	0.0281224	0.144004	23.2878	24.3513	19.053	54.545	28.0532	30.5566
FGRAMPH1_01G04465	hypothetical protein	-0.99882	3.72847	0.0281524	0.144015	8.98828	7.13048	9.93477	31.3092	11.1044	9.99778
[truncated: 8,232 more rows]

## Sheet: Upregulated in Δcsn5 (CM)
Gene_ID	Protein annotation	logFC	logCPM	PValue	FDR	CM-Δcsn5 (Replicate1)	CM-Δcsn5 (Replicate2)	CM-Δcsn5 (Replicate3)	CM-WT (Replicate1)	CM-WT (Replicate2)	CM-WT (Replicate3)
FGRAMPH1_01G00161	isoprenylcysteine alpha-carbonyl methylesterase ICMEL1	2.01919	3.16818	7.42676e-05	0.00164466	6.8093	12.6465	22.1831	1.77222	4.82164	3.52035
FGRAMPH1_01G00245	transcription factor	1.33231	3.38051	0.000672961	0.00935471	12.9377	17.7589	12.6566	3.54444	6.72107	6.75906
FGRAMPH1_01G00291	6-hydroxy-D-nicotine oxidase	3.88492	2.71779	3.0624e-15	6.02527e-13	13.6186	11.3011	10.0709	0.196913	1.31499	0.704069
FGRAMPH1_01G00357	hypothetical protein	2.60676	0.615222	0.000347839	0.00574431	1.77042	2.42167	2.04139	0.787653	0	0.281628
FGRAMPH1_01G00359	Heterokaryon incompatibility OR partial	2.27651	0.340969	0.00419652	0.0390739	1.49805	0.403612	2.85795	0.196913	0.584441	0.140814
FGRAMPH1_01G00583	hypothetical protein	1.86052	3.44792	7.59167e-06	0.000248433	18.1127	22.0641	9.52649	4.92283	4.67553	4.0836
FGRAMPH1_01G00641	hypothetical protein	4.02871	-0.137951	0.000194056	0.00361127	1.49805	0.403612	1.49702	0	0.14611	0
FGRAMPH1_01G00643	unnamed protein product	1.67296	2.07465	0.000775473	0.0104393	4.35795	5.24696	8.16556	0.984566	2.19165	2.25302
FGRAMPH1_01G00645	counting factor 60	1.61669	3.90782	5.31341e-06	0.000182526	22.8792	26.773	16.7394	6.49814	7.74385	7.32232
FGRAMPH1_01G00697	5^ nucleotidase	2.0229	7.51552	5.14459e-09	4.27921e-07	264.065	336.882	278.446	62.4215	71.7402	82.0944
FGRAMPH1_01G00713	hypothetical protein	5.04657	3.60338	1.78172e-34	7.59533e-32	30.2333	23.0059	15.3785	0.393826	0.438331	1.12651
FGRAMPH1_01G00715	golgi integral membrane	3.45959	4.77976	1.64752e-19	4.43572e-17	62.9179	50.4515	35.7924	1.96913	5.55219	5.77337
FGRAMPH1_01G00719	nicotinate phosphoribosyltransferase	1.10686	5.52229	0.000176715	0.0034068	59.1047	60.6764	67.2298	25.4018	32.4365	28.8668
FGRAMPH1_01G00829	Sterol uptake control 2	1.14341	3.81199	0.00130435	0.0160975	23.0154	16.6826	17.0116	6.30122	9.05884	10.1386
FGRAMPH1_01G01095	S-adenosylmethionine synthetase	1.43949	8.82634	0.000141452	0.00287713	520.367	571.919	896.17	209.713	265.629	257.689
FGRAMPH1_01G01097	hypothetical protein	2.31955	0.164732	0.00145771	0.017443	1.63423	0.941762	1.49702	0	0.292221	0.422441
FGRAMPH1_01G01099	hypothetical protein	1.85286	5.54696	3.25289e-09	2.84447e-07	80.0774	70.094	67.7742	24.8111	20.4554	15.2079
FGRAMPH1_01G01251	estradiol 17-beta-dehydrogenase 11	1.3454	3.23367	0.000676733	0.00939438	11.0311	14.53	13.4732	6.89196	3.50665	5.0693
FGRAMPH1_01G01285	vacuolar transporter chaperone 4	1.5513	6.99242	1.72728e-05	0.000488173	175.952	225.216	166.986	43.3209	79.484	70.8293
FGRAMPH1_01G01399	fanconi anemia group m	1.53142	3.19027	4.25489e-05	0.00101948	13.4824	14.1264	11.5679	5.11974	4.09109	4.36523
FGRAMPH1_01G01403	hypothetical protein	2.28327	3.89291	5.58748e-06	0.000189919	17.1594	12.7811	42.1887	7.28579	4.52942	3.0979
FGRAMPH1_01G01439	M-phase inducer phosphatase	1.25017	4.55318	0.000551614	0.00810857	23.9687	27.9838	45.8632	10.2395	16.0721	14.6446
FGRAMPH1_01G01559	general amino-acid permease GAP1	1.92289	4.01681	1.15873e-05	0.000352826	22.7431	34.307	18.1003	8.46727	8.4744	2.95709
FGRAMPH1_01G01695	unnamed protein product	2.22437	1.09155	0.000163298	0.00320058	3.54084	2.95982	2.44967	0.393826	0.730551	0.704069
FGRAMPH1_01G01713	ATPase family AAA domain-containing 3B	2.45281	5.83723	3.82355e-11	5.08036e-09	65.7778	81.6642	140.856	12.2086	18.556	21.6853
FGRAMPH1_01G01871	nadph oxidase	1.00222	6.15525	0.000604315	0.00864625	92.0617	98.3469	93.4957	49.819	46.1709	45.7645
FGRAMPH1_01G01877	s-adenosylmethionine:diacylglycerol 3-amino-3-carboxypropyl transferase	3.91503	2.70671	2.912e-07	1.61042e-05	17.0232	16.1445	1.49702	0.984566	0.730551	0.563255
FGRAMPH1_01G02197	hypothetical protein	3.02747	2.83711	4.39572e-10	4.58904e-08	12.2567	9.55216	14.5619	0.393826	1.60721	2.25302
FGRAMPH1_01G02211	hypothetical protein	1.93998	1.22827	0.00105379	0.0134935	4.9027	2.42167	2.31358	0.393826	1.02277	0.985697
FGRAMPH1_01G02401	mrna 3 -end-processing yth1	1.23635	3.58069	0.000713074	0.00979113	14.1633	18.2971	16.6033	4.72592	7.74385	8.1672
FGRAMPH1_01G02449	unnamed protein product	1.22058	3.88692	0.000325673	0.00547217	16.8871	20.5842	23.2718	8.07344	8.76662	9.1529
FGRAMPH1_01G02457	hypothetical protein	3.54294	0.0987097	0.00022403	0.00404955	0.953302	2.55621	0.680463	0	0	0.281628
FGRAMPH1_01G02477	hypothetical protein	1.24013	4.55242	0.000657352	0.00921283	31.8675	26.2348	39.3308	20.0852	10.9583	10.4202
FGRAMPH1_01G02483	rhamnogalacturonase B precursor	2.1742	0.151225	0.00540683	0.0474013	1.08949	1.74899	1.08874	0.787653	0.14611	0
FGRAMPH1_01G02563	transcription factor	1.12915	6.63414	0.000325615	0.00547217	125.7	121.622	160.317	60.0585	60.4897	65.76
FGRAMPH1_01G02591	dna repair rev1	1.34939	2.63513	0.000911856	0.0120532	9.12446	7.5341	8.70993	3.15061	3.94498	2.81628
FGRAMPH1_01G02615	unnamed protein product	1.55468	4.20328	1.62161e-05	0.000464725	32.0037	30.9436	17.9642	10.0426	9.35106	8.1672
FGRAMPH1_01G02651	glycosyl transferase gt-a type structural fold	1.82152	2.13095	0.000346578	0.00573761	6.26456	7.5341	5.17152	0.59074	2.48388	2.11221
FGRAMPH1_01G02733	dipeptidyl-peptidase 5	1.1411	6.60898	0.000328858	0.00550662	112.217	135.076	154.329	54.1511	65.6035	62.2397
FGRAMPH1_01G02815	crossover junction endonuclease mus81	1.67001	2.00071	0.000418148	0.00652145	4.9027	6.32326	5.5798	0.984566	1.89943	2.25302
FGRAMPH1_01G02829	Sterol regulatory element-binding 2	2.70235	4.52699	2.40349e-11	3.23555e-09	49.027	36.8633	32.254	2.55987	6.72107	8.58964
FGRAMPH1_01G02855	endopolyphosphatase	2.05996	6.65339	1.42848e-10	1.73985e-08	175.68	145.435	164.264	41.9425	42.6642	31.8239
FGRAMPH1_01G03045	phosphate carrier protein 2	1.41024	4.36323	0.00077238	0.0104114	33.2294	42.1102	12.9288	9.45184	11.981	11.6875
FGRAMPH1_01G03205	inorganic phosphate transporter PHO84	1.63065	6.8572	1.9543e-05	0.000540392	179.357	177.589	167.394	29.1432	75.9774	63.9295
FGRAMPH1_01G03207	Acetate kinase	1.28732	5.10994	2.74715e-05	0.000715167	52.9764	51.2588	41.3722	16.9345	20.8938	21.6853
FGRAMPH1_01G03245	mfs transporter	2.22233	9.07923	6.161e-10	6.30332e-08	918.166	855.12	897.667	158.318	203.532	210.376
FGRAMPH1_01G03455	dna polymerase kappa subunit	1.90341	3.23553	1.16389e-06	5.2689e-05	11.712	17.8935	13.3371	4.33209	3.21443	3.94279
FGRAMPH1_01G03457	high-affinity potassium transport	1.45522	4.43083	2.2814e-05	0.000614238	33.3656	31.4818	28.5795	7.28579	13.7344	12.8141
FGRAMPH1_01G03483	O-acetylhomoserine	2.4236	8.24933	9.49855e-07	4.47833e-05	520.094	579.856	436.994	180.766	48.3625	57.5928
FGRAMPH1_01G03569	Latex clearing	2.98855	1.0014	6.65132e-06	0.000223114	2.72372	3.09436	3.13013	0	0.438331	0.563255
FGRAMPH1_01G03615	glycerophosphocholine phosphodiesterase	1.22482	5.26979	4.39507e-05	0.00104816	58.9685	54.0841	47.6324	25.2049	21.6243	21.967
FGRAMPH1_01G03625	related to aldehyde reductase II	1.12316	5.2427	0.000206987	0.00378835	51.0697	45.6082	57.7033	21.0697	22.6471	27.0363
FGRAMPH1_01G03643	sugar transporter family	1.79377	1.00577	0.00221447	0.0243956	2.58753	2.28714	2.99404	0.984566	0.584441	0.704069
FGRAMPH1_01G03651	hypothetical protein	1.11866	4.90602	0.00129574	0.0160299	36.7702	30.6745	54.4371	13.1932	21.186	21.5445
FGRAMPH1_01G03667	choline-sulfatase	1.91197	5.74953	2.30106e-08	1.63487e-06	84.5715	110.993	57.7033	27.9617	20.1632	19.2915
FGRAMPH1_01G03701	testis-specific chromo y 1	3.58491	0.583727	0.000573701	0.00833741	3.81321	2.55621	0.136093	0.393826	0	0.140814
FGRAMPH1_01G03703	hypothetical protein	2.05051	4.99543	3.222e-05	0.000817972	67.9568	70.094	14.4258	9.64875	11.981	15.0671
FGRAMPH1_01G03717	btb poz containing	7.07808	0.641483	1.781e-07	1.05939e-05	1.77042	1.21084	4.35497	0	0	0
FGRAMPH1_01G03739	fmn-dependent dehydrogenase	2.46386	0.436626	0.00210477	0.0235344	0.408558	2.01806	2.85795	0	0.292221	0.563255
FGRAMPH1_01G03765	Ankyrin repeat nuc-2	2.71632	6.52287	1.24078e-18	3.17361e-16	138.774	161.31	176.92	20.8728	23.9621	27.5995
FGRAMPH1_01G03899	SPR1-exo-1%2C3-beta-glucanase precursor	1.44808	8.83654	0.000414973	0.00651163	587.098	709.82	708.907	130.357	299.964	304.58
FGRAMPH1_01G04001	alpha-1%2C3-mannosyltransferase alg-2	1.35801	2.51097	0.00341588	0.0337335	6.94549	8.6104	7.62119	3.74135	3.94498	1.40814
FGRAMPH1_01G04133	double-strand break repair protein mus-23	1.60852	4.61777	9.21936e-07	4.36682e-05	35.5445	34.1725	39.603	14.3747	12.5655	9.01208
FGRAMPH1_01G04137	hypothetical protein	1.38723	4.04943	0.000123703	0.00257237	19.066	31.4818	19.8695	8.8611	7.45163	10.561
FGRAMPH1_01G04181	delta-5 delta-6 fatty acid desaturase	1.76066	3.0159	0.000383718	0.00619214	11.712	17.3553	6.80463	4.72592	4.2372	1.68977
FGRAMPH1_01G04203	hypothetical protein	2.72911	-0.0200423	0.00206135	0.0232521	1.9066	0.672687	0.952649	0.393826	0.14611	0
FGRAMPH1_01G04453	hypothetical protein	1.31705	2.90719	0.00302634	0.0308699	12.5291	7.39956	10.7513	6.30122	2.7761	3.37953
FGRAMPH1_01G04477	endonuclease exonuclease phosphatase family	1.20715	5.41167	0.000144725	0.00289553	59.1047	65.2507	52.5318	20.2821	22.0627	34.0769
FGRAMPH1_01G04525	ent-kaurene oxidase	1.70594	1.30683	0.00132911	0.0163047	2.85991	3.76705	3.26622	0.984566	1.02277	0.985697
FGRAMPH1_01G04655	dna mismatch repair pms2	1.01282	4.3347	0.00215856	0.0239526	23.5602	30.4055	25.7215	10.6333	15.1955	13.5181
FGRAMPH1_01G04669	GPI ethanolamine phosphate transferase 1	1.45733	5.33081	1.46388e-05	0.00042548	56.9257	68.4796	50.2182	13.3901	23.9621	26.3322
FGRAMPH1_01G04693	hypothetical protein	1.22358	7.1619	0.00118661	0.0148595	181.4	251.45	167.394	54.7419	89.2734	112.792
FGRAMPH1_01G04701	ca2+:h+ antiporter	1.73286	2.40504	0.000583227	0.00843987	10.8949	6.59233	5.44371	0.984566	3.06832	2.67546
FGRAMPH1_01G04801	related to monophenol monooxygenase (tyrosinase)	5.50987	-0.475572	0.000354403	0.0058069	0.953302	1.34537	0.136093	0	0	0
FGRAMPH1_01G04805	amino acid permease	1.92207	4.17369	5.96647e-07	2.9923e-05	31.5952	35.3833	17.0116	8.07344	8.32829	5.77337
FGRAMPH1_01G04905	transporter mch4	1.21215	3.94216	0.000492963	0.00750522	25.0582	18.9698	19.053	7.4827	8.76662	10.8427
FGRAMPH1_01G04993	5 -nucleotidase	1.3718	2.27116	0.00410291	0.0385817	5.58363	9.55216	4.35497	2.16605	2.33776	2.95709
FGRAMPH1_01G05079	tripeptidyl aminopeptidase	2.91305	-0.295538	0.0019495	0.0222605	1.08949	1.21084	0.408278	0	0.292221	0
FGRAMPH1_01G05101	ent-kaurene oxidase	3.17438	2.31303	5.64154e-09	4.58084e-07	8.17116	11.7048	5.03543	1.18148	0.730551	0.844883
FGRAMPH1_01G05179	DUF895 domain membrane	2.56188	-0.12852	0.00277992	0.0289831	1.08949	1.0763	0.952649	0.393826	0	0.140814
FGRAMPH1_01G05195	integral membrane	2.42418	1.33478	2.14225e-05	0.000582909	3.26846	4.57427	3.26622	0.393826	0.876662	0.704069
FGRAMPH1_01G05211	family sulfate permease	6.60298	6.50176	5.3251e-225	1.36203e-221	157.431	180.818	197.47	2.36296	2.62999	0.563255
FGRAMPH1_01G05313	d-3-phosphoglycerate dehydrogenase	2.63323	1.52752	2.64704e-06	0.000103762	3.81321	4.57427	4.76324	0.984566	0.438331	0.704069
FGRAMPH1_01G05419	zinc-regulated transporter 1	4.0628	5.24425	3.23603e-39	1.43947e-36	69.0463	49.6443	93.6318	5.11974	4.67553	2.95709
FGRAMPH1_01G05421	hypothetical protein	6.9215	5.46833	3.35038e-215	6.85555e-212	82.8011	82.0678	96.0814	1.37839	0.876662	0
FGRAMPH1_01G05423	related to trehalase	2.11207	2.95705	5.28693e-06	0.000182526	10.7587	8.74493	16.6033	4.13518	2.62999	1.68977
FGRAMPH1_01G05483	choline transport	1.05521	6.31857	0.000767968	0.0103655	101.05	119.469	101.525	38.595	54.0608	62.0989
FGRAMPH1_01G05485	aldehyde dehydrogenase	1.10061	7.61983	0.00174103	0.0202184	232.878	333.249	237.346	143.353	117.327	114.059
FGRAMPH1_01G05521	nf-x1 finger and helicase	2.05384	1.48122	0.000505102	0.00763323	2.04279	4.97789	4.89934	0.787653	1.60721	0.422441
FGRAMPH1_01G05523	altered inheritance of mitochondria 6	3.50598	3.25913	4.17775e-15	8.06463e-13	16.4785	14.261	20.1417	0.393826	1.89943	1.97139
FGRAMPH1_01G05549	aldolase citrate lyase family	7.27471	0.802457	5.3986e-09	4.43674e-07	3.94939	2.28714	2.17748	0	0	0
FGRAMPH1_01G05589	major facilitator superfamily transporter	1.41498	9.02804	0.000878561	0.0116583	871.863	1031.09	373.574	244.172	280.24	329.223
FGRAMPH1_01G05591	fungal specific transcription factor domain-containing	1.84187	6.3046	7.80691e-07	3.76757e-05	128.015	176.917	64.2357	33.6722	34.482	34.781
FGRAMPH1_01G05593	polyketide synthase	2.41645	1.68229	0.00190796	0.0218348	6.67311	3.09436	4.76324	2.55987	0.292221	0
FGRAMPH1_01G05597	sterigmatocystin 8-o-methyltransferase	4.53429	2.35403	1.77542e-09	1.6513e-07	17.8404	4.84335	4.62715	0.59074	0.438331	0.140814
FGRAMPH1_01G05599	dimethylaniline monooxygenase 3	4.78413	2.57343	4.32028e-11	5.52509e-09	20.2917	6.72687	5.30761	0.59074	0.14611	0.422441
FGRAMPH1_01G05601	conidial pigment biosynthesis oxidase arb2 brown2	4.38002	1.22372	9.57559e-05	0.00204722	9.80539	0.672687	0.952649	0.393826	0.14611	0
FGRAMPH1_01G05603	fasciclin domain family	3.85363	1.12319	2.93069e-05	0.000757168	7.21786	1.47991	1.63311	0.59074	0.14611	0
FGRAMPH1_01G05705	hypothetical protein	1.60599	4.30773	0.00346735	0.03411	14.2995	12.512	61.1056	16.1469	8.62051	4.22441
FGRAMPH1_01G05801	hypothetical protein	1.60841	4.02074	0.000279332	0.00482745	25.1944	25.8312	20.6861	13.9808	5.99052	3.80197
FGRAMPH1_01G05827	phosphate-repressible phosphate permease	6.64432	0.302271	9.90449e-07	4.62707e-05	1.49805	2.82529	1.08874	0	0	0
FGRAMPH1_01G05851	hypothetical protein	1.20611	3.455	0.00314658	0.0317482	11.4396	17.6244	15.5146	3.34753	7.1594	8.58964
FGRAMPH1_01G05913	cysteine synthase A	2.251	5.54286	8.029e-11	9.89695e-09	58.6962	63.2326	107.513	12.9963	14.9033	20.1364
FGRAMPH1_01G05955	sulfite reductase subunit beta	1.59878	8.42703	8.25201e-06	0.000266685	457.994	608.244	484.762	143.944	180.154	187.846
FGRAMPH1_01G06113	hypothetical protein	1.32341	3.18303	0.000818968	0.0109671	9.80539	12.2429	15.5146	3.54444	5.11386	6.19581
FGRAMPH1_01G06127	nitrate assimilation regulatory nira	1.03586	6.27622	0.00197825	0.0225636	85.2524	103.056	123.028	32.8845	58.1519	60.5499
FGRAMPH1_01G06155	hypothetical protein	1.71593	3.17768	0.00061447	0.00874359	12.8015	17.2208	10.0709	0.787653	5.55219	5.63255
FGRAMPH1_01G06215	membrane zinc transporter	4.41224	9.82569	1.07648e-60	7.86676e-58	1843.96	1608.53	1745.8	75.6147	90.0039	78.4333
FGRAMPH1_01G06247	histone H3	1.64767	2.56459	0.000144633	0.00289553	8.98828	8.47586	7.89338	3.74135	1.89943	2.53465
FGRAMPH1_01G06273	unnamed protein product	1.21693	3.0593	0.00338082	0.0335204	14.5719	10.3594	8.70993	2.9537	6.13663	5.21011
FGRAMPH1_01G06275	hypothetical protein FPSE_11909	1.07911	5.05188	0.000355304	0.0058069	39.4939	48.9716	45.3189	18.9037	22.0627	22.2486
FGRAMPH1_01G06277	probable alpha beta fold family hydrolase	1.436	1.8971	0.00176954	0.0204567	4.76651	4.70881	5.44371	1.57531	1.75332	2.11221
FGRAMPH1_01G06311	hypothetical protein FPSE_00339	1.63	4.77583	2.88293e-05	0.000746715	59.6495	39.1504	23.8162	17.3284	11.981	10.4202
FGRAMPH1_01G06445	taurine catabolism dioxygenase	8.48264	1.85534	9.97307e-18	2.26743e-15	5.71981	8.6104	5.17152	0	0	0
FGRAMPH1_01G06669	histone-lysine N-methyltransferase	1.25245	5.33167	0.000324609	0.00547217	48.2098	41.8411	78.7977	16.9345	25.5693	28.1628
FGRAMPH1_01G06751	CDP-alcohol phosphatidyltransferase class-I family	2.36715	7.10055	1.46187e-10	1.75958e-08	248.131	292.215	147.524	49.2283	40.1803	43.9339
FGRAMPH1_01G06893	hypothetical protein	1.0309	5.51317	0.00252858	0.0269478	61.5561	82.606	38.5142	26.3864	34.482	28.4444
FGRAMPH1_01G06895	hypothetical protein	1.16448	6.81874	0.00102737	0.013238	149.26	216.202	101.525	68.5258	68.3796	71.3926
FGRAMPH1_01G06977	1%2C3-beta-glucanosyltransferase gel1 precursor	1.33049	9.64678	0.00379125	0.0365582	1033.52	1635.17	771.237	217.392	510.071	640.14
FGRAMPH1_01G07065	hypothetical protein	1.1239	5.22877	0.00388896	0.0372509	46.9842	52.2005	53.7566	10.0426	26.5921	33.2321
FGRAMPH1_01G07113	transcription factor	1.51913	4.14681	0.000109392	0.00230286	32.4123	28.6565	16.195	10.4364	5.84441	10.7018
FGRAMPH1_01G07155	unnamed protein product	1.0606	3.22937	0.00460631	0.0417424	12.1206	14.7991	9.79867	6.10431	6.42885	5.0693
FGRAMPH1_01G07321	hypothetical protein	2.16424	2.09107	1.32396e-05	0.000390358	8.30735	6.72687	4.21887	1.37839	1.4611	1.40814
FGRAMPH1_01G07365	hypothetical protein	1.31116	4.26991	4.01926e-05	0.000974433	25.8753	26.5039	28.7156	10.2395	11.1044	11.2651
FGRAMPH1_01G07427	hypothetical protein	1.54863	6.16533	8.26305e-06	0.000266685	79.6688	84.4895	155.282	29.9308	38.2809	40.836
FGRAMPH1_01G07465	cyclopropane-fatty-acyl-phospholipid synthase	2.69829	4.46614	2.34839e-16	4.80528e-14	34.7274	45.6082	32.6622	5.9074	5.55219	5.91418
FGRAMPH1_01G07485	RNA polymerase II transcriptional coactivator	1.16368	4.54962	0.000584725	0.00844961	21.9259	37.5359	36.3367	12.9963	14.7571	14.9263
FGRAMPH1_01G07513	cytochrome b5	1.31447	2.45648	0.00237758	0.0255784	8.57972	7.93771	5.5798	3.15061	2.33776	3.37953
FGRAMPH1_01G07713	hypothetical protein	2.20692	1.93847	0.00036688	0.005977	2.99609	2.95982	11.2957	1.57531	1.31499	0.844883
FGRAMPH1_01G07791	hypothetical protein	5.35072	5.49562	1.43854e-117	1.83972e-114	64.0074	96.3288	101.525	2.55987	1.89943	1.97139
FGRAMPH1_01G07939	hypothetical protein	1.43302	4.70246	0.00433965	0.0400713	42.6262	53.1423	16.7394	3.54444	24.4004	13.5181
FGRAMPH1_01G07945	neutral amino acid permease	1.10933	6.66559	0.000406571	0.00641918	138.774	149.337	126.702	70.1011	57.7136	64.4927
FGRAMPH1_01G07975	hypothetical protein FPSE_07398	1.48872	3.9702	1.73344e-05	0.000488564	26.6925	19.2389	21.9109	8.27036	6.72107	9.1529
FGRAMPH1_01G07993	aat family amino acid transporter	2.24051	4.99605	6.96881e-10	7.0592e-08	48.6184	60.5418	46.952	15.95	10.8122	6.47744
FGRAMPH1_01G07997	glyoxalase bleomycin resistance dioxygenase	2.06939	5.80336	2.65148e-05	0.000699156	109.63	102.518	56.6146	41.7456	12.4194	10.1386
FGRAMPH1_01G08015	family inorganic phosphate transporter	2.09091	3.6332	2.35175e-08	1.65936e-06	20.7003	21.1224	16.7394	5.11974	5.55219	3.0979
FGRAMPH1_01G08377	EF-hand calcium-binding domain	1.51822	3.46475	0.000191347	0.00357893	13.6186	11.4357	22.5914	4.13518	7.1594	5.21011
FGRAMPH1_01G08411	hypothetical protein	3.81691	0.340372	3.18191e-05	0.000811824	1.49805	1.47991	2.31358	0.393826	0	0
FGRAMPH1_01G08497	hypothetical protein	1.06964	10.0315	0.00321916	0.0323211	1157.04	1333.27	1761.58	773.869	581.665	670.274
FGRAMPH1_01G08791	peptide transporter PTR2	1.83668	4.05935	0.00065392	0.0091773	13.891	18.5662	44.094	1.57531	9.64328	9.99778
FGRAMPH1_01G08915	hypothetical protein	2.00534	6.30526	3.91415e-06	0.000141006	124.474	107.226	146.572	11.0271	37.2581	45.6237
FGRAMPH1_01G09207	hypothetical protein	1.28499	4.6871	3.50434e-05	0.000870215	32.0037	37.2669	38.9225	13.7839	14.9033	15.6303
FGRAMPH1_01G09263	unnamed protein product	1.52031	4.05118	0.00226304	0.0246836	18.7937	17.3553	36.0646	15.7531	5.84441	3.80197
FGRAMPH1_01G09337	aspergillopepsin-2 precursor	7.39062	0.897237	1.693e-05	0.000482481	7.35404	0	1.7692	0	0	0
FGRAMPH1_01G09355	hypothetical protein	2.93949	1.80511	2.10218e-06	8.85077e-05	7.21786	4.57427	4.89934	1.37839	0.730551	0.140814
FGRAMPH1_01G09465	unnamed protein product	1.86344	0.903174	0.00440981	0.0405726	2.85991	2.82529	1.63311	0.196913	0.14611	1.54895
FGRAMPH1_01G09563	receptor kinase 5 precursor	1.46691	3.59562	1.99561e-05	0.000550327	16.4785	17.0863	18.2364	5.9074	6.57496	6.19581
FGRAMPH1_01G09593	unnamed protein product	4.10799	0.535155	3.06038e-06	0.000115966	2.17898	1.47991	2.72185	0.196913	0.14611	0
FGRAMPH1_01G09715	sucrose utilization suc1	2.2334	1.94342	3.77846e-06	0.000137083	6.12837	5.51604	5.71589	1.37839	1.31499	0.985697
FGRAMPH1_01G09733	glycine cleavage system H protein	1.7463	5.26856	7.41327e-06	0.000245454	47.6651	38.0741	90.7738	22.645	17.8255	12.2508
FGRAMPH1_01G09871	dna helicase ii atp-dependent dna helicase	1.57997	2.62762	0.000229121	0.00413129	6.94549	11.3011	8.02947	3.34753	2.92221	2.53465
FGRAMPH1_01G09917	unnamed protein product	1.15495	3.97293	0.00104782	0.0134507	19.066	22.1987	22.4553	6.49814	10.0816	11.8284
FGRAMPH1_01G09915	hypothetical protein FPSE_05030	1.1976	5.37905	0.000118547	0.00248027	48.6184	61.8872	62.0583	19.4944	24.9849	30.5566
FGRAMPH1_01G09951	regulatory amda	1.21999	3.54139	0.00131957	0.0162071	13.4824	16.4136	17.556	9.05801	4.52942	6.89988
FGRAMPH1_01G10025	sulfite reductase (NADPH) flavo alpha-component	2.99571	7.54438	1.04282e-17	2.31936e-15	311.73	381.683	299.948	30.9154	44.5636	48.8624
FGRAMPH1_01G10043	hypothetical protein	1.53671	3.7602	1.13657e-05	0.000348412	21.3812	17.6244	20.0056	5.11974	7.45163	7.60395
FGRAMPH1_01G10101	nuclease s1 precursor	1.44308	5.25562	1.32137e-05	0.000390358	70.8167	53.2768	42.0526	16.5407	24.9849	19.4323
FGRAMPH1_01G10135	hypothetical protein	1.24974	3.00325	0.00263486	0.0279349	10.4863	12.3774	9.66258	2.55987	6.42885	4.50604
FGRAMPH1_01G10181	phosphoadenosine phosphosulfate reductase	4.99635	6.68685	3.25967e-87	3.33497e-84	192.158	249.432	155.418	6.89196	7.59774	4.22441
FGRAMPH1_01G10307	hypothetical protein	5.96503	5.89836	2.73581e-160	4.66501e-157	139.046	89.871	121.122	0.984566	1.4611	2.95709
FGRAMPH1_01G10413	williams-beuren syndrome chromosomal region 27	2.34497	2.35302	1.09486e-06	5.04572e-05	9.26065	8.47586	6.12417	2.16605	1.02277	1.54895
FGRAMPH1_01G10435	unnamed protein product	1.82481	2.64326	0.000229359	0.00413129	12.9377	10.3594	4.35497	2.75679	2.7761	2.25302
FGRAMPH1_01G10577	zsp1 zinc sensitive phenotype 1	1.12054	7.21361	0.00165497	0.0193097	196.244	253.872	158.548	80.3406	115.573	83.925
FGRAMPH1_01G10603	unnamed protein product	1.57006	1.41669	0.00445082	0.0407667	3.13228	4.3052	3.13013	0.393826	1.75332	1.26732
FGRAMPH1_01G10699	bleomycin hydrolase	2.64738	5.93225	2.18779e-20	6.21759e-18	98.4625	107.899	107.649	17.7222	15.7799	16.616
FGRAMPH1_01G10841	polyketide synthase	1.11158	3.74991	0.00302266	0.0308631	12.1206	17.2208	24.4967	8.8611	7.88996	8.1672
FGRAMPH1_01G10863	major facilitator superfamily	1.25903	4.99246	0.000143692	0.00288823	46.5756	52.7387	34.0232	16.1469	15.7799	23.6567
FGRAMPH1_01G10865	cenp-o kinetochore centromere component	1.2555	2.85611	0.00227059	0.0247395	7.08167	11.4357	10.7513	2.9537	4.38331	4.78767
FGRAMPH1_01G11007	hypothetical protein	2.71778	2.61248	3.95135e-09	3.36885e-07	10.4863	9.82123	9.66258	2.16605	1.60721	0.844883
FGRAMPH1_01G11061	sulfate adenylyltransferase	3.06834	6.14354	3.56581e-28	1.30292e-25	129.241	137.228	110.507	14.5716	16.5105	13.7998
FGRAMPH1_01G11095	ap endonuclease 2	1.31693	3.69877	0.000282736	0.00487802	14.4357	20.1806	19.5973	5.51357	9.20495	6.89988
FGRAMPH1_01G11261	serine threonine kinase	2.23543	-0.100704	0.00413224	0.0387152	0.544744	1.61445	0.952649	0	0.292221	0.281628
FGRAMPH1_01G11311	related to multidrug resistance	1.92283	5.42668	2.91807e-09	2.57369e-07	65.6417	72.2466	64.7801	11.421	21.4782	20.2772
FGRAMPH1_01G11415	hypothetical protein	2.34707	6.64191	5.28557e-12	7.61643e-10	148.307	208.533	142.081	33.0814	40.0342	24.924
FGRAMPH1_01G11417	williams-beuren syndrome chromosomal region 27	2.83317	1.9335	3.17661e-08	2.15231e-06	5.31125	6.86141	6.12417	0.787653	1.02277	0.704069
FGRAMPH1_01G11491	oxidoreductase	1.22632	3.39437	0.00259613	0.0275815	15.389	12.3774	15.1063	3.15061	8.62051	6.33662
FGRAMPH1_01G11551	hypothetical protein	3.09961	3.54883	2.45944e-08	1.72346e-06	9.66921	12.3774	38.9225	1.37839	3.06832	2.53465
FGRAMPH1_01G11571	hypothetical protein	1.22773	4.57896	0.00158591	0.0185867	22.7431	27.3111	48.9934	19.4944	11.5427	11.4059
FGRAMPH1_01G11599	hypothetical protein	1.67051	2.50612	0.00138792	0.016831	4.08558	7.13048	13.201	2.9537	1.75332	2.95709
FGRAMPH1_01G11601	hypothetical protein	2.19152	3.43866	8.13038e-05	0.0017736	12.5291	4.97789	34.1593	3.34753	4.2372	3.66116
FGRAMPH1_01G11727	hypothetical protein	2.02854	7.57045	5.97759e-09	4.77787e-07	347.002	309.974	257.215	84.8696	73.3474	65.9009
FGRAMPH1_01G11729	hypothetical protein	1.79093	2.46878	0.00131269	0.0161696	7.35404	13.1847	3.6745	0.787653	4.09109	1.97139
FGRAMPH1_01G11821	arabinan endo-1%2C5-alpha-L-arabinosidase	2.00974	0.344252	0.00351475	0.0344769	2.31516	0.941762	1.36093	0.393826	0.292221	0.422441
FGRAMPH1_01G11895	heavy metal tolerance	4.15823	5.7462	2.56458e-55	1.63989e-52	79.1241	113.684	109.827	7.28579	5.25997	4.50604
FGRAMPH1_01G11927	hypothetical protein	1.85506	4.6505	4.79085e-07	2.47484e-05	33.2294	45.6082	37.5616	11.8148	5.99052	14.363
FGRAMPH1_01G12093	unnamed protein product	1.3352	4.16689	0.00231633	0.0250776	33.2294	26.1003	16.4672	4.13518	12.4194	13.2365
FGRAMPH1_01G12199	C6 transcription factor	2.3433	0.564013	0.000720468	0.00982815	2.04279	2.1526	1.63311	0.393826	0.292221	0.422441
FGRAMPH1_01G12227	family inorganic phosphate transporter	9.32961	5.85688	0	0	106.225	102.652	135.82	0.59074	0	0
FGRAMPH1_01G12235	phospholipase a2	2.24722	1.27999	0.000188265	0.00354069	4.22177	3.63251	2.58576	0.196913	1.31499	0.563255
FGRAMPH1_01G12303	hypothetical protein	2.85261	3.36842	3.40911e-10	3.59573e-08	17.9766	24.6204	9.93477	2.16605	3.06832	1.97139
FGRAMPH1_01G12443	sulfide quinone reductase	1.64587	6.94698	2.46438e-06	9.85749e-05	170.913	161.445	227.003	76.0085	52.5997	50.2705
FGRAMPH1_01G12467	related to beta-galactosidase	1.63735	3.78279	3.42193e-06	0.000127308	19.2022	18.8352	22.8636	7.87653	6.28274	5.49174
FGRAMPH1_01G12471	unnamed protein product	6.78648	5.44086	1.60573e-127	2.34689e-124	65.2331	53.4114	137.181	1.37839	0.438331	0.563255
FGRAMPH1_01G12489	opt family small oligopeptide transporter	3.1583	4.08257	1.59484e-18	3.97971e-16	23.0154	31.4818	34.9758	2.55987	4.09109	3.23872
FGRAMPH1_01G12703	hypothetical protein	3.73864	2.31216	2.16125e-11	2.94823e-09	9.39683	10.2248	6.12417	0.393826	1.16888	0.281628
FGRAMPH1_01G12719	hypothetical protein	3.56682	0.53214	0.000604099	0.00864625	1.77042	4.3052	0.136093	0.196913	0	0.281628
FGRAMPH1_01G12823	amino-acid permease inda1	2.65864	4.49458	1.6521e-10	1.96542e-08	35.8169	40.4958	38.3781	10.8302	3.65276	3.94279
FGRAMPH1_01G12841	related to QDE3 (involved in gene silencing)	1.96594	2.59684	1.25559e-05	0.000375612	8.03497	10.6285	8.57384	3.15061	2.48388	1.40814
FGRAMPH1_01G12895	hypothetical protein	3.07025	4.20047	7.08747e-13	1.08227e-10	17.9766	33.4998	45.0467	4.92283	4.09109	2.53465
FGRAMPH1_01G12935	Oligopeptide transporter OPT superfamily	4.92339	1.96046	9.52325e-05	0.00204261	16.7509	0	3.8106	0.196913	0	0.422441
FGRAMPH1_01G12975	family decarboxylase	1.63333	3.78146	7.55569e-06	0.000248433	22.3345	23.8131	14.698	6.49814	7.45163	5.63255
FGRAMPH1_01G12977	vitamin b6	1.27624	6.39016	8.31902e-05	0.00181089	134.143	138.977	81.6556	45.487	53.038	47.8767
FGRAMPH1_01G13467	integral membrane	1.03176	6.29295	0.00145494	0.017443	77.0813	120.949	116.631	39.9734	57.5675	56.1847
FGRAMPH1_01G13621	hypothetical protein	2.63131	1.53946	0.000659896	0.00923583	4.35795	6.72687	2.17748	1.96913	0.14611	0.140814
FGRAMPH1_01G13623	wsc 2	1.34423	7.80411	0.000167474	0.00326367	261.613	347.914	351.119	99.835	139.389	138.983
FGRAMPH1_01G13927	D-lactate dehydrogenase (cytochrome)	2.55053	0.304857	0.00198491	0.0225865	1.22567	2.95982	0.544371	0	0.14611	0.563255
FGRAMPH1_01G13931	lysophospholipase precursor	1.30455	8.90658	0.00100326	0.0130093	742.214	796.327	509.667	184.705	371.705	272.616
FGRAMPH1_01G13933	MFS quinate transporter	1.42179	3.75523	0.00116405	0.0146308	20.4279	22.8714	14.2897	2.75679	8.76662	9.71615
FGRAMPH1_01G14115	antigen 1	10.776	4.03298	1.6568e-112	1.88342e-109	28.1905	23.5441	44.094	0	0	0
FGRAMPH1_01G14123	Polyol transporter 5	2.214	0.954017	0.000337116	0.00560819	2.45135	2.55621	2.99404	0	1.02277	0.563255
FGRAMPH1_01G14135	related to integral membrane PTH11	2.09484	3.00049	0.000188123	0.00354069	14.2995	9.95577	12.9288	6.30122	1.89943	0.704069
FGRAMPH1_01G14187	endonuclease exonuclease phosphatase family	1.713	4.66188	3.33822e-06	0.000124647	45.0776	44.9355	24.7689	12.6024	8.03607	14.363
FGRAMPH1_01G14227	hypothetical protein	1.65049	2.21593	0.002252	0.0246156	2.85991	7.13048	9.66258	0.787653	3.21443	2.11221
FGRAMPH1_01G14465	cytochrome P450 51	2.65881	3.33383	2.57928e-07	1.442e-05	22.0621	18.1626	10.0709	4.529	1.02277	2.53465
FGRAMPH1_01G14571	hypothetical protein	2.00094	1.87032	0.000509614	0.00769007	5.856	7.66863	2.44967	0.393826	2.04554	1.40814
FGRAMPH1_01G14617	Magnesium transport	1.22109	4.33584	0.000359803	0.00587105	24.7859	33.9034	24.7689	8.66418	13.0038	13.9406
FGRAMPH1_01G14651	hypothetical protein	1.36456	2.11472	0.00449484	0.0410645	5.44744	8.07225	3.8106	1.77222	2.33776	2.53465
FGRAMPH1_01G14653	c6 zinc finger	1.25197	3.63719	0.000641972	0.00905934	18.3851	19.5079	13.3371	5.11974	8.62051	7.60395
FGRAMPH1_01G14667	TOB3 (member of AAA-ATPase family)	1.24099	2.6719	0.00327031	0.0327063	9.53302	5.91965	10.0709	2.9537	4.09109	3.66116
FGRAMPH1_01G14669	calcium channel yvc1	1.19708	5.07292	0.000530816	0.00788098	38.813	54.2186	46.2715	13.1932	27.9071	19.4323
FGRAMPH1_01G14677	amino acid transporter	3.49508	5.20957	1.93463e-19	5.07517e-17	79.5326	90.2746	31.9818	6.69505	6.13663	5.0693
FGRAMPH1_01G14961	phenol 2-monooxygenase	2.15835	0.858947	0.000940629	0.0124015	2.72372	2.82529	1.7692	0.787653	0.292221	0.563255
FGRAMPH1_01G15229	hypothetical protein	1.77011	1.55945	0.00133797	0.0163742	2.85991	5.24696	4.08278	0.59074	1.02277	1.83058
FGRAMPH1_01G15303	translation machinery-associated 64	1.98823	0.347461	0.00422555	0.0392677	0.953302	1.88352	1.7692	0.59074	0.292221	0.281628
FGRAMPH1_01G15305	hypothetical protein	2.19555	3.03654	5.21642e-05	0.00121019	5.856	7.5341	25.3132	2.9537	3.21443	2.25302
FGRAMPH1_01G15337	hypothetical protein	1.63137	5.60413	5.1841e-08	3.35687e-06	77.7622	71.843	69.5434	19.1006	24.6926	26.7546
FGRAMPH1_01G15463	acid phosphatase	7.84049	1.28304	4.08162e-09	3.42288e-07	7.21786	4.03612	1.22483	0	0	0
FGRAMPH1_01G15471	hypothetical protein	1.44921	2.68883	0.00310753	0.0314473	7.35404	10.4939	8.98212	5.71048	1.60721	2.67546
FGRAMPH1_01G15535	aminoglycoside 3 -phosphotransferase choline kinase	1.28022	2.77267	0.0017191	0.0200092	7.89879	9.41762	10.343	3.93826	2.7761	4.64686
FGRAMPH1_01G15611	phosphomutase pmu1	2.25239	3.18472	9.15604e-08	5.71192e-06	14.1633	19.3734	9.79867	3.34753	3.06832	2.67546
FGRAMPH1_01G15725	hypothetical protein FPSE_08081	3.09297	0.231809	0.00382364	0.0368359	1.63423	0	2.99404	0.393826	0	0.140814
FGRAMPH1_01G15771	related to hsp70	2.10106	6.38664	1.94444e-09	1.79221e-07	88.5209	132.519	184.406	25.2049	34.9204	34.2178
FGRAMPH1_01G15773	hypothetical protein	2.03247	6.88198	1.64961e-08	1.22298e-06	128.287	191.581	247.144	36.6259	50.5542	51.2562
FGRAMPH1_01G15839	alpha-ketoglutarate-dependent sulfonate dioxygenase	3.14129	0.861457	0.00045506	0.00701162	2.17898	1.21084	4.62715	0.984566	0	0
FGRAMPH1_01G15841	tartrate transporter	6.69163	2.03627	3.40513e-12	5.04897e-10	8.44353	10.8975	2.85795	0.196913	0	0
FGRAMPH1_01G15921	major facilitator superfamily transporter	2.74335	0.222753	0.000700151	0.00965396	1.22567	2.1526	1.08874	0	0.584441	0
FGRAMPH1_01G15925	hypothetical protein FPSE_08178	1.65648	4.82814	0.000382525	0.00618423	40.8558	53.4114	33.6149	3.93826	15.926	20.418
FGRAMPH1_01G15927	unspecified product	2.79447	11.4829	5.42071e-09	4.43674e-07	5751.13	3919.61	5337.55	296.748	863.95	1002.31
FGRAMPH1_01G15929	FAD dependent partial	1.97488	1.8129	0.000646744	0.00909669	4.08558	4.84335	6.26026	2.55987	0.730551	0.704069
FGRAMPH1_01G15939	hypothetical protein	3.85984	3.37037	1.63516e-17	3.55943e-15	22.0621	10.8975	22.9997	1.37839	1.4611	0.985697
FGRAMPH1_01G15941	hypothetical protein	2.26576	5.42317	1.7198e-08	1.26584e-06	62.7817	53.5459	94.8566	24.2203	10.3738	9.57534
FGRAMPH1_01G15995	hypothetical protein	1.86039	0.661641	0.00417379	0.0389617	0.953302	2.1526	2.85795	0.787653	0.438331	0.422441
FGRAMPH1_01G16217	antifungal	3.16502	2.77855	3.51536e-08	2.36616e-06	15.7976	9.95577	9.2543	2.75679	0.876662	0.422441
FGRAMPH1_01G16219	hypothetical protein	1.12876	7.81342	0.00179919	0.0207059	276.73	376.301	271.777	107.515	154.292	160.95
FGRAMPH1_01G16359	HET domain-containing	3.93761	1.44938	0.000176616	0.0034068	0.544744	1.74899	11.1596	0.59074	0	0.281628
FGRAMPH1_01G16531	hypothetical protein	2.7165	0.829682	0.00034298	0.00568724	1.36186	4.97789	1.22483	0.393826	0.292221	0.422441
FGRAMPH1_01G16601	cytochrome-b5 reductase	3.44816	0.812347	0.000602932	0.00864625	2.31516	5.24696	0.272185	0.59074	0	0.140814
FGRAMPH1_01G16635	hypothetical protein	1.77174	0.674982	0.00507099	0.0451142	2.85991	2.1526	0.952649	0.393826	0.292221	0.985697
FGRAMPH1_01G16649	g- coupled receptor	1.23195	5.94883	0.000164119	0.00320822	104.046	89.0638	65.4606	32.0969	47.0475	30.8382
FGRAMPH1_01G16707	conserved serine-threonine rich	1.12286	5.92652	0.000571485	0.00832887	92.0617	97.2706	59.3364	46.8654	35.0665	32.3872
FGRAMPH1_01G16809	magnesium-dependent phosphatase-1 family	1.22974	3.36678	0.00131336	0.0161696	16.4785	15.3373	10.207	5.71048	4.96775	7.1815
FGRAMPH1_01G16829	C-5 sterol desaturase	1.23591	5.42638	0.000142309	0.00287798	67.5483	71.5739	40.5556	28.5524	24.8388	22.9527
FGRAMPH1_01G16847	unnamed protein product	3.61565	4.32109	1.90655e-28	7.50228e-26	31.8675	35.787	41.2361	1.96913	3.21443	3.52035
FGRAMPH1_01G16849	hypothetical protein	1.34995	13.2064	0.000581467	0.00842634	11343.7	17902.4	11485.9	3753.17	5557.01	6669.08
FGRAMPH1_01G16851	unnamed protein product	1.33737	13.1956	0.000692787	0.00957825	11193.3	17705	11429.5	3696.65	5560.67	6701.89
FGRAMPH1_01G16881	lymphoid-specific helicase	1.58555	2.61343	0.000161298	0.00317966	7.35404	9.82123	8.84602	3.54444	2.7761	2.39383
FGRAMPH1_01G16969	hypothetical protein	1.85483	0.952178	0.00236508	0.0254707	2.72372	1.21084	3.6745	0.787653	0.730551	0.563255
FGRAMPH1_01G16997	3-phytase precursor	3.3705	4.07012	5.11286e-15	9.51084e-13	33.5018	35.3833	21.0944	0.984566	4.2372	3.23872
FGRAMPH1_01G17065	unnamed protein product	1.45564	1.94225	0.00208512	0.0234398	5.03888	4.84335	5.5798	2.36296	2.04554	1.26732
FGRAMPH1_01G17173	d-galacturonic acid reductase	1.45644	3.70367	7.79172e-05	0.00171435	19.747	16.8172	19.1891	9.25492	6.28274	4.92848
FGRAMPH1_01G17195	spo12 partial	1.47904	3.97897	0.000957102	0.0125863	14.5719	14.6646	38.9225	7.08888	10.8122	6.47744
FGRAMPH1_01G17277	ribonucleoside-diphosphate reductase large chain	1.12881	6.04721	0.000849987	0.0113232	61.5561	78.9735	130.377	41.3518	42.372	40.1319
FGRAMPH1_01G17353	meiotic coiled-coil protein 2	1.56308	4.36353	0.000153261	0.00304468	28.8714	31.4818	30.4848	3.93826	12.7116	13.7998
FGRAMPH1_01G17441	f-box containing	1.05353	4.10025	0.00198688	0.0225865	21.6536	24.3513	22.1831	7.87653	11.5427	13.2365
FGRAMPH1_01G17443	hypothetical protein	8.50402	3.72499	3.97546e-83	3.69754e-80	26.6925	32.1544	17.9642	0	0	0.140814
FGRAMPH1_01G17549	major histocompatibility class i	1.02517	5.64635	0.00203658	0.0230235	69.4549	80.7225	50.0821	22.4481	37.6965	38.0197
FGRAMPH1_01G17653	threonine aldolase	1.97591	0.929786	0.00107498	0.0136793	2.17898	2.28714	3.13013	0.59074	0.730551	0.563255
FGRAMPH1_01G17933	agmatinase 2	1.68851	4.94202	6.91699e-07	3.40229e-05	37.315	44.9355	57.0228	9.84566	16.8027	16.3344
FGRAMPH1_01G18011	unnamed protein product	1.53435	4.37658	1.19136e-05	0.000360615	27.2372	34.307	29.6682	6.69505	13.4421	11.1243
FGRAMPH1_01G18019	transcription factor	1.94614	8.85486	3.96886e-05	0.000966794	601.125	747.221	855.479	342.235	119.664	110.257
FGRAMPH1_01G18021	branched-chain-amino-acid aminotransferase 2	1.95111	8.83404	3.04231e-05	0.000782056	637.759	690.446	845.544	333.768	115.573	113.073
FGRAMPH1_01G18173	ornithine aminotransferase	2.59728	9.80225	3.1625e-12	4.75817e-10	1445.61	1760.02	1389.64	335.54	212.883	211.08
FGRAMPH1_01G18225	unspecified product	1.28802	3.71255	0.00315821	0.0317752	9.80539	29.7328	14.8341	8.66418	7.1594	6.47744
FGRAMPH1_01G18227	hypothetical protein	1.23224	4.19355	0.000349628	0.00575088	20.1555	31.8854	23.544	11.8148	10.9583	9.43452
FGRAMPH1_01G18271	unnamed protein product	1.17799	2.92147	0.00539345	0.0473245	9.80539	12.7811	7.62119	2.55987	5.25997	5.35092
FGRAMPH1_01G18289	hypothetical protein	1.73747	8.05487	8.31364e-06	0.000267474	522.001	374.418	329.48	80.5375	133.399	153.487
FGRAMPH1_01G18429	1-phosphatidylinositol phosphodiesterase	1.04146	5.91413	0.000868599	0.0115561	83.6182	85.8349	72.8096	28.3555	41.9337	47.1726
FGRAMPH1_01G18511	hypothetical protein	1.73095	5.95083	1.89456e-08	1.38452e-06	94.9216	83.8168	104.927	24.8111	25.7154	34.781
FGRAMPH1_01G18609	hypothetical protein	12.5053	5.73833	0	0	99.9605	117.586	100.3	0	0	0
FGRAMPH1_01G18647	hypothetical protein	2.12899	3.83455	2.1343e-07	1.23367e-05	22.8792	25.1585	20.0056	2.36296	7.74385	5.21011
FGRAMPH1_01G18649	sterol 24-C-methyltransferase	1.9563	4.51772	2.23662e-08	1.61147e-06	48.7546	30.6745	28.1712	9.45184	10.2277	8.02639
FGRAMPH1_01G18747	hmg box	1.10586	4.48032	0.000603254	0.00864625	26.9648	34.038	29.1238	12.0117	16.6566	13.0957
FGRAMPH1_01G18769	transcription factor	3.01208	1.61354	1.82889e-06	7.91472e-05	2.99609	4.17066	7.349	0.787653	0.292221	0.704069
FGRAMPH1_01G18771	atp-dependent zn protease	1.49403	7.21354	4.97517e-05	0.00117283	217.625	255.083	183.045	50.8036	88.8351	92.9371
FGRAMPH1_01G18773	sterigmatocystin 8-O-methyltransferase	1.67374	6.88561	3.16138e-06	0.000118912	191.341	187.411	159.909	34.8536	72.6168	61.1132
FGRAMPH1_01G18777	polyketide synthase	2.90557	0.333563	0.000125035	0.0025907	1.49805	1.88352	1.63311	0	0.438331	0.140814
FGRAMPH1_01G18807	hypothetical protein	6.68241	0.33063	3.30151e-07	1.79669e-05	1.77042	1.61445	2.17748	0	0	0
FGRAMPH1_01G18881	sugar transporter stl1	1.66716	1.58511	0.0032862	0.0328011	6.26456	2.69075	3.26622	1.37839	1.60721	0.844883
FGRAMPH1_01G18933	amino acid permease family	2.38941	1.8411	3.15486e-05	0.000808436	4.35795	8.6104	3.40232	0.59074	0.730551	1.68977
FGRAMPH1_01G19009	mitochondrial chaperone bcs1	1.60866	2.76087	0.000181308	0.00347339	9.39683	8.47586	11.2957	1.77222	4.2372	3.37953
FGRAMPH1_01G19047	DNA repair protein RAD16	1.05172	4.85529	0.00242633	0.0260754	33.5018	43.3211	38.9225	26.9771	14.1727	14.9263
FGRAMPH1_01G19089	poly [ADP-ribose] polymerase	2.61236	4.31321	4.36168e-13	6.76126e-11	27.6458	27.9838	45.0467	4.92283	4.82164	6.61825
FGRAMPH1_01G19093	hypothetical protein	4.00008	2.37811	1.7e-10	1.99916e-08	8.7159	11.4357	7.07682	1.37839	0.292221	0.140814
FGRAMPH1_01G19095	hypothetical protein	2.53341	3.6811	3.40079e-10	3.59573e-08	22.1983	26.5039	15.1063	3.15061	5.11386	2.67546
FGRAMPH1_01G19131	hypothetical protein	4.56064	4.3466	1.54337e-44	8.77237e-42	43.4433	27.8492	43.6857	0.984566	2.19165	1.54895
FGRAMPH1_01G19381	tubulin-specific chaperone c	1.07418	9.54578	0.0044835	0.0410292	976.045	1335.69	727.415	444.236	435.993	563.114
FGRAMPH1_01G19477	hypothetical protein	1.53351	1.77555	0.0039177	0.0372509	3.13228	3.2289	7.4851	0.787653	1.75332	2.11221
FGRAMPH1_01G19503	triose phosphate 3-phosphoglycerate phosphate translocator	1.48166	7.51005	0.000164315	0.00320822	288.987	301.902	212.985	61.0431	140.85	85.7556
FGRAMPH1_01G19867	hypothetical protein	2.97983	4.61877	3.72336e-18	8.85901e-16	34.4551	36.3251	58.1116	4.92283	5.40608	5.91418
FGRAMPH1_01G20053	DNA mismatch repair protein msh-2	1.58492	4.23282	7.52438e-06	0.000248329	24.7859	27.5802	30.6209	12.6024	8.32829	6.89988
FGRAMPH1_01G20055	zinc transporter	3.8415	4.92463	1.42665e-19	3.94488e-17	49.1631	55.0258	63.8275	6.69505	4.09109	1.12651
FGRAMPH1_01G20417	esx-1 secretion system 1	1.48293	5.6054	1.20554e-06	5.40961e-05	67.6844	87.8529	58.1116	24.0234	25.8615	26.473
FGRAMPH1_01G20445	transcription factor	1.47832	2.17784	0.00436231	0.0402079	5.17507	7.13048	6.26026	0.59074	2.7761	3.0979
FGRAMPH1_01G20449	Kinetochore mis14	1.62213	3.20618	3.29079e-05	0.000829264	15.9338	10.2248	14.1536	3.34753	5.11386	4.50604
FGRAMPH1_01G20565	5-methyltetrahydropteroyltriglutamate- homocysteine methyltransferase	1.53921	11.0448	0.000519464	0.00773601	1943.37	2301.53	5184.18	1400.25	890.396	953.732
FGRAMPH1_01G20619	hypothetical protein	2.89083	2.04787	7.25589e-08	4.58241e-06	6.94549	8.07225	5.03543	0.59074	1.4611	0.563255
FGRAMPH1_01G20673	chromosome transmission fidelity 4	1.45739	3.54172	5.2065e-05	0.00121019	13.21	16.9517	19.5973	5.71048	6.72107	5.63255
FGRAMPH1_01G20689	nudix family	1.16664	7.27154	0.000560053	0.00820903	204.824	210.417	224.689	113.028	86.9356	85.1924
FGRAMPH1_01G20697	arginine-trna- transferase	2.41427	6.77659	5.33568e-14	8.94907e-12	178.267	185.796	188.08	27.9617	37.9887	37.4565
FGRAMPH1_01G20829	3-beta-hydroxysteroid-delta -isomerase	2.10753	2.8994	4.73131e-07	2.4697e-05	13.3462	11.3011	10.0709	1.57531	3.06832	3.23872
FGRAMPH1_01G20927	hypothetical protein	1.96781	0.441649	0.00283562	0.0294231	1.63423	2.1526	1.22483	0.196913	0.292221	0.704069
FGRAMPH1_01G20931	glycolipid 2-alpha-mannosyltransferase	2.51011	4.51173	2.85859e-09	2.54315e-07	24.3773	30.4055	59.8808	4.13518	8.76662	7.04069
FGRAMPH1_01G20945	hypothetical protein	2.5853	1.20353	0.00027413	0.00474556	2.72372	2.69075	4.76324	0	0.14611	1.40814
FGRAMPH1_01G21105	hypothetical protein	2.92754	1.2819	0.000349469	0.00575088	1.22567	1.74899	8.16556	0.393826	0.876662	0.140814
FGRAMPH1_01G21171	hypothetical protein	1.18835	5.56091	0.000130941	0.00269549	52.5678	60.2728	82.6083	30.9154	26.0076	28.8668
FGRAMPH1_01G21287	hypothetical protein	1.86741	5.69742	3.44293e-07	1.83461e-05	104.999	87.7184	50.0821	14.7685	27.761	23.7975
FGRAMPH1_01G21293	unnamed protein product	2.30989	-0.0208594	0.00378368	0.0365196	0.68093	1.21084	1.49702	0.393826	0	0.281628
FGRAMPH1_01G21343	molybdopterin cofactor	2.93786	3.42029	2.44224e-13	3.90415e-11	20.0193	14.1264	20.8222	1.57531	2.48388	2.95709
FGRAMPH1_01G21393	Killer toxin subunits alpha beta	2.36894	0.420504	0.00115912	0.0146046	1.36186	2.1526	1.63311	0.393826	0.438331	0.140814
FGRAMPH1_01G21435	guanyl-specific ribonuclease F1 precursor	7.79628	1.24368	1.24914e-06	5.58078e-05	10.2139	1.47991	0.408278	0	0	0
FGRAMPH1_01G21555	phospholipase C	3.01229	1.34752	8.49287e-06	0.000270687	6.53693	3.2289	2.04139	0.393826	0.730551	0.281628
FGRAMPH1_01G21557	unnamed protein product	3.81772	1.05603	8.88582e-07	4.24817e-05	4.76651	3.09436	1.9053	0.393826	0.292221	0
FGRAMPH1_01G21693	hypothetical protein	2.24317	0.991005	0.000338301	0.00561876	3.13228	3.2289	1.9053	0.196913	1.02277	0.422441
FGRAMPH1_01G21709	hypothetical protein	2.42861	3.00367	0.000184384	0.0034934	14.4357	14.53	9.79867	6.10431	0.730551	0.563255
FGRAMPH1_01G21713	hypothetical protein	4.36481	1.16015	9.80004e-08	6.04001e-06	2.04279	2.82529	5.98808	0.196913	0.14611	0.140814
FGRAMPH1_01G21743	hypothetical protein	2.17493	1.46018	0.000182965	0.00347339	5.03888	4.3052	2.58576	0.196913	1.31499	0.985697
FGRAMPH1_01G21749	vegetative incompatibility het-e-1	1.89772	6.19259	9.27185e-06	0.000290093	92.7427	113.953	137.726	11.6179	33.8976	46.6094
FGRAMPH1_01G21845	hypothetical protein	3.03009	0.845137	0.000273103	0.00474163	1.49805	0.941762	5.44371	0	0.584441	0.281628
FGRAMPH1_01G21915	hypothetical protein	2.61667	-0.138905	0.00278188	0.0289831	1.22567	1.47991	0.408278	0	0	0.422441
FGRAMPH1_01G21927	mrna 3 -end-processing yth1	1.26461	3.46703	0.000331445	0.00553183	16.8871	13.9919	14.5619	6.89196	5.6983	6.33662
FGRAMPH1_01G21983	hypothetical protein	3.27863	0.371816	0.000259383	0.00456756	1.36186	1.21084	2.72185	0.59074	0	0
FGRAMPH1_01G22085	hypothetical protein	1.70483	2.74421	0.000198796	0.00366465	8.17116	10.763	10.343	1.18148	3.36054	4.22441
FGRAMPH1_01G22139	hypothetical protein	2.15034	7.27813	7.4653e-10	7.41529e-08	321.808	230.597	205.908	57.4987	56.2525	57.0296
FGRAMPH1_01G22163	hypothetical protein	2.69514	-0.0614655	0.00574153	0.0496968	0	1.88352	1.49702	0.196913	0.14611	0.140814
FGRAMPH1_01G22169	quinate permease	1.94572	2.3008	2.97131e-05	0.00076573	8.44353	6.4578	6.94073	2.55987	1.89943	1.26732
FGRAMPH1_01G22297	unnamed protein product	1.68216	1.96792	0.00153083	0.0181272	3.81321	4.17066	8.43775	0.984566	1.75332	2.25302
FGRAMPH1_01G22343	hypothetical protein	1.95573	2.87678	3.45551e-06	0.000127629	11.3034	11.3011	10.7513	3.93826	2.92221	1.83058
FGRAMPH1_01G22571	catalase	1.00796	6.40767	0.00415676	0.0388693	128.696	143.821	66.4132	48.4407	54.4991	65.4784
FGRAMPH1_01G22709	hypothetical protein	2.23298	4.50417	7.39804e-11	9.23041e-09	30.778	41.4375	38.3781	5.51357	9.78939	8.02639
FGRAMPH1_01G22711	Alkaline phosphatase	2.72956	4.47962	9.84028e-10	9.50882e-08	57.1981	40.7648	16.4672	5.31666	4.67553	7.1815
FGRAMPH1_01G22745	alcohol dehydrogenase (NADP+)	2.37953	6.2056	1.12986e-13	1.83485e-11	145.038	138.843	85.7384	22.4481	25.131	23.3751
FGRAMPH1_01G22829	hypothetical protein	3.90591	-0.215678	0.000182725	0.00347339	0.817116	1.21084	1.08874	0	0.14611	0
FGRAMPH1_01G22895	hypothetical protein	1.24832	3.50174	0.00165522	0.0193097	17.4318	19.5079	9.52649	5.11974	6.42885	7.88557
FGRAMPH1_01G22913	vacuolar zinc efflux	1.70515	5.21455	2.8622e-08	1.97859e-06	45.6223	58.3892	64.9162	16.1469	18.1177	17.4609
FGRAMPH1_01G22945	hypothetical protein	2.12467	4.79685	2.4164e-09	2.16981e-07	49.2993	37.805	46.952	5.9074	13.5883	10.9835
FGRAMPH1_01G23001	atp-dependent dna helicase 2 subunit 2	1.43363	4.50503	5.23043e-06	0.000181817	34.8636	29.4637	33.6149	12.6024	11.3966	12.2508
FGRAMPH1_01G23271	Tip elongation 1	1.11278	6.64865	0.00338191	0.0335204	110.583	98.6159	201.145	42.1394	76.854	70.5477
FGRAMPH1_01G23295	dna polymerase theta subunit	1.60055	2.14266	0.000403338	0.00638873	5.17507	6.86141	6.39636	2.36296	1.75332	1.97139
FGRAMPH1_01G23443	carboxypeptidase Y precursor	1.23382	9.61619	0.00053151	0.00788098	1002.74	1260.75	1039.07	528.515	424.158	451.59
FGRAMPH1_01G23695	Bacterial-type extracellular deoxyribonuclease	1.59878	1.77442	0.00356251	0.0347922	7.89879	4.17066	1.9053	1.57531	1.31499	1.68977
FGRAMPH1_01G23743	dna ligase 4	1.32958	3.07259	0.000498428	0.0075659	9.80539	13.7228	11.1596	4.92283	3.94498	4.92848
FGRAMPH1_01G23773	hypothetical protein	1.47098	4.48537	0.00135796	0.016599	43.171	37.6705	16.4672	5.51357	18.1177	11.2651
FGRAMPH1_01G23821	hypothetical protein	2.54417	0.87471	0.000162861	0.00320058	2.45135	2.1526	3.13013	0.59074	0.730551	0
FGRAMPH1_01G24059	unnamed protein product	1.76061	3.41705	1.97001e-06	8.36316e-05	16.7509	16.6826	14.4258	5.71048	4.67553	3.80197
FGRAMPH1_01G24065	kinesin family member 1 13 14	1.06888	5.5174	0.00194094	0.0221874	41.6729	52.8732	90.2294	29.1432	32.4365	26.473
FGRAMPH1_01G24147	DNA polymerase delta catalytic subunit	1.08451	4.86955	0.00217167	0.0240458	26.4201	35.6524	55.798	17.1315	21.7704	16.616
FGRAMPH1_01G24201	cutinase transcription factor 1 beta	1.31721	6.08292	0.000210233	0.00382722	112.49	118.931	57.4311	28.9462	40.1803	46.6094
FGRAMPH1_01G24253	unnamed protein product	1.68691	2.37654	0.00137939	0.0167806	10.8949	4.97789	6.39636	1.77222	3.94498	1.12651
FGRAMPH1_01G24255	unspecified product	3.09268	3.2965	3.37471e-10	3.59573e-08	13.6186	24.7549	12.5205	0.59074	2.7761	2.39383
FGRAMPH1_01G24275	Hydroxysteroid dehydrogenase 2	1.6848	1.18333	0.00297603	0.0305701	3.94939	2.42167	2.58576	0.196913	1.4611	0.985697
FGRAMPH1_01G24295	hypothetical protein	1.69989	1.64702	0.00287963	0.0297591	5.856	4.03612	2.99404	1.37839	0.292221	2.25302
FGRAMPH1_01G24355	histone acetyltransferase type B catalytic subunit	1.09887	3.69603	0.00209929	0.0234987	15.5252	13.8574	22.3192	7.28579	8.18218	8.58964
FGRAMPH1_01G24379	5-aminolevulinate synthase	1.06285	9.22615	0.00335509	0.0333585	694.004	696.097	1038.66	402.884	369.805	389.913
FGRAMPH1_01G24621	prolyl tripeptidyl peptidase	1.189	4.15266	0.00067975	0.00942347	23.424	20.3152	29.1238	7.87653	10.5199	13.3773
FGRAMPH1_01G24669	tyrosine phosphatase	5.62564	5.80661	1.0536e-65	8.98286e-63	126.517	128.752	71.3126	4.529	1.4611	0.844883
FGRAMPH1_01G24675	hypothetical protein	1.21348	3.40167	0.00276157	0.0288596	17.1594	15.3373	10.4791	3.54444	7.88996	6.89988
FGRAMPH1_01G24739	hypothetical protein	2.40386	0.260483	0.0020771	0.0233782	0.68093	1.88352	1.9053	0.393826	0.438331	0
FGRAMPH1_01G24939	glycerophosphoryl diester phosphodiesterase	5.24148	5.86484	4.03489e-64	3.17546e-61	119.571	160.234	58.6559	1.57531	3.79887	3.37953
FGRAMPH1_01G24941	extracellular chitinase	1.10994	3.18302	0.00274131	0.0288246	10.7587	12.6465	12.5205	4.92283	6.72107	4.92848
FGRAMPH1_01G25039	aminoglycoside phosphotransferase	1.23036	2.88625	0.004241	0.0393378	9.80539	6.05418	13.8815	4.33209	4.2372	4.0836
FGRAMPH1_01G25041	peroxiredoxin PRX1	3.53667	8.09057	2.79794e-10	3.07804e-08	588.187	467.518	447.745	89.2017	20.6016	19.9956
FGRAMPH1_01G25075	dna mismatch repair msh6	1.05175	3.39716	0.00505435	0.0450053	12.3929	12.2429	16.7394	4.72592	7.88996	7.1815
FGRAMPH1_01G25083	hypothetical protein	1.92419	4.86875	1.84117e-06	7.91472e-05	26.5563	35.2488	75.2593	12.9963	12.2733	10.8427
FGRAMPH1_01G25113	mfs transporter	1.598	3.09078	5.95474e-05	0.00135384	16.4785	9.82123	10.6152	4.13518	3.94498	4.0836
FGRAMPH1_01G25115	Killer toxin subunits alpha beta	1.50994	6.43413	0.00151121	0.0179943	81.5754	121.218	179.642	87.6264	27.9071	19.0099
FGRAMPH1_01G25163	taurine dioxygenase	3.86481	1.31186	4.98268e-08	3.24699e-06	3.13228	5.11242	3.8106	0	0.584441	0.140814
FGRAMPH1_01G25177	hypothetical protein	1.78887	2.7962	0.00179437	0.0206736	12.5291	14.1264	4.08278	5.71048	2.33776	0.985697
FGRAMPH1_01G25365	laccase precursor	3.05961	5.6395	6.58243e-25	2.17241e-22	85.7972	83.0096	96.3536	8.46727	9.20495	13.9406
FGRAMPH1_01G25367	Acid phosphatase	3.77691	9.0482	6.62317e-26	2.25872e-23	907.135	855.524	1195.71	49.2283	71.8863	94.4861
FGRAMPH1_01G25369	vacuolar iron transport	1.46566	4.78795	1.82672e-05	0.000510588	47.1204	28.6565	44.3662	18.116	11.8349	13.6589
FGRAMPH1_01G25373	hypothetical protein	1.06215	3.00225	0.00552703	0.0481661	10.0778	11.7048	9.39039	6.10431	4.67553	4.22441
FGRAMPH1_01G25397	glucosamine-6-phosphate isomerase	1.87527	0.856692	0.00308866	0.0313182	2.04279	2.01806	2.99404	0.59074	0.292221	0.985697
FGRAMPH1_01G25401	unnamed protein product	2.85751	0.0436126	0.00417963	0.0389806	0.953302	0.134537	2.72185	0.196913	0.292221	0
FGRAMPH1_01G25479	hypothetical protein	2.41399	2.42542	0.000143617	0.00288823	8.57972	9.01401	7.75728	3.93826	0.292221	0.704069
FGRAMPH1_01G25497	hypothetical protein	1.39222	3.82613	0.00224815	0.0245998	13.4824	13.5883	33.0705	11.421	6.13663	5.49174
FGRAMPH1_01G25651	DUF895 domain membrane	5.52887	2.15854	7.4505e-18	1.73241e-15	5.99218	9.6867	8.43775	0	0.292221	0.140814
FGRAMPH1_01G25685	hypothetical protein	4.66727	2.61102	5.56367e-08	3.57999e-06	4.22177	3.2289	25.7215	0.393826	0.14611	0.704069
FGRAMPH1_01G25783	family inorganic phosphate transporter	6.7179	0.357593	4.07818e-07	2.16186e-05	2.58753	1.21084	1.9053	0	0	0
FGRAMPH1_01G25837	na(+) h(+) antiporter 2	1.2451	4.53737	0.000430858	0.00668908	32.4123	33.2307	31.0291	7.87653	14.611	18.0242
FGRAMPH1_01G25895	proline dehydrogenase	1.40003	2.86282	0.000816335	0.0109462	6.67311	12.512	11.0235	4.13518	3.50665	3.80197
FGRAMPH1_01G25917	gnat family	2.30014	5.08354	7.06583e-12	1.00404e-09	66.0502	52.7387	48.5851	9.05801	15.4877	9.29371
FGRAMPH1_01G25919	phosphate:h+ symporter	8.44845	9.62163	1.79142e-41	8.33093e-39	1490.96	1894.56	1325.41	1.18148	5.84441	6.19581
FGRAMPH1_01G26247	hypothetical protein	1.00689	4.84078	0.00552519	0.0481661	27.6458	32.6926	53.2122	13.1932	24.4004	18.7282
FGRAMPH1_01G26259	hypothetical protein	2.17424	-0.137131	0.00450504	0.0411089	0.953302	0.941762	1.08874	0	0.14611	0.422441
FGRAMPH1_01G26351	hypothetical protein FPSE_02285	2.58192	4.75647	6.54002e-15	1.19484e-12	46.0309	36.056	54.9814	8.07344	8.62051	6.19581
FGRAMPH1_01G26519	nadph dehydrogenase	1.21512	3.68973	0.000603494	0.00864625	14.1633	18.1626	20.4139	7.28579	8.91273	6.47744
FGRAMPH1_01G26715	aflatoxin efflux pump aflt	3.176	1.11513	0.00299827	0.0307367	8.03497	1.61445	0.272185	0.984566	0.14611	0
FGRAMPH1_01G26863	3 (2 )%2C5 -bisphosphate nucleotidase	2.09286	6.51038	4.29115e-11	5.52509e-09	136.186	175.437	129.696	38.2012	29.5143	35.7667
FGRAMPH1_01G26893	dash subunit duo1	1.02757	4.20355	0.00441664	0.040599	27.9181	17.2208	27.7629	8.8611	15.1955	11.5467
FGRAMPH1_01G26895	Ribonuclease H2 subunit B	1.37977	3.23183	0.000627934	0.00889805	12.6653	12.7811	13.8815	3.54444	3.79887	7.60395
FGRAMPH1_01G26929	3-ketoacyl- peroxisomal	2.65734	2.25093	3.34725e-07	1.81194e-05	6.67311	10.763	5.44371	0.787653	1.75332	0.985697
FGRAMPH1_01G26933	hypothetical protein FLAG1_00751	2.15773	1.9305	9.30855e-05	0.00200919	6.67311	6.18872	4.21887	0.196913	2.04554	1.40814
FGRAMPH1_01G26995	endonuclease exonuclease phosphatase family	1.54924	4.34186	7.37097e-06	0.000244845	35.8169	30.1364	23.2718	7.67962	10.5199	12.11
FGRAMPH1_01G27033	hypothetical protein	3.84355	-0.255227	0.00023094	0.00415245	0.953302	0.941762	1.08874	0	0.14611	0
FGRAMPH1_01G27157	hypothetical protein	1.37512	4.261	0.000182103	0.00347339	17.2956	28.791	35.5202	8.8611	10.3738	12.11
FGRAMPH1_01G27169	G2-specific protein kinase nim-1	1.05757	5.57355	0.00347148	0.0341179	41.2644	53.2768	97.1702	24.2203	35.2126	32.528
FGRAMPH1_01G27211	unnamed protein product	1.00686	3.44665	0.00521257	0.046173	14.4357	15.7409	12.2483	5.51357	6.86718	8.58964
FGRAMPH1_01G27277	unnamed protein product	2.87314	0.752258	0.000598224	0.00863249	0.817116	1.0763	5.30761	0.196913	0.438331	0.281628
FGRAMPH1_01G27391	hypothetical protein	1.39364	6.87282	3.16073e-05	0.000808436	209.863	166.826	131.193	60.4524	61.6585	71.111
FGRAMPH1_01G27549	hypothetical protein	2.6094	6.25853	8.14315e-17	1.70026e-14	93.5598	143.955	155.282	20.6759	22.501	21.1221
FGRAMPH1_01G27551	hypothetical protein	1.93863	5.97183	9.48492e-09	7.24181e-07	61.2837	120.276	115.407	26.3864	25.5693	25.4873
FGRAMPH1_01G27651	retrograde regulation 2	1.80935	3.7148	2.14366e-06	8.98842e-05	22.7431	21.7951	15.1063	6.69505	6.57496	3.80197
FGRAMPH1_01G27717	glucose and ribitol dehydrogenase 1	2.01228	1.73937	0.000325731	0.00547217	3.40465	7.39956	3.6745	0.59074	1.89943	0.985697
FGRAMPH1_01G27921	flavonol synthase	4.90376	0.510067	1.02069e-06	4.74665e-05	2.04279	2.28714	2.04139	0.196913	0	0
FGRAMPH1_01G27933	unnamed protein product	6.49604	0.190211	1.77057e-06	7.74134e-05	2.17898	1.74899	0.952649	0	0	0
FGRAMPH1_01G28165	related to D-mandelate dehydrogenase	1.10751	3.29356	0.00320715	0.0322322	11.0311	16.01	11.8401	4.72592	6.57496	6.61825
FGRAMPH1_01G28203	hypothetical protein	1.75524	2.41005	5.12069e-05	0.00119611	9.12446	7.13048	6.80463	2.36296	2.04554	2.39383
FGRAMPH1_01G28237	integral membrane	1.6147	1.91376	0.00394292	0.0374212	4.76651	7.13048	3.6745	0.196913	1.60721	3.0979

## Sheet: Down-regulated in Δcsn5 (CM)
Gene_ID	Protein annotation	logFC	logCPM	PValue	FDR	CM-Δcsn5 (Replicate1)	CM-Δcsn5 (Replicate2)	CM-Δcsn5 (Replicate3)	CM-WT (Replicate1)	CM-WT (Replicate2)	CM-WT (Replicate3)
FGRAMPH1_01G00101	monocarboxylate transporter 2	-2.98828	1.7354	2.45884e-06	9.85749e-05	0.272372	0.134537	1.63311	5.51357	5.11386	5.91418
FGRAMPH1_01G00143	nonribosomal peptide synthetase	-1.96358	1.60018	0.000513933	0.00770056	1.36186	0.672687	1.36093	6.30122	4.67553	2.53465
FGRAMPH1_01G00151	hypothetical protein	-3.15799	0.67937	0.000634258	0.00897524	0	0.53815	0.272185	6.10431	1.02277	0.704069
FGRAMPH1_01G00177	integral membrane	-1.62342	3.56746	0.00512609	0.0454857	4.08558	7.80317	5.30761	40.761	5.6983	6.89988
FGRAMPH1_01G00205	unnamed protein product	-2.85306	-0.193676	0.00145082	0.017443	0.272372	0	0.136093	1.77222	1.16888	0.422441
FGRAMPH1_01G00213	hypothetical protein	-5.8876	7.3536	7.89971e-05	0.00173438	7.49023	6.59233	2.17748	957.983	2.19165	5.77337
FGRAMPH1_01G00223	Calonectrin oxygenase	-2.28664	1.94997	8.16636e-06	0.000265238	1.22567	1.61445	0.816556	5.31666	4.52942	8.1672
FGRAMPH1_01G00279	major facilitator superfamily transporter	-2.44361	2.51584	0.000450667	0.00695624	0.953302	0.269075	3.8106	3.15061	11.2505	13.0957
FGRAMPH1_01G00327	amino-acid permease partial	-1.13955	3.94934	0.00126701	0.0157506	7.62642	12.3774	8.43775	18.116	20.4554	24.0792
FGRAMPH1_01G00329	hypothetical protein	-1.20466	4.86262	7.52815e-05	0.00165992	17.0232	16.6826	18.6447	40.5641	44.2714	35.9075
FGRAMPH1_01G00331	neutral amino acid permease	-2.47204	5.43702	2.38942e-10	2.68639e-08	13.6186	15.0682	10.7513	35.2475	83.429	100.119
FGRAMPH1_01G00405	Zinc-type alcohol dehydrogenase	-5.78646	5.31365	1.28863e-05	0.000383256	1.36186	1.21084	1.63311	231.176	2.62999	1.40814
FGRAMPH1_01G00461	40S ribosomal protein MRP2	-1.19526	4.90509	0.000577479	0.00838041	24.922	11.8393	17.4199	49.0314	39.3037	35.9075
FGRAMPH1_01G00475	murein transglycosylase	-1.85837	4.55424	2.56571e-06	0.000101825	12.5291	4.97789	12.6566	44.3055	37.8426	27.4587
FGRAMPH1_01G00481	glucose 1-dehydrogenase	-1.00527	5.8366	0.00220787	0.0243676	49.8441	26.5039	37.1533	66.5567	73.6396	87.5862
FGRAMPH1_01G00551	transcriptional regulatory	-2.17145	0.612184	0.000831531	0.0111063	0.544744	0.53815	0.272185	2.75679	2.48388	1.12651
FGRAMPH1_01G00637	arginase family	-1.34886	2.51157	0.00367169	0.0357305	3.67702	3.2289	2.31358	12.0117	5.55219	6.19581
FGRAMPH1_01G00659	catechol o-methyltransferase	-1.49772	3.72833	0.00253287	0.0269655	6.67311	6.99595	6.80463	37.6104	9.05884	11.5467
FGRAMPH1_01G00793	threonine dehydratase	-1.3436	8.57964	0.0013862	0.016831	154.98	169.921	323.492	367.44	582.103	695.902
FGRAMPH1_01G00813	molecular chaperone	-1.57565	5.75655	2.1244e-07	1.23367e-05	25.1944	25.5621	30.3487	93.3369	80.3607	68.2947
FGRAMPH1_01G00867	acetyl-coenzyme A synthetase	-1.50421	7.72709	0.000187566	0.00354069	105.544	129.021	96.3536	177.222	318.667	442.719
FGRAMPH1_01G00963	DNA-directed RNA polymerases I and III 40 kDa polypeptide	-1.59985	4.29936	4.37371e-05	0.0010455	12.1206	7.26502	9.52649	16.3438	36.5276	34.6402
FGRAMPH1_01G00965	hypothetical protein FPSE_00025	-2.15237	10.2711	9.62313e-06	0.000298346	332.975	280.914	747.285	1080.66	2100.04	2870.49
FGRAMPH1_01G00967	unnamed protein product	-1.33037	8.33352	0.000663788	0.00926497	192.158	151.624	206.453	290.644	623.16	469.755
FGRAMPH1_01G01033	40S ribosomal protein S15	-1.33543	9.77974	0.000307531	0.00527028	487.001	364.731	644.671	1347.87	1183.35	1245.08
FGRAMPH1_01G01133	rrna-processing utp23	-1.29803	2.85424	0.00493584	0.0440651	5.71981	1.61445	4.76324	11.2241	9.05884	9.57534
FGRAMPH1_01G01163	wd repeat-containing	-1.19034	4.10845	0.000392437	0.00631293	11.712	10.2248	9.11821	27.3709	24.1082	19.5731
FGRAMPH1_01G01173	cystathionine beta-lyase	-1.49678	7.19821	0.000194431	0.00361127	52.8402	63.6362	113.637	145.913	245.319	258.112
FGRAMPH1_01G01317	hypothetical protein	-1.93999	2.69846	2.06498e-06	8.7301e-05	2.72372	2.95982	2.04139	10.0426	9.05884	10.7018
FGRAMPH1_01G01375	siderophore iron transporter mirB	-3.29523	4.98104	3.80256e-05	0.000930718	4.49414	7.13048	5.85199	151.82	12.5655	7.88557
FGRAMPH1_01G01471	general stress protein 39	-1.3032	4.98989	0.00198944	0.0225904	18.9299	24.0822	11.5679	74.827	30.3909	29.8525
FGRAMPH1_01G01503	pkhd-type hydroxylase ofd1	-1.0651	8.08983	0.00279786	0.0290904	190.388	157.409	180.323	281.389	412.908	410.613
FGRAMPH1_01G01529	hypothetical protein	-1.34627	5.94195	3.43027e-05	0.000853896	31.7313	26.1003	45.8632	100.82	87.9584	75.0538
FGRAMPH1_01G01597	40S ribosomal protein S8-B	-1.53399	9.29931	2.1712e-05	0.000587659	271.963	297.597	400.385	932.384	984.345	892.196
FGRAMPH1_01G01603	40S ribosomal protein S6-B	-1.79443	9.12551	1.82135e-06	7.91472e-05	222.256	190.505	336.829	875.082	880.607	844.601
FGRAMPH1_01G01627	mitochondrial gtp gdp carrier 1	-1.6975	6.83816	2.55898e-07	1.43851e-05	41.4005	59.4655	60.5612	163.044	182.2	178.411
FGRAMPH1_01G01633	30s ribosomal s5	-1.05254	6.39862	0.00107419	0.0136793	72.8595	48.8371	42.4609	120.511	108.414	111.665
FGRAMPH1_01G01673	mitochondrial hypoxia responsive containing	-1.15993	10.8746	0.00104698	0.0134507	1040.32	1166.04	1276	2266.47	2608.07	2906.68
FGRAMPH1_01G01691	40S ribosomal protein S11	-1.5155	8.86458	2.41537e-05	0.000645213	213.54	218.354	292.463	734.88	675.614	660.558
FGRAMPH1_01G01905	arginyl-trna synthetase	-1.8281	1.35055	0.00136259	0.0166356	0.953302	0.807225	1.22483	2.36296	2.92221	5.35092
FGRAMPH1_01G01931	stress-induced-phospho 1	-1.9441	8.68821	0.00351362	0.0344769	191.205	194.945	124.253	1640.48	160.721	163.203
FGRAMPH1_01G02001	40s ribosomal s21	-1.58968	8.74486	2.50208e-05	0.000666635	227.431	163.194	250.955	812.267	578.012	541.007
FGRAMPH1_01G02011	60S ribosomal L23	-1.27924	8.70009	0.000480508	0.00735463	193.248	222.794	311.652	633.667	592.769	539.88
FGRAMPH1_01G02023	GTP-binding protein ypt4	-1.06033	4.86492	0.0013311	0.0163096	20.9726	17.6244	17.556	52.5758	32.4365	32.3872
FGRAMPH1_01G02039	Growth hormone-inducible transmembrane	-1.72678	9.16539	0.00182446	0.0209731	240.913	270.017	288.244	1975.24	316.329	354.006
FGRAMPH1_01G02115	60S ribosomal protein L15	-2.02643	8.92463	1.20406e-07	7.28922e-06	166.692	148.126	259.529	901.666	738.588	699.845
FGRAMPH1_01G02137	succinate-semialdehyde dehydrogenase	-1.17939	5.3964	0.000413908	0.00650491	31.0504	21.9296	23.9523	80.7344	43.9792	49.8481
FGRAMPH1_01G02161	inosine-5'-monophosphate dehydrogenase IMD2	-1.26968	6.74805	0.000100704	0.00213756	65.7778	50.8552	71.993	141.974	173.725	139.124
FGRAMPH1_01G02189	lysyl-trna class ii	-1.03565	6.13986	0.00158594	0.0185867	41.5367	43.8592	52.804	130.553	78.3151	74.7721
FGRAMPH1_01G02281	hypothetical protein	-2.24123	6.68202	0.000439408	0.00680119	33.9103	42.2448	31.3013	413.124	44.7098	50.693
FGRAMPH1_01G02317	heat shock ssb1	-1.16717	8.40175	0.00129315	0.0160172	176.225	192.523	255.99	545.056	473.105	384.985
FGRAMPH1_01G02547	heat shock protein 78	-5.87832	11.1004	8.78557e-06	0.000279146	74.7661	89.6019	55.798	12718.8	106.953	128.422
FGRAMPH1_01G02549	50s ribosomal l6e	-1.82918	9.06344	2.70091e-06	0.000105068	231.925	201.133	271.641	1173.01	690.663	640.703
FGRAMPH1_01G02555	2-oxoisovalerate dehydrogenase E2 component (dihydrolipoyl transacylase)	-2.38608	3.7878	1.59443e-05	0.00045951	4.9027	6.32326	1.9053	44.6993	13.7344	10.7018
FGRAMPH1_01G02557	mitochondrial atpase complex subunit atp10	-1.07155	4.39786	0.00131829	0.0162071	16.6147	13.4537	10.207	24.2203	30.5371	29.8525
FGRAMPH1_01G02561	60S ribosomal L35	-1.63538	8.9598	6.81568e-06	0.00022788	218.715	202.613	305.8	725.625	783.882	749.552
FGRAMPH1_01G02641	dimeric alpha-beta barrel	-2.38007	6.8547	0.00474154	0.042628	34.3189	48.7026	28.8516	542.693	18.4099	21.6853
FGRAMPH1_01G02643	neutral sphingomyelinase	-2.65106	8.12846	0.000964302	0.0126288	75.9918	96.7324	57.8394	1304.35	67.2107	77.166
FGRAMPH1_01G02697	60S ribosomal protein L11	-1.73118	8.98715	2.28071e-06	9.33359e-05	206.73	196.156	301.581	748.664	781.836	808.412
FGRAMPH1_01G02701	hypothetical protein	-1.28394	5.11324	0.00310092	0.0314114	27.6458	21.2569	11.1596	81.1283	30.9754	34.4994
FGRAMPH1_01G02707	acetolactate synthase catalytic subunit	-1.52283	9.07457	0.00113267	0.014289	227.431	221.852	385.414	337.509	978.062	1082.86
FGRAMPH1_01G02709	hypothetical protein	-1.52529	5.86154	3.59718e-06	0.000131909	23.9687	23.8131	41.7805	85.4603	79.484	92.9371
FGRAMPH1_01G02711	hypothetical protein	-1.41484	4.61266	0.000309964	0.00529423	7.21786	11.0321	21.3666	31.5061	37.4042	36.7524
FGRAMPH1_01G02865	60S ribosomal L9-B	-1.53745	8.90579	3.32105e-05	0.000834831	213.948	197.366	325.67	728.579	719.885	690.973
FGRAMPH1_01G02873	30 kDa heat shock protein	-5.52268	11.5768	4.66069e-05	0.00110379	151.166	140.323	98.6672	17711.2	107.245	120.396
FGRAMPH1_01G02875	hypothetical protein FOWG_07428	-1.73338	6.67085	0.000319017	0.0054217	54.883	52.7387	33.4788	308.563	80.3607	80.6863
FGRAMPH1_01G02899	Nucleotide exchange factor SIL1	-2.45435	5.84012	0.00435649	0.0401905	19.6108	18.5662	14.8341	273.119	10.5199	7.32232
FGRAMPH1_01G02923	unnamed protein product	-1.6249	7.64918	1.13951e-05	0.000348412	100.505	95.6561	98.395	426.711	239.621	242.481
FGRAMPH1_01G02925	cystathionine gamma-lyase	-2.18761	7.39395	6.66286e-09	5.16422e-07	65.3693	63.6362	52.3957	395.205	213.905	217.698
FGRAMPH1_01G03023	transcription factor	-1.86783	6.97285	0.00487367	0.0435701	56.6534	59.8692	45.455	501.538	44.4175	45.6237
FGRAMPH1_01G03061	Tether containing UBX domain for GLUT4	-1.93885	6.90283	0.00292679	0.0301551	53.2487	43.7247	51.443	476.53	45.5864	47.3134
FGRAMPH1_01G03129	40S ribosomal S28	-1.89116	8.06367	6.8783e-07	3.39961e-05	139.182	72.6502	128.744	468.063	430.587	364.849
FGRAMPH1_01G03165	60S ribosomal L33	-1.56547	8.70776	2.56167e-05	0.000678974	251.536	149.067	232.582	677.382	595.399	601.416
FGRAMPH1_01G03181	aromatic amino acid aminotransferase i	-2.45128	5.14394	4.90233e-14	8.35929e-12	9.26065	9.01401	14.2897	67.9351	61.0741	49.4256
FGRAMPH1_01G03261	hypothetical protein	-1.06216	4.47596	0.000981854	0.0127641	12.1206	12.9156	17.692	31.5061	29.3682	28.4444
FGRAMPH1_01G03311	alternative oxidase	-3.19558	6.35835	3.98114e-05	0.000967483	16.2061	16.279	15.9228	391.464	24.2543	28.4444
FGRAMPH1_01G03337	histone deacetylase phd1	-2.00939	5.31298	0.00188277	0.0215707	14.1633	14.53	18.6447	158.712	13.0038	19.2915
FGRAMPH1_01G03421	elongation factor G 1	-1.12122	6.23977	0.000246606	0.004373	42.49	41.7066	58.1116	112.634	102.862	94.2044
FGRAMPH1_01G03447	minor allergen alt a 7	-1.04896	11.2173	0.00487614	0.0435701	1657.52	1899.27	1097.45	3576.93	2788.81	3264.2
FGRAMPH1_01G03539	plasma membrane yro2	-1.71262	2.89554	0.00287195	0.0297398	3.26846	2.42167	4.49106	24.0234	3.50665	6.19581
FGRAMPH1_01G03607	zinc-finger protein ZPR1	-2.59308	7.29241	0.000402006	0.00638873	45.0776	35.9215	52.6679	697.073	57.7136	52.2419
FGRAMPH1_01G03683	60S ribosomal protein L31	-1.42301	9.02859	9.66942e-05	0.002061	279.862	224.812	346.084	857.754	719.447	704.21
FGRAMPH1_01G03695	40S ribosomal protein S2	-1.82005	9.07053	1.95223e-06	8.32221e-05	201.964	197.097	312.605	1033.6	764.595	714.912
FGRAMPH1_01G03705	hypothetical protein	-2.083	7.06261	0.00108399	0.0137597	19.3384	29.1946	104.247	46.4715	260.515	340.347
FGRAMPH1_01G03709	60S ribosomal protein L20	-1.68091	8.53695	1.04836e-05	0.00032404	130.602	154.314	244.559	630.713	525.413	541.711
FGRAMPH1_01G03833	acetylornithine aminotransferase	-1.05529	4.76666	0.00545263	0.047721	16.0699	11.8393	24.6328	22.645	44.8559	41.5401
FGRAMPH1_01G03851	hypothetical protein	-1.93334	1.50533	0.00287787	0.0297591	0.408558	1.61445	1.22483	8.27036	2.7761	1.68977
FGRAMPH1_01G03885	mitochondrial phosphate carrier	-1.51719	8.86799	7.97258e-05	0.00174663	232.878	206.246	286.339	953.454	549.813	573.535
FGRAMPH1_01G04031	37s ribosomal s25	-1.04902	5.74183	0.000720282	0.00982815	42.6262	25.9657	35.5202	71.8733	76.854	66.7457
FGRAMPH1_01G04033	elongator complex 1	-1.44284	8.53348	0.000557235	0.00817944	304.24	119.873	173.382	668.324	495.022	461.165
FGRAMPH1_01G04131	ubiquitin metalloprotease fusion	-1.71176	6.11687	0.0014981	0.0178753	38.6768	35.787	22.7275	238.659	38.8653	41.2584
FGRAMPH1_01G04145	nad dependent epimerase dehydratase family	-1.46849	5.12096	0.000195965	0.00362468	15.6614	10.4939	28.8516	35.6413	55.9602	60.5499
FGRAMPH1_01G04217	Allantoin permease	-1.7276	2.38931	0.000514073	0.00770056	3.81321	2.1526	0.952649	7.08888	8.03607	7.88557
FGRAMPH1_01G04241	acetyl-coenzyme A synthetase	-3.43427	8.91833	0.000207632	0.00379337	72.1786	86.104	87.5076	2483.08	88.9812	85.6148
FGRAMPH1_01G04243	demethylmenaquinone methyltransferase	-1.86693	3.6079	0.000119302	0.00249098	6.67311	4.3052	4.49106	33.6722	13.7344	9.43452
FGRAMPH1_01G04249	isochorismatase family	-1.67	6.29518	8.35732e-06	0.000268037	42.6262	32.6926	37.0172	186.477	71.0096	100.4
FGRAMPH1_01G04251	hypothetical protein	-2.24816	6.28374	5.2425e-06	0.000181817	30.5057	25.024	25.5854	258.35	72.909	54.6358
FGRAMPH1_01G04267	hypothetical protein	-2.98718	2.9883	4.92459e-11	6.22018e-09	1.22567	1.34537	2.58576	18.116	13.0038	10.2794
FGRAMPH1_01G04283	hypothetical protein	-1.66134	2.25331	0.0013722	0.0167131	2.99609	1.61445	1.9053	10.0426	7.30551	3.52035
FGRAMPH1_01G04295	unnamed protein product	-2.5081	9.77388	9.66389e-09	7.3238e-07	267.605	245.531	271.913	724.444	1505.23	2236.26
FGRAMPH1_01G04361	related to DUF124 domain	-2.43674	2.88895	0.000308535	0.00527863	2.99609	1.61445	2.17748	28.5524	5.84441	2.81628
FGRAMPH1_01G04411	trans-aconitate 3-methyltransferase	-2.60703	-0.0447404	0.00275294	0.0288284	0.136186	0.269075	0.136093	0.196913	1.16888	2.11221
FGRAMPH1_01G04431	trans-carveol dehydrogenase	-1.44629	3.00152	0.00278919	0.0290297	3.40465	1.88352	7.21291	14.5716	10.5199	9.1529
FGRAMPH1_01G04433	cation-transporting ATPase 4	-1.48147	2.13019	0.00422576	0.0392677	0.544744	2.28714	3.6745	6.49814	6.72107	5.0693
FGRAMPH1_01G04529	rrna 2 -o-methyltransferase fibrillarin	-1.12401	6.47484	0.000272501	0.00474142	56.5172	53.815	57.0228	137.249	127.7	99.9778
FGRAMPH1_01G04531	60S ribosomal protein L17	-1.63946	8.66672	5.565e-06	0.000189785	175.544	176.648	239.931	671.474	618.777	554.666
FGRAMPH1_01G04629	60S ribosomal protein L12	-1.34279	8.24185	0.000415627	0.00651191	125.019	149.875	238.298	505.082	385.147	411.599
FGRAMPH1_01G04709	heat shock 70kDa 4	-1.78317	8.32213	0.00209084	0.0234554	152.12	133.461	146.572	1147.61	185.852	154.332
FGRAMPH1_01G04723	ubiquitin-60S ribosomal L40	-1.30574	9.06514	0.000322161	0.005457	277.275	260.195	387.728	799.074	728.798	759.409
FGRAMPH1_01G04761	bifunctional p-450:nadph-p450 reductase	-2.76084	7.81689	0.000354867	0.0058069	66.1864	52.8732	54.8453	1041.08	66.6263	71.5334
FGRAMPH1_01G04781	endo- -beta-xylanase	-2.62392	4.02845	7.20917e-10	7.23108e-08	3.67702	2.28714	7.4851	25.2049	23.9621	33.9361
FGRAMPH1_01G04861	heat shock protein 90	-2.63807	10.8083	0.00151489	0.0180009	502.526	572.591	413.994	8483.81	448.851	337.531
FGRAMPH1_01G04877	lipid phosphate phosphatase 2	-1.88593	5.83522	0.0027408	0.0288246	26.0115	24.3513	22.4553	222.906	20.0171	26.6138
FGRAMPH1_01G04911	alcohol dehydrogenase 1	-1.91473	7.59703	0.00096127	0.0126087	21.7898	38.2086	183.181	232.751	326.703	357.526
FGRAMPH1_01G04919	hypothetical protein	-1.21872	4.10802	0.0017601	0.0203937	7.62642	13.3192	9.66258	15.5561	22.0627	33.5137
FGRAMPH1_01G04921	quinone oxidoreductase 2	-2.65629	6.53367	7.48229e-14	1.2347e-11	15.389	27.8492	32.6622	185.295	131.791	161.795
FGRAMPH1_01G04959	dihydroxy-acid dehydratase	-1.29848	7.28555	0.000876357	0.0116442	61.8284	76.6863	131.602	162.257	247.073	255.014
FGRAMPH1_01G05027	related to RTM1	-4.01278	7.96505	5.20363e-44	2.80202e-41	32.0037	27.5802	27.7629	488.542	495.898	426.384
FGRAMPH1_01G05035	taurine catabolism dioxygenase	-2.51313	7.33077	1.64981e-09	1.54855e-07	44.1243	42.9174	56.7506	438.329	171.826	211.221
FGRAMPH1_01G05061	60S ribosomal protein L16	-1.42648	9.72388	6.47344e-05	0.0014588	440.017	411.55	523.821	1395.72	1123.44	1177.91
FGRAMPH1_01G05077	dsba oxidoreductase	-1.60541	4.81285	0.00378026	0.0365196	16.7509	13.3192	11.4318	97.669	15.6338	13.3773
FGRAMPH1_01G05149	cytochrome-b5 reductase	-2.65558	1.15042	0.000536675	0.00792312	0.68093	0.941762	0	7.08888	1.75332	1.83058
FGRAMPH1_01G05151	cytochrome p450 oxidoreductase	-2.1258	0.32623	0.00225688	0.0246427	0.136186	0.672687	0.272185	2.55987	1.4611	0.985697
FGRAMPH1_01G05153	canalicular multispecific organic anion transporter 2	-2.14657	2.15189	0.000129413	0.00266941	1.08949	0.403612	3.13013	7.4827	6.13663	7.04069
FGRAMPH1_01G05205	hypothetical protein	-5.06332	1.84729	3.9361e-11	5.16284e-09	0.408558	0	0.136093	9.64875	7.1594	3.23872
FGRAMPH1_01G05215	alcohol dehydrogenase	-2.05983	1.58773	0.00545048	0.047721	2.04279	0.53815	0.680463	10.6333	1.75332	1.54895
FGRAMPH1_01G05309	hypothetical protein	-1.27584	3.69452	0.000235933	0.00421263	8.57972	6.59233	7.07682	18.9037	20.0171	15.0671
FGRAMPH1_01G05311	hypothetical protein	-1.52183	3.85239	5.0168e-05	0.00117993	10.4863	5.3815	6.12417	21.8574	23.6699	17.7425
FGRAMPH1_01G05355	unspecified product	-3.27724	6.3847	2.20064e-18	5.36065e-16	25.7392	9.41762	11.5679	134.295	150.64	168.413
FGRAMPH1_01G05377	dienelactone hydrolase	-3.16102	1.0222	0.000975053	0.0126943	0.544744	0	0.544371	8.27036	1.60721	0.422441
FGRAMPH1_01G05391	integral membrane	-1.34843	4.9494	0.000136673	0.00279103	20.2917	12.7811	18.7808	62.2246	35.3587	34.781
FGRAMPH1_01G05457	hypothetical protein	-1.67326	8.3614	0.00039928	0.0063729	163.287	71.3048	236.121	736.062	369.221	396.25
FGRAMPH1_01G05459	glycoside hydrolase family 16	-1.1136	6.83954	0.00462613	0.0418804	74.6299	67.9414	74.1705	257.366	107.245	104.765
FGRAMPH1_01G05465	hypothetical protein	-2.94605	3.61835	4.10628e-13	6.46328e-11	4.35795	2.1526	1.7692	22.2512	18.1177	23.7975
FGRAMPH1_01G05467	unnamed protein product	-1.76859	6.99122	9.42096e-08	5.84157e-06	62.6456	60.2728	49.946	188.052	205.869	195.168
FGRAMPH1_01G05507	malic acid transport	-1.22168	7.67682	0.000422466	0.00656877	139.999	126.6	101.389	300.293	255.693	302.327
FGRAMPH1_01G05513	gnat family	-2.2494	4.29273	1.79752e-07	1.06303e-05	7.62642	6.32326	6.26026	54.3481	23.6699	18.5874
FGRAMPH1_01G05561	D-serine dehydratase	-2.54784	3.25623	3.42241e-07	1.83323e-05	1.36186	1.47991	5.30761	17.5253	15.3416	15.0671
FGRAMPH1_01G05623	beta-fructofuranosidase	-2.09406	4.46285	0.000182989	0.00347339	8.44353	8.87947	7.62119	79.7499	13.0038	14.2222
FGRAMPH1_01G05639	homogentisate 1%2C2-dioxygenase	-1.51018	1.64842	0.00454463	0.0413298	1.49805	1.0763	1.9053	5.9074	4.52942	2.53465
FGRAMPH1_01G05807	short chain dehydrogenase reductase family	-1.65435	1.62505	0.00312343	0.0315768	1.22567	0.53815	2.31358	4.92283	4.82164	3.23872
FGRAMPH1_01G05861	hypothetical protein	-2.00923	5.36568	2.24005e-10	2.54644e-08	15.2528	18.5662	15.1063	49.0314	79.3379	68.5763
FGRAMPH1_01G05863	gnat family	-1.90281	5.61831	0.000320754	0.00544217	9.39683	9.28308	43.1414	37.6104	91.7573	101.808
FGRAMPH1_01G05871	hypothetical protein	-2.37781	1.80383	1.7201e-05	0.000488173	0.817116	0.53815	1.7692	7.08888	4.38331	5.0693
FGRAMPH1_01G05875	nik-1 (os-1p )	-1.33982	5.47419	1.24845e-05	0.000374571	19.8832	27.1766	28.0351	66.5567	54.6453	68.9988
FGRAMPH1_01G05877	isoprenylcysteine carboxyl methyltransferase	-1.4063	3.28629	0.000573284	0.00833741	5.03888	3.36344	7.21291	15.95	10.3738	15.2079
FGRAMPH1_01G05895	Quinidine resistance 1	-2.30263	3.66314	0.000481971	0.00735977	1.36186	4.43974	6.66854	2.9537	28.7837	29.8525
FGRAMPH1_01G05919	aminotransferase family	-1.06819	3.99981	0.00390849	0.0372509	7.08167	11.8393	11.5679	27.9617	20.0171	16.1936
FGRAMPH1_01G05963	glutamine amidotransferase	-1.51531	6.00764	0.00275715	0.028843	40.1749	34.1725	25.4493	206.759	33.0209	45.9053
FGRAMPH1_01G05965	glutamine amidotransferase	-2.77864	2.08877	0.000395615	0.00632427	1.49805	0.941762	0.680463	17.9191	1.75332	2.25302
FGRAMPH1_01G05985	60S ribosomal L25	-1.86363	8.43108	2.54259e-07	1.4372e-05	145.855	118.124	182.092	517.685	550.69	555.088
FGRAMPH1_01G05987	import inner membrane translocase subunit TIM8	-1.21245	5.29703	5.09115e-05	0.00119193	26.9648	23.9477	19.7334	52.5758	56.3986	54.7766
FGRAMPH1_01G06009	ribosomal l28e	-1.70375	8.10826	1.07607e-05	0.000331603	141.77	78.1663	168.619	472.198	397.566	396.109
FGRAMPH1_01G06027	hypothetical protein	-2.3894	7.6609	0.000373475	0.00606512	61.8284	69.4213	63.2831	844.167	84.3056	91.2473
FGRAMPH1_01G06039	FUSC3_FUSCU ame: Full	-1.88009	10.2257	0.000901174	0.0119429	445.192	480.164	609.287	4222.41	625.352	801.653
FGRAMPH1_01G06101	40S ribosomal protein S14	-1.36289	8.3692	0.000188747	0.00354324	145.991	172.208	236.801	525.168	480.557	421.878
FGRAMPH1_01G06103	60s ribosomal l7	-1.36547	8.97845	0.000142697	0.00287955	238.734	266.922	340.096	659.856	744.87	774.476
FGRAMPH1_01G06175	hypothetical protein	-2.89873	8.23335	0.000549773	0.00809313	98.7348	34.7107	80.0225	1433.92	74.8085	83.7842
FGRAMPH1_01G06201	COP9 signalosome complex subunit 5	-3.87572	5.42094	4.27933e-56	2.91879e-53	0	0	0	82.1128	73.0551	84.4883
FGRAMPH1_01G06213	40S ribosomal protein S19	-1.67649	8.67459	2.87059e-06	0.000109996	201.691	162.118	220.062	670.293	625.352	570.859
FGRAMPH1_01G06397	transporter mch4	-1.3935	2.9648	0.000400937	0.00638873	3.81321	4.03612	4.62715	8.46727	13.5883	10.7018
FGRAMPH1_01G06449	hypothetical protein	-3.13165	4.95251	0.000163289	0.00320058	5.71981	5.65057	7.62119	151.426	8.32829	7.32232
FGRAMPH1_01G06591	scp extracellular	-2.31019	4.7023	0.000332623	0.00554244	14.5719	4.03612	7.4851	100.032	14.611	15.2079
FGRAMPH1_01G06627	mitochondrial import inner membrane translocase subunit TIM44	-1.45267	6.76272	0.000134786	0.00276907	61.0113	47.3572	65.5967	243.976	126.678	105.892
FGRAMPH1_01G06631	37s ribosomal s11	-1.11725	5.82506	0.000394754	0.00632427	40.3111	25.4276	41.1	81.5221	72.3246	78.0108
FGRAMPH1_01G06713	50s ribosomal l18e	-1.62114	9.05349	2.2905e-05	0.000615069	218.715	198.308	364.728	866.418	761.673	776.87
FGRAMPH1_01G06721	guanine nucleotide-binding subunit beta	-1.60092	9.21191	3.27829e-05	0.000828153	243.501	222.39	415.899	943.608	835.605	895.717
FGRAMPH1_01G06729	hypothetical protein	-1.32473	10.2244	0.000266697	0.00466041	624.004	582.682	840.917	2036.48	1537.81	1554.87
FGRAMPH1_01G06785	isocitrate lyase	-2.07977	6.38763	0.000975244	0.0126943	24.6497	32.9617	38.3781	330.814	33.167	42.2441
FGRAMPH1_01G06959	hypothetical protein	-3.41754	2.50139	0.00070934	0.00975437	1.36186	1.34537	0.136093	28.3555	1.02277	1.68977
FGRAMPH1_01G06963	60S ribosomal L22	-1.56666	8.85554	7.05867e-05	0.00158371	170.096	214.587	316.415	889.654	571.876	615.497
FGRAMPH1_01G06965	related to carrier mitochondrial	-1.1633	4.59642	0.00411525	0.0386603	15.7976	13.0501	15.5146	56.3172	21.0399	22.3894
FGRAMPH1_01G07019	tubulin gamma chain	-2.76464	7.779	0.00023452	0.00420205	77.626	54.0841	37.2894	989.292	78.8996	80.8271
FGRAMPH1_01G07071	60S ribosomal protein L5	-1.844	8.64991	5.38192e-07	2.73942e-05	184.941	130.501	209.311	638.787	676.637	568.606
FGRAMPH1_01G07239	hypothetical protein	-2.92654	0.997401	0.000974822	0.0126943	0.953302	0	0.272185	7.08888	0.730551	1.97139
FGRAMPH1_01G07333	threonine dehydratase	-1.84365	5.38104	0.000517141	0.00772389	11.5758	14.1264	28.5795	137.445	29.0759	28.726
FGRAMPH1_01G07455	hypothetical protein	-3.35592	6.2481	4.79737e-05	0.00113353	10.0778	12.9156	17.556	373.741	20.3093	21.8261
FGRAMPH1_01G07463	DUF636 domain	-1.15894	6.10806	0.00102213	0.0131871	39.7663	34.9797	52.804	140.399	74.0779	70.6885
FGRAMPH1_01G07471	60s ribosomal l44	-1.49706	8.55876	2.75866e-05	0.000716341	169.007	184.451	238.026	586.605	550.251	532.839
FGRAMPH1_01G07509	hypothetical protein	-2.62309	4.09177	1.13482e-06	5.16017e-05	5.58363	2.01806	6.53245	54.545	13.8805	19.1507
FGRAMPH1_01G07523	aconitate hydratase	-1.26473	6.47631	0.00223162	0.0244975	38.6768	37.2669	80.5669	68.132	146.987	160.809
FGRAMPH1_01G07551	homoserine kinase	-1.56812	8.10991	0.000194743	0.00361127	144.766	106.688	166.169	210.106	490.054	538.05
FGRAMPH1_01G07553	eliciting plant response	-1.36433	10.18	0.00385775	0.0370598	741.669	964.768	240.34	1315.97	1719.43	1976.74
FGRAMPH1_01G07581	hypothetical protein FPSE_03649	-2.23476	9.68974	0.000194841	0.00361127	191.341	292.619	384.19	3052.75	434.24	599.726
FGRAMPH1_01G07633	60S ribosomal L30	-1.59813	8.45811	2.7374e-05	0.000714447	134.416	148.664	240.476	599.995	535.348	449.9
FGRAMPH1_01G07769	translation initiation factor eif-2b subunit beta	-1.03285	6.43993	0.00326308	0.032666	41.6729	52.066	76.7563	81.5221	126.093	141.095
FGRAMPH1_01G07843	hypothetical protein	-1.7234	1.3612	0.00533517	0.0470553	1.36186	0.672687	1.22483	7.4827	1.89943	1.68977
FGRAMPH1_01G07921	actin polymerization	-1.67538	7.20563	0.00277178	0.0289368	86.8867	72.7848	51.3069	510.596	75.1007	88.5719
FGRAMPH1_01G07931	60s acidic ribosomal p1	-1.68974	9.31011	1.6161e-05	0.000464446	306.146	230.597	364.184	1310.26	877.977	718.432
FGRAMPH1_01G08013	FMP21 protein	-1.7046	3.75579	0.00101114	0.0130783	10.7587	2.82529	5.17152	37.8073	11.6888	11.9692
FGRAMPH1_01G08113	unnamed protein product	-1.15261	4.26811	0.00157023	0.0185081	9.53302	13.1847	12.6566	17.1315	26.5921	34.781
FGRAMPH1_01G08115	hypothetical protein	-3.96792	1.87602	2.10179e-07	1.22877e-05	0.272372	0.269075	0.680463	13.3901	2.33776	4.36523
FGRAMPH1_01G08117	hypothetical protein	-3.27554	8.08684	5.25324e-10	5.42888e-08	29.1438	53.9495	69.4073	180.176	554.489	742.37
FGRAMPH1_01G08119	L-lactate dehydrogenase	-2.10355	6.62145	2.05323e-08	1.48983e-06	24.922	34.038	52.2596	115.588	154.146	208.264
FGRAMPH1_01G08137	NADH oxidase	-3.75591	4.32328	0.000404018	0.00638873	2.17898	4.43974	1.63311	107.712	3.06832	1.54895
FGRAMPH1_01G08247	hypothetical protein	-1.03797	5.44904	0.00412261	0.0386603	35.8169	24.4858	25.0411	89.2017	40.9109	45.4829
FGRAMPH1_01G08277	transporter mch4	-1.40507	5.44574	2.03897e-05	0.000559268	18.7937	29.4637	22.9997	48.8345	57.7136	82.0944
FGRAMPH1_01G08373	hypothetical protein	-1.46575	6.43796	0.000142338	0.00287798	31.8675	34.4416	71.5847	168.558	95.41	117.157
FGRAMPH1_01G08419	unnamed protein product	-3.25695	0.756415	0.000613744	0.00874359	0.272372	0	0.544371	6.69505	0.584441	1.12651
FGRAMPH1_01G08475	hypothetical protein	-1.1707	3.88826	0.000734873	0.00997147	9.53302	9.28308	8.02947	15.5561	24.1082	20.6996
FGRAMPH1_01G08501	s gene 30 kDa polypeptide	-1.14783	4.95816	0.000247052	0.004373	17.4318	17.8935	22.1831	51.1974	38.5731	37.8789
FGRAMPH1_01G08527	fad linked oxidase	-2.36125	3.46655	0.00304338	0.0309666	5.44744	2.82529	2.44967	49.6221	3.21443	2.67546
FGRAMPH1_01G08539	hypothetical protein	-2.07176	5.37789	2.68041e-05	0.000701362	17.2956	16.8172	13.4732	16.7376	75.1007	108.145
FGRAMPH1_01G08665	acetylxylan esterase 2 precursor	-2.23742	2.20011	0.0011032	0.0139688	0.817116	0.941762	2.72185	1.18148	8.03607	11.9692
FGRAMPH1_01G08679	membrane primary amine oxidase	-1.19846	8.64725	0.00222874	0.0244975	212.178	265.308	252.18	820.931	435.847	418.076
FGRAMPH1_01G08743	ATP-dependent permease PDR12	-3.03725	0.171466	0.000965271	0.0126288	0.272372	0	0.272185	3.54444	1.02277	0.422441
FGRAMPH1_01G08809	DNA binding regulatory	-2.22873	0.410715	0.00243161	0.0261047	0.68093	0.269075	0.136093	1.57531	0.730551	2.95709
FGRAMPH1_01G08839	unspecified product	-4.74543	2.0664	7.51861e-12	1.0395e-09	0.544744	0.134537	0.136093	12.2086	6.13663	5.0693
FGRAMPH1_01G08877	hypothetical protein	-3.90238	1.14349	4.5028e-06	0.000161643	0.272372	0.269075	0.136093	0.59074	4.96775	5.21011
FGRAMPH1_01G08879	hypothetical protein	-3.52074	0.577293	3.41099e-05	0.000853248	0	0.403612	0.136093	0.787653	3.65276	2.25302
FGRAMPH1_01G09009	aromatic and neutral aliphatic amino acid permease	-2.7173	6.19066	1.06559e-14	1.91264e-12	19.6108	16.6826	21.3666	189.824	93.6567	96.3166
FGRAMPH1_01G09023	quinate utilization oxidoreductase	-3.13722	1.36046	7.39725e-05	0.00164168	0.136186	0.672687	0.544371	0.59074	6.13663	5.49174
FGRAMPH1_01G09185	Ubiquitin fusion degradation 1 like	-2.48695	6.40262	0.000782092	0.0105146	29.4162	22.3332	25.0411	379.058	29.3682	22.5302
FGRAMPH1_01G09197	hypothetical protein	-1.58487	1.5886	0.00449538	0.0410645	2.31516	0.403612	1.36093	2.16605	6.13663	3.94279
FGRAMPH1_01G09333	short chain dehydrogenase reductase family	-3.47802	0.215879	5.08459e-05	0.00119193	0.272372	0	0.136093	2.75679	1.16888	1.26732
FGRAMPH1_01G09389	unnamed protein product	-1.77203	0.647083	0.00460084	0.0417298	0.272372	0.807225	0.680463	3.54444	1.60721	1.12651
FGRAMPH1_01G09399	hypothetical protein	-1.9109	3.67763	0.000460793	0.00707864	5.856	4.70881	5.17152	3.93826	34.9204	20.2772
FGRAMPH1_01G09423	DUF895 domain membrane	-1.86188	3.01958	0.00324294	0.0324961	3.54084	3.76705	2.99404	29.9308	4.38331	3.52035
FGRAMPH1_01G09579	hypothetical protein	-2.02395	4.40187	0.0044281	0.0406678	9.12446	10.3594	5.44371	88.414	7.30551	6.05499
FGRAMPH1_01G09651	long-chain-fatty-acid- ligase	-1.2356	6.00911	2.669e-05	0.000700168	41.4005	36.8633	36.4728	81.3252	93.5106	95.3309
FGRAMPH1_01G09655	acriflavine sensitivity control acr-2	-1.77366	7.49867	3.64876e-06	0.000133323	102.003	89.6019	53.6205	359.367	254.378	225.02
FGRAMPH1_01G09663	hypothetical protein	-1.99343	5.47859	0.00122235	0.0152325	31.0504	7.5341	14.9702	161.075	28.1993	24.3608
FGRAMPH1_01G09683	import inner membrane translocase subunit TIM16	-1.03895	5.24497	0.00102177	0.0131871	27.7819	18.2971	27.899	48.2437	58.298	45.4829
FGRAMPH1_01G09687	60s ribosomal l13	-1.85797	9.07358	9.60489e-07	4.50769e-05	194.474	202.21	301.99	1032.22	747.208	753.495
FGRAMPH1_01G09751	homogentisate 1%2C2-dioxygenase	-1.45793	6.78231	0.000740875	0.0100263	56.5172	55.0258	64.3718	288.478	102.131	93.0779
FGRAMPH1_01G09805	unnamed protein product	-1.76972	0.751208	0.00457112	0.041497	1.22567	0	0.680463	2.16605	2.33776	2.11221
FGRAMPH1_01G09829	cytochrome c heme lyase	-1.48588	5.18407	1.11962e-06	5.11375e-05	21.7898	15.8754	19.3252	56.5141	55.3758	47.8767
FGRAMPH1_01G09859	related to hexokinase	-1.20173	5.63962	0.00432098	0.0399711	35.6807	25.4276	29.1238	124.449	39.0114	44.4972
FGRAMPH1_01G09995	dihydroxy-2-butanone 4-phosphate synthase	-1.76828	6.66401	0.000708636	0.00975437	36.9064	48.0299	52.9401	340.463	68.818	60.8316
FGRAMPH1_01G09997	3-demethylubiquinone-9 3-o-methyltransferase	-1.47362	6.4554	0.000265549	0.00465211	60.6028	42.9174	35.5202	209.91	78.7535	97.8656
FGRAMPH1_01G10065	60S ribosomal protein L8	-1.83714	8.6498	6.66472e-07	3.31004e-05	150.213	150.682	225.778	714.007	589.263	578.745
FGRAMPH1_01G10137	methylcrotonoyl-CoA carboxylase subunit beta	-2.04959	4.42885	3.7607e-05	0.00092268	7.35404	10.6285	6.94073	66.7536	20.1632	16.7568
FGRAMPH1_01G10139	isovaleryl-CoA dehydrogenase	-2.3545	4.67951	2.24624e-06	9.22945e-05	12.2567	7.66863	5.03543	78.1746	23.0854	26.8954
FGRAMPH1_01G10263	Nascent polypeptide-associated complex subunit alpha	-1.26407	7.83972	0.000534864	0.00791375	128.56	104.536	170.524	378.861	317.936	272.756
FGRAMPH1_01G10265	60S ribosomal protein L14-B	-1.58566	8.8691	1.26154e-05	0.000376293	227.158	188.487	285.114	699.436	739.464	664.5
FGRAMPH1_01G10349	hypothetical protein	-1.44193	8.61622	0.00341359	0.0337335	203.462	193.061	236.665	1186.99	259.638	274.024
FGRAMPH1_01G10369	Cyanobacterial phytochrome B	-1.46484	3.39166	0.00275175	0.0288284	5.58363	4.70881	6.12417	29.537	6.42885	9.71615
FGRAMPH1_01G10409	2-oxoisovalerate dehydrogenase subunit beta	-1.99869	4.26792	5.65992e-05	0.00129545	9.26065	9.55216	4.08278	55.1357	20.8938	15.912
FGRAMPH1_01G10501	hypothetical protein FPSE_11556	-3.0922	7.70395	0.000315559	0.00538082	51.7507	42.6484	36.8811	1025.92	39.742	54.4949
FGRAMPH1_01G10527	60s ribosomal l37	-1.83043	9.01947	1.20472e-06	5.40961e-05	214.084	176.648	292.327	959.952	780.96	688.58
FGRAMPH1_01G10545	60s ribosomal protein L24	-1.38023	9.33016	0.000126334	0.00261117	354.901	294.099	422.432	1011.74	887.912	889.521
FGRAMPH1_01G10559	glutathione s-transferase	-1.74499	8.97778	0.00282609	0.0293541	255.893	293.695	145.347	1770.84	253.209	305.707
FGRAMPH1_01G10643	40S ribosomal protein S4	-1.43122	9.0814	0.000233555	0.0041921	206.322	286.834	385.687	987.126	688.618	694.494
FGRAMPH1_01G10695	hypothetical protein	-1.46851	5.31248	0.00142231	0.0171803	25.1944	16.8172	20.9583	110.271	36.6737	27.7403
FGRAMPH1_01G10719	glucose repressible grg1	-2.80253	8.34817	0.00501622	0.0447437	133.326	65.2507	46.5437	1644.42	34.482	31.6831
FGRAMPH1_01G10723	pre-rrna-processing tsr2	-1.24988	3.10143	0.00121452	0.0151719	5.99218	5.24696	3.53841	13.7839	11.2505	10.2794
FGRAMPH1_01G10739	unnamed protein product	-1.76217	0.972118	0.00301762	0.0308427	0.953302	0.672687	0.680463	3.74135	2.48388	1.83058
FGRAMPH1_01G10867	abc1 containing	-1.30191	4.15808	0.00301764	0.0308427	13.21	10.2248	7.07682	42.7302	16.9488	15.912
FGRAMPH1_01G10879	hypothetical protein	-1.21014	3.37531	0.00183714	0.0210952	6.12837	4.57427	7.62119	18.5098	12.4194	11.6875
FGRAMPH1_01G10887	hypothetical protein	-1.04363	3.88541	0.00300454	0.0307702	8.17116	12.3774	7.89338	20.6759	16.3644	21.6853
FGRAMPH1_01G10937	ATPase	-2.48513	3.09923	0.00386715	0.0371152	2.45135	4.17066	1.08874	39.5796	2.33776	1.68977
FGRAMPH1_01G10969	atp synthase mitochondrial f1 complex assembly factor 2	-1.05667	5.99644	0.00083019	0.0111028	53.2487	37.5359	33.0705	96.4875	75.3929	85.8964
FGRAMPH1_01G10975	hypothetical protein	-1.3355	9.46845	0.000374698	0.00607534	439.472	279.434	486.94	899.5	1056.96	1086.66
FGRAMPH1_01G11025	ubx domain-containing 7	-1.53492	7.61969	0.0032965	0.0328398	110.174	77.6281	114.726	640.559	117.765	118.706
FGRAMPH1_01G11027	Mitochondrial intermembrane space cysteine motif-containing MIC17	-1.99635	7.34751	0.000718994	0.00982815	67.5483	51.9315	76.2119	603.539	88.689	88.9943
FGRAMPH1_01G11111	50S ribosomal L21e	-1.37011	9.10277	0.000202796	0.0037183	288.17	235.441	396.166	795.333	795.132	787.149
FGRAMPH1_01G11113	40S ribosomal protein S9	-1.4416	9.29377	9.49507e-05	0.00204261	261.205	310.781	440.94	898.909	935.106	917.402
FGRAMPH1_01G11307	Mitochondrial zinc maintenance mitochondrial	-1.52327	4.28132	1.68715e-05	0.000482157	12.9377	7.66863	9.11821	34.8536	22.6471	28.1628
FGRAMPH1_01G11325	gluconate 5-dehydrogenase	-2.23214	7.68699	4.84946e-06	0.000171086	86.0696	107.092	23.544	297.142	351.687	369.495
FGRAMPH1_01G11391	hpp family	-2.45955	1.05897	0.000516324	0.00772297	0.272372	0.672687	0.680463	0.787653	2.92221	5.35092
FGRAMPH1_01G11395	Lysophospholipase 2	-2.52731	0.636059	0.00333084	0.0331497	0.136186	0	0.952649	0.393826	3.65276	2.39383
FGRAMPH1_01G11451	ABC transporter CDR4	-2.21122	2.86053	0.00143555	0.0173197	2.17898	2.69075	2.72185	29.1432	2.7761	3.66116
FGRAMPH1_01G11459	fumarylacetoacetase	-2.82249	2.61076	1.3013e-09	1.23274e-07	1.08949	1.34537	1.9053	12.4055	11.3966	7.32232
FGRAMPH1_01G11461	maleylacetoacetate isomerase	-4.74604	0.149032	5.13397e-06	0.000179269	0	0.134537	0	2.55987	1.02277	1.54895
FGRAMPH1_01G11523	unnamed protein product	-4.7661	2.26998	2.30318e-09	2.10391e-07	0.272372	0.269075	0.408278	18.5098	6.28274	2.67546
FGRAMPH1_01G11615	Pepsin A	-1.37817	4.49484	0.000266934	0.00466041	9.53302	13.4537	14.1536	18.7068	33.8976	43.7931
FGRAMPH1_01G11687	hypothetical protein	-1.3373	3.14096	0.00548165	0.047888	4.49414	3.90159	6.12417	4.72592	15.7799	16.0528
FGRAMPH1_01G11689	amino acid transporter	-2.47213	7.24897	0.000121464	0.00253095	35.136	32.9617	71.1765	602.751	73.6396	96.8799
FGRAMPH1_01G11691	Feruloyl esterase	-1.54802	4.83455	0.00339494	0.0335915	14.5719	14.3955	14.4258	96.2906	16.2182	14.7854
FGRAMPH1_01G11699	dj-1 family	-4.79359	5.39342	1.50276e-44	8.77237e-42	2.58753	1.0763	5.03543	109.484	62.9735	70.2661
FGRAMPH1_01G11703	hypothetical protein	-3.40992	1.27894	2.20381e-07	1.25962e-05	0.544744	0	0.544371	4.33209	4.38331	3.37953
FGRAMPH1_01G11833	hypothetical protein	-3.35804	-0.193795	0.00100528	0.013019	0	0	0.272185	0.196913	1.16888	1.83058
FGRAMPH1_01G11851	hexokinase	-2.82918	5.76275	0.000497645	0.00756523	15.5252	12.2429	12.3844	259.729	14.7571	11.4059
FGRAMPH1_01G11915	formaldehyde dehydrogenase	-1.89941	1.14532	0.00116364	0.0146308	0.817116	0.807225	0.816556	1.96913	4.38331	2.81628
FGRAMPH1_01G11969	unnamed protein product	-2.18837	3.02978	4.39149e-08	2.91749e-06	2.45135	3.2289	2.85795	15.7531	10.3738	13.0957
FGRAMPH1_01G11971	phytoene dehydrogenase	-2.88965	6.84984	4.55092e-17	9.7001e-15	24.2411	22.1987	35.6563	161.469	199.294	247.832
FGRAMPH1_01G11973	bifunctional lycopene cyclase phytoene synthase	-2.16353	3.61584	6.24073e-09	4.91145e-07	2.85991	5.3815	4.89934	21.2666	18.8482	19.0099
FGRAMPH1_01G12007	hypothetical protein	-1.25004	4.8457	0.000182349	0.00347339	22.7431	14.53	13.3371	45.0931	41.7875	33.6545
FGRAMPH1_01G12049	sps19-peroxisomal -dienoyl- reductase	-1.84798	0.939852	0.0036028	0.0351385	0.68093	0.672687	0.816556	5.11974	1.02277	1.97139
FGRAMPH1_01G12109	lipid phosphate phosphatase 1	-4.49489	6.84836	7.60039e-06	0.000248433	11.0311	6.18872	12.1122	622.049	17.9716	22.671
FGRAMPH1_01G12133	hypothetical protein	-2.76017	0.732247	0.00266419	0.0281584	0.272372	0	0.816556	5.31666	2.19165	0.281628
FGRAMPH1_01G12151	D-lactate dehydrogenase (cytochrome)	-1.61574	2.73209	0.00231403	0.0250776	2.31516	2.69075	4.35497	2.75679	10.2277	15.6303
FGRAMPH1_01G12177	GNAT family N-acetyltransferase	-1.91487	0.663955	0.0046929	0.0423023	0.408558	0	1.22483	1.96913	2.7761	1.54895
FGRAMPH1_01G12195	hypothetical protein	-2.62801	2.26255	2.69149e-06	0.000105068	0.953302	0.672687	2.17748	12.0117	6.42885	5.49174
FGRAMPH1_01G12205	formate transporter	-1.28853	6.05623	4.08798e-05	0.000988749	29.5524	38.3432	47.6324	85.8542	87.2278	109.131
FGRAMPH1_01G12207	hypothetical protein	-1.26476	3.22302	0.000739559	0.0100218	6.40074	5.51604	4.08278	11.6179	14.4649	12.3916
FGRAMPH1_01G12219	mfs sp major inositol transporter	-1.9977	5.49043	0.00315411	0.0317752	18.3851	23.1404	12.3844	183.523	13.7344	18.4466
FGRAMPH1_01G12245	peroxiredoxin 1	-2.06117	8.93863	0.00199776	0.0226597	233.15	191.043	144.803	1971.5	207.184	196.294
FGRAMPH1_01G12253	hypothetical protein	-2.08752	3.26822	2.99541e-07	1.63883e-05	3.13228	2.42167	5.17152	18.3129	13.7344	13.7998
FGRAMPH1_01G12257	hypothetical protein	-2.30413	3.60507	0.00220328	0.0243432	5.44744	5.51604	1.22483	51.0005	4.96775	4.64686
FGRAMPH1_01G12271	demethylmenaquinone methyltransferase	-1.07922	6.45192	0.00155811	0.0183865	45.8947	59.1965	63.147	165.998	92.6339	97.1615
FGRAMPH1_01G12275	ethanolamine utilization	-4.34548	-0.105603	5.47898e-05	0.00125685	0	0	0.136093	0.59074	1.31499	1.83058
FGRAMPH1_01G12313	Retinol dehydrogenase 12	-1.6725	2.32211	0.00154434	0.018245	1.36186	1.21084	4.21887	7.67962	8.32829	5.77337
FGRAMPH1_01G12327	hypothetical protein	-3.27791	6.87903	7.05017e-08	4.48014e-06	18.3851	19.2389	28.3073	478.105	79.7762	82.3761
FGRAMPH1_01G12329	Chitinase A1	-1.72491	4.11696	5.76955e-06	0.000195458	6.40074	10.4939	6.94073	36.8228	21.7704	20.5588
FGRAMPH1_01G12345	tannase and feruloyl esterase	-2.32568	-0.00572945	0.00463563	0.0418968	0	0.269075	0.408278	0.393826	1.02277	2.11221
FGRAMPH1_01G12373	hypothetical protein	-3.35893	0.851571	7.13631e-05	0.00159763	0.272372	0.403612	0.136093	6.10431	2.19165	0.704069
FGRAMPH1_01G12383	sugar transporter	-1.44241	4.34192	0.00158598	0.0185867	4.9027	7.39956	20.0056	25.4018	32.7287	29.7117
FGRAMPH1_01G12387	unnamed protein product	-1.51172	2.72823	0.000502558	0.00760676	4.49414	2.95982	2.44967	6.89196	9.49717	11.8284
FGRAMPH1_01G12417	glycerol kinase	-2.1039	1.6625	0.000235893	0.00421263	0.68093	0.941762	1.63311	2.55987	6.28274	5.21011
FGRAMPH1_01G12419	aquaglyceroporin like other eukaryote	-1.33964	2.36235	0.00337893	0.0335204	2.04279	2.42167	3.8106	5.11974	8.76662	7.04069
FGRAMPH1_01G12421	glycerol-3-phosphate dehydrogenase	-1.40486	8.17413	0.00275102	0.0288284	119.435	95.7907	259.393	223.89	478.95	553.821
FGRAMPH1_01G12507	beta- insoluble isoenzyme 3	-2.28744	5.61575	4.00211e-09	3.38393e-07	13.3462	13.8574	22.5914	127.797	59.7591	56.0439
FGRAMPH1_01G12575	related to the plant PR-1 class of pathogen related s	-1.48306	5.23844	5.99558e-06	0.000202445	16.0699	17.6244	25.5854	68.7227	49.2392	48.0175
FGRAMPH1_01G12649	polyketide synthase	-3.04398	3.32936	3.71952e-09	3.19785e-07	1.63423	2.01806	2.72185	30.5216	12.5655	10.1386
FGRAMPH1_01G12663	pot family proton-dependent oligopeptide transporter	-2.11165	9.43728	1.07803e-07	6.56505e-06	201.283	243.244	336.829	1499.49	846.855	1030.9
FGRAMPH1_01G12681	NADPH2 dehydrogenase chain OYE2	-1.66912	3.82055	0.00229582	0.0249613	5.03888	9.01401	5.98808	47.0623	8.76662	8.30801
FGRAMPH1_01G12707	hypothetical protein	-2.15207	2.24792	0.000518144	0.0077276	1.49805	0.672687	2.72185	1.96913	10.3738	9.43452
FGRAMPH1_01G12735	dentin sialophospho precursor	-1.63366	9.65936	7.26464e-05	0.00161575	343.597	238.669	599.897	1296.67	1238.58	1133.13
FGRAMPH1_01G12737	large-conductance mechanosensitive channel	-1.71532	9.65248	3.41958e-05	0.00085331	306.827	236.382	583.702	1308.49	1233.61	1158.48
FGRAMPH1_01G12755	30 kda heat shock	-8.99102	10.3879	1.83155e-05	0.000510588	4.9027	6.4578	4.35497	8019.09	1.60721	3.66116
FGRAMPH1_01G12781	inactive purple acid phosphatase 16	-1.38875	2.84937	0.00230828	0.0250622	2.17898	3.76705	5.5798	12.7994	6.72107	10.8427
FGRAMPH1_01G12797	ibr finger	-2.85086	-0.19445	0.00121616	0.0151738	0.272372	0.134537	0	1.77222	1.02277	0.563255
FGRAMPH1_01G12799	general amidase	-1.33148	4.92101	0.000526975	0.00783646	17.0232	14.9337	19.3252	69.7073	32.4365	27.3179
FGRAMPH1_01G12805	aat family amino acid transporter	-4.47495	2.48674	7.18632e-12	1.00717e-09	0.272372	0.269075	0.816556	17.9191	6.57496	7.04069
FGRAMPH1_01G12849	phenolic acid decarboxylase padc	-2.12827	7.06453	9.11042e-06	0.000285916	54.7468	49.3752	45.1828	410.17	113.528	129.549
FGRAMPH1_01G12865	Gluconate 5-dehydrogenase	-1.45492	6.21464	0.00375876	0.0363477	27.2372	34.5761	57.0228	231.57	37.8426	56.748
FGRAMPH1_01G12891	nfx1-type zinc finger-containing 1	-1.64828	3.42445	0.000727444	0.00989692	2.45135	2.95982	9.79867	15.95	15.7799	16.0528
FGRAMPH1_01G12903	small secreted	-3.14299	6.47531	3.24532e-23	1.00615e-20	24.2411	16.6826	13.201	147.291	154.877	176.299
FGRAMPH1_01G12909	unnamed protein product	-2.52441	7.04	0.00040372	0.00638873	41.5367	41.7066	33.6149	573.805	59.0286	39.9911
FGRAMPH1_01G12911	Altered inheritance rate of mitochondria 38 like	-3.34312	6.74389	0.000101284	0.00214543	20.1555	16.5481	20.9583	535.998	27.1765	22.671
FGRAMPH1_01G12925	alanyl-trna synthetase	-3.67265	4.61927	0.000216576	0.00392871	3.94939	4.97789	1.7692	129.766	3.65276	3.80197
FGRAMPH1_01G12983	hybrid signal transduction histidine kinase k	-1.49163	3.89841	1.57581e-05	0.000455426	7.7626	6.18872	9.11821	19.1006	23.9621	21.8261
FGRAMPH1_01G12985	acetylornithine deacetylase	-1.46538	1.45122	0.00405444	0.038161	1.22567	1.61445	1.08874	4.72592	3.36054	2.95709
FGRAMPH1_01G12993	unnamed protein product	-1.7105	1.52064	0.00213752	0.0237965	2.04279	0.807225	0.816556	5.9074	3.65276	2.67546
FGRAMPH1_01G12997	transcription factor	-1.80719	4.29073	1.73782e-07	1.03974e-05	9.80539	8.87947	7.07682	31.8999	22.7932	35.6259
FGRAMPH1_01G13037	hypothetical protein	-1.78837	2.02431	0.000973987	0.0126943	2.04279	0.807225	2.31358	10.2395	4.2372	3.66116
FGRAMPH1_01G13057	heterokaryon incompatibility partial	-1.37752	2.57408	0.000668348	0.00930322	2.99609	3.76705	2.72185	8.07344	8.91273	7.74476
FGRAMPH1_01G13073	hypothetical protein	-2.69321	2.49841	4.7937e-07	2.47484e-05	1.49805	0.807225	2.04139	14.9654	6.57496	7.04069
FGRAMPH1_01G13099	hypothetical protein	-3.95427	0.594191	2.12591e-05	0.000580005	0	0	0.408278	1.96913	0.876662	4.22441
FGRAMPH1_01G13119	trichothecene efflux pump	-1.53277	1.40725	0.00254162	0.0270305	1.22567	1.0763	1.36093	3.54444	2.92221	4.22441
FGRAMPH1_01G13121	cytochrome P450	-4.0642	2.48878	3.20766e-10	3.49123e-08	0.953302	0.403612	0.408278	3.74135	11.1044	15.3487
FGRAMPH1_01G13123	trichothecene biosynthesis gene	-1.93826	0.6792	0.00229445	0.0249613	0.408558	0.403612	0.816556	1.77222	2.04554	2.53465
FGRAMPH1_01G13125	chitin deacetylase	-1.7994	3.89165	3.43872e-06	0.000127469	7.08167	4.43974	8.02947	30.7185	20.7477	16.8977
FGRAMPH1_01G13147	hypothetical protein	-1.77892	7.95878	5.33432e-06	0.000182526	145.719	120.276	70.496	352.672	476.466	325.702
FGRAMPH1_01G13157	HECT-type ubiquitin ligase-interacting creD	-6.69324	5.08332	2.23395e-06	9.22945e-05	1.22567	0.53815	0.136093	197.701	2.62999	1.97139
FGRAMPH1_01G13169	sh3 ysc84 1	-1.17476	2.55173	0.0038318	0.0368797	3.54084	3.63251	3.13013	6.49814	7.59774	9.1529
FGRAMPH1_01G13173	unspecified product	-1.75163	8.7688	2.35414e-06	9.59568e-05	252.897	183.778	162.222	592.512	783.151	641.125
FGRAMPH1_01G13181	Phosphoethanolamine N-methyltransferase 3	-1.42047	4.96898	4.82454e-06	0.000170795	13.6186	18.4316	18.6447	41.5487	45.8786	48.2991
FGRAMPH1_01G13223	hypothetical protein	-4.83782	2.96307	3.51027e-22	1.05628e-19	0	0.672687	0.816556	16.9345	10.0816	17.1793
FGRAMPH1_01G13225	hypothetical protein	-4.83483	4.04228	3.50163e-42	1.70596e-39	0.817116	0.403612	2.04139	33.6722	27.3226	33.5137
FGRAMPH1_01G13331	alpha-glucuronidase precursor	-1.96638	2.48498	2.16127e-05	0.000586524	1.77042	2.01806	2.72185	5.9074	11.8349	7.74476
FGRAMPH1_01G13333	hypothetical protein	-1.61032	3.90256	0.000412644	0.006502	5.99218	3.90159	11.8401	12.6024	28.3454	25.3465
FGRAMPH1_01G13375	hypothetical protein	-3.0655	4.80587	0.00173546	0.0201767	5.44744	6.72687	5.71589	144.14	3.79887	2.39383
FGRAMPH1_01G13481	argininosuccinate lyase	-1.48029	7.72729	0.00185189	0.0212407	57.7429	89.4674	187.808	152.805	385.731	396.109
FGRAMPH1_01G13497	o-methylsterigmatocystin oxidoreductase	-2.36334	3.27862	6.77263e-08	4.33067e-06	3.26846	1.61445	4.35497	21.0697	13.1499	13.6589
FGRAMPH1_01G13519	oxidoreductase	-1.3674	4.04091	0.00419726	0.0390739	7.62642	11.4357	8.16556	43.9117	14.9033	11.8284
FGRAMPH1_01G13537	Isoamyl alcohol oxidase	-1.70975	4.30749	0.00396365	0.0375467	8.85209	12.6465	6.12417	71.0857	10.2277	9.43452
FGRAMPH1_01G13545	hypothetical protein	-1.67563	3.59247	0.000721523	0.00982943	7.7626	5.51604	3.6745	32.8845	10.9583	10.7018
FGRAMPH1_01G13577	hypothetical protein	-1.15418	2.90393	0.00322606	0.0323587	5.44744	4.3052	3.6745	9.05801	11.981	8.87127
FGRAMPH1_01G13579	hypothetical protein	-2.15067	8.766	6.50977e-09	5.08408e-07	152.937	187.545	139.359	546.434	768.979	815.312
FGRAMPH1_01G13581	nonribosomal peptide synthetase	-2.12831	8.34321	8.45157e-10	8.31423e-08	115.35	122.16	124.933	549.191	519.276	516.364
FGRAMPH1_01G13585	alpha beta-hydrolase	-2.37536	9.51721	2.47853e-10	2.75629e-08	230.154	303.786	176.24	1090.11	1243.84	1351.11
FGRAMPH1_01G13603	related to aerobactin siderophore biosynthesis iucB	-1.46532	5.3916	1.72362e-05	0.000488173	21.6536	23.5441	21.3666	73.6456	74.0779	36.33
FGRAMPH1_01G13617	transmembrane amino acid transporter	-2.11543	7.23394	2.29112e-07	1.30225e-05	57.4705	66.7306	44.9106	381.618	194.911	156.726
FGRAMPH1_01G13619	unnamed protein product	-1.34408	3.64381	0.0055731	0.0484027	5.71981	11.5702	3.53841	32.0969	11.2505	9.85697
FGRAMPH1_01G13625	major facilitator superfamily transporter	-3.42877	6.744	2.66477e-05	0.000700168	15.1166	20.8533	18.6447	523.592	25.8615	39.4279
FGRAMPH1_01G13739	glutathione s-transferase p 10	-4.25294	3.14021	9.16407e-07	4.36082e-05	0.817116	0.53815	1.22483	42.7302	4.82164	2.81628
FGRAMPH1_01G13861	sphingosine n-acyltransferase lag1	-1.00544	7.43418	0.00384792	0.0370001	117.665	119.873	106.969	293.795	201.194	196.858
FGRAMPH1_01G13863	sphingosine n-acyltransferase lag1	-1.301	4.21504	0.000713927	0.00979113	13.3462	9.95577	8.43775	38.7919	20.4554	19.2915
FGRAMPH1_01G13875	hypothetical protein	-1.02156	4.94061	0.00363299	0.0353992	23.6964	25.1585	11.4318	42.9271	42.8103	36.7524
FGRAMPH1_01G13877	hypothetical protein	-1.09508	4.87345	0.00221518	0.0243956	24.7859	20.4497	10.343	38.7919	43.1025	36.8932
FGRAMPH1_01G13947	tri15- transcription factor	-2.77625	1.8542	4.6043e-06	0.000164643	0.408558	1.34537	0.816556	10.2395	3.79887	4.0836
FGRAMPH1_01G13949	ATPase	-2.16754	7.03102	7.29225e-06	0.00024302	39.7663	57.582	45.3189	400.718	110.898	129.83
FGRAMPH1_01G13963	transporter MCH4	-10.8961	4.13684	3.56581e-28	4.16104e-25	0	0	0	14.3747	55.0836	34.4994
FGRAMPH1_01G13965	aminotransferase class-iii	-7.21335	3.05405	8.24257e-43	4.21649e-40	0	0	0.272185	12.2086	22.501	13.5181
FGRAMPH1_01G13971	glycoside hydrolase family 13	-2.54786	1.19052	7.24244e-05	0.00161432	0.68093	0.269075	0.816556	5.51357	3.50665	1.68977
FGRAMPH1_01G13985	unnamed protein product	-1.71414	1.15331	0.00308452	0.0313073	1.22567	1.21084	0.272185	1.77222	3.06832	4.0836
FGRAMPH1_01G13999	probable beta-galactosidase	-1.58211	2.44287	0.0023559	0.0254254	3.54084	2.82529	1.36093	2.9537	11.6888	8.44883
FGRAMPH1_01G14041	mannosyl-oligosaccharide alpha-1%2C2-mannosidase	-3.59909	0.624327	9.4004e-06	0.000293218	0	0	0.544371	1.96913	3.36054	1.83058
FGRAMPH1_01G14097	related to thioredoxin	-1.20287	6.43163	0.00010391	0.0021965	51.3421	61.08	43.9579	132.72	108.998	118.424
FGRAMPH1_01G14103	hypothetical protein	-1.47566	2.28735	0.00455984	0.0414313	1.77042	1.0763	4.49106	7.67962	8.91273	3.94279
FGRAMPH1_01G14147	endo-beta- -glucanase d	-3.31074	3.11949	5.78048e-16	1.15961e-13	1.49805	1.61445	1.49702	12.0117	16.0721	18.0242
FGRAMPH1_01G14149	hypothetical protein	-2.17301	2.11268	0.000247027	0.004373	1.77042	1.21084	1.49702	13.587	3.21443	3.80197
FGRAMPH1_01G14177	Aspartate other partial	-6.19013	-0.106076	2.06218e-05	0.000564121	0	0	0	0.393826	2.33776	1.12651
FGRAMPH1_01G14181	Major facilitator superfamily general substrate partial	-2.46136	2.36456	2.83213e-06	0.000109342	1.49805	1.34537	1.63311	3.93826	10.0816	10.7018
FGRAMPH1_01G14247	hypothetical protein	-1.32818	6.57322	0.00169145	0.0197098	45.6223	61.6181	55.1175	240.037	86.7895	81.2496
FGRAMPH1_01G14253	NADH oxidase	-5.50625	5.60316	9.03541e-06	0.000285313	2.72372	1.88352	1.63311	278.829	4.96775	2.39383
FGRAMPH1_01G14287	unspecified product	-1.2099	3.16008	0.00247489	0.0265137	4.35795	6.4578	4.89934	15.5561	12.7116	8.30801
FGRAMPH1_01G14341	pho36-regulatory role in lipid and phosphate metabolism	-1.58386	5.68726	0.00373814	0.0362168	25.3306	28.2529	23.544	179.585	25.131	26.8954
FGRAMPH1_01G14363	alpha- -mannosyltransferase cmt1	-2.04161	6.05458	3.33351e-06	0.000124647	21.9259	25.024	30.7569	194.353	55.668	70.4069
FGRAMPH1_01G14365	unnamed protein product	-1.12414	6.00884	0.00108102	0.013739	31.0504	34.307	55.6619	66.5567	85.0362	112.088
FGRAMPH1_01G14407	unspecified product	-2.68987	7.60222	4.52128e-08	2.98434e-06	64.5522	74.6683	17.0116	342.432	324.803	341.192
FGRAMPH1_01G14419	unspecified product	-2.88215	2.4544	9.72165e-05	0.00206782	0.68093	0.672687	2.44967	21.0697	4.82164	2.67546
FGRAMPH1_01G14457	hypothetical protein	-1.22669	10.8118	0.000483367	0.00737008	1088.13	1165.5	974.832	2805.23	2473.36	2277.1
FGRAMPH1_01G14559	external NADH-ubiquinone oxidoreductase 1	-1.37281	6.71825	3.9148e-05	0.000955903	49.2993	49.3752	76.8924	155.955	159.699	139.124
FGRAMPH1_01G14577	40S ribosomal protein S16	-1.25548	9.04933	0.000605094	0.00864625	240.232	306.88	390.858	795.333	733.328	710.828
FGRAMPH1_01G14579	60S ribosomal protein L32	-1.44311	8.77682	0.000154946	0.00306626	174.863	202.882	329.48	677.382	596.861	648.87
FGRAMPH1_01G14607	60s ribosomal l34	-1.85476	7.98656	7.60424e-07	3.68716e-05	133.871	71.0358	124.389	431.043	389.676	370.481
FGRAMPH1_01G14633	methyltransferase 13	-2.61223	6.85251	0.00108841	0.0137987	38.9492	39.4195	19.053	536.392	29.2221	30.5566
FGRAMPH1_01G14635	hypothetical protein FPSE_12126	-1.80345	6.10936	0.000502606	0.00760676	35.5445	33.4998	22.9997	230.782	53.9147	37.034
FGRAMPH1_01G14727	hypothetical protein	-3.36764	6.16156	1.30039e-14	2.29384e-12	11.4396	13.4537	12.9288	238.659	76.7079	75.8986
FGRAMPH1_01G14757	monocarboxylate transporter 8	-1.95612	2.0979	0.00093506	0.012344	1.08949	1.21084	2.58576	1.77222	7.88996	9.29371
FGRAMPH1_01G14829	calcium-transporting ATPase 3	-6.2785	3.49962	3.36553e-05	0.00084394	0.136186	0	0.680463	66.1628	1.16888	0.281628
FGRAMPH1_01G14885	e3 ubiquitin- ligase ccnb1ip1	-1.42237	5.62902	0.000834076	0.0111257	23.5602	18.9698	37.6977	30.5216	85.9129	98.4288
FGRAMPH1_01G14889	golgi apyrase	-1.70915	8.77774	0.00554659	0.0482544	213.948	226.561	176.104	1631.23	175.04	210.235
FGRAMPH1_01G14891	hypothetical protein	-4.35897	8.00236	0.00024848	0.00439068	29.9609	23.275	18.2364	1436.88	14.4649	16.4752
FGRAMPH1_01G14925	pentafunctional AROM polypeptide	-1.34332	7.78605	0.00529111	0.0467877	69.3187	84.2204	220.334	125.631	384.708	438.213
FGRAMPH1_01G14927	Zinc finger rsv2	-2.19606	7.75658	0.00110714	0.0140014	84.7077	84.0859	63.5553	888.276	81.2373	95.6126
FGRAMPH1_01G15087	mitochondrial carrier pet8	-1.86084	4.73463	0.00236282	0.0254707	17.8404	10.6285	5.85199	97.0782	14.1727	13.7998
FGRAMPH1_01G15275	major facilitator superfamily transporter	-2.52381	0.443512	0.000386438	0.00622621	0.544744	0.269075	0.136093	2.9537	1.31499	1.54895
FGRAMPH1_01G15281	L-ascorbate peroxidase peroxisomal	-1.3844	2.60162	0.00530192	0.0468428	3.54084	2.82529	3.26622	5.9074	14.3188	4.92848
FGRAMPH1_01G15339	nitric oxide dioxygenase	-2.0251	8.13336	8.07515e-05	0.00176532	103.501	108.841	119.762	927.855	192.135	232.202
FGRAMPH1_01G15375	neutral amino acid permease	-1.78891	11.3567	7.24004e-05	0.00161432	1089.62	974.32	1467.08	1806.68	5025.76	5369.09
FGRAMPH1_01G15377	unnamed protein product	-7.11432	0.574943	3.11517e-08	2.13902e-06	0	0	0	3.15061	1.31499	3.0979
FGRAMPH1_01G15379	transesterase ( )	-2.3283	0.941532	0.000144904	0.00289553	0.272372	0.807225	0.544371	2.9537	2.62999	2.81628
FGRAMPH1_01G15381	DNA-directed RNA polymerase I subunit RPA43	-1.56464	3.11648	9.51538e-05	0.00204261	5.03888	2.82529	4.89934	15.7531	10.8122	11.4059
FGRAMPH1_01G15383	hypothetical protein	-1.2955	4.18108	0.000196274	0.00362468	8.7159	9.82123	12.5205	32.2938	22.6471	21.5445
FGRAMPH1_01G15385	hypothetical protein	-2.42848	0.031517	0.00159687	0.0186929	0.272372	0.134537	0.272185	1.96913	0.584441	1.40814
FGRAMPH1_01G15393	40S ribosomal S24	-1.54699	9.34222	1.81691e-05	0.000509282	347.138	264.635	380.787	889.851	1021.16	989.358
FGRAMPH1_01G15433	hypothetical protein	-1.94708	0.35819	0.00568068	0.0492534	0.817116	0.403612	0	1.37839	2.48388	0.985697
FGRAMPH1_01G15481	hypothetical protein	-5.00903	0.396286	3.74005e-05	0.000922035	0.136186	0	0	0.196913	4.52942	1.26732
FGRAMPH1_01G15557	glutathione s-transferase	-1.35634	4.28013	0.00394279	0.0374212	11.3034	13.1847	7.89338	51.5913	16.3644	15.3487
FGRAMPH1_01G15571	aspartyl-trna synthetase	-2.60339	11.1585	1.98497e-07	1.16714e-05	359.259	381.414	1197.07	2770.77	3910.64	5094.64
FGRAMPH1_01G15573	unspecified product	-2.45723	9.18751	8.33764e-07	4.00481e-05	104.727	100.365	333.563	676.594	1013.86	1267.75
FGRAMPH1_01G15603	phosphopantothenoylcysteine decarboxylase	-1.29737	6.59166	0.00354416	0.0346988	73.6766	39.554	53.7566	243.188	82.6984	84.9107
FGRAMPH1_01G15607	branched-chain amino acid aminotransferase	-1.31155	4.50976	0.00020043	0.00368812	17.7042	10.2248	10.8874	38.0043	33.7515	24.7832
FGRAMPH1_01G15625	monocarboxylate transporter 4	-1.06462	3.81819	0.00371744	0.0361188	9.94158	7.93771	8.98212	12.0117	21.9165	22.1078
FGRAMPH1_01G15663	O-methyl transferase B	-4.28012	0.436727	2.59768e-06	0.000102613	0.272372	0	0	1.18148	2.48388	2.53465
FGRAMPH1_01G15697	DUF1295 domain	-1.91419	5.92737	0.000616466	0.00875982	27.3734	32.8271	16.195	215.817	40.1803	32.3872
FGRAMPH1_01G15741	unnamed protein product	-2.37131	4.19376	5.24324e-05	0.00121366	8.17116	4.57427	4.89934	67.7382	10.9583	13.0957
FGRAMPH1_01G15743	hypothetical protein	-1.32045	3.88731	0.000219866	0.00398133	8.03497	9.41762	7.4851	14.7685	22.3549	25.0649
FGRAMPH1_01G15745	unnamed protein product	-1.4737	5.85222	5.8982e-07	2.97263e-05	28.4629	33.4998	29.396	83.885	88.9812	80.9679
FGRAMPH1_01G15989	aldehyde dehydrogenase	-3.36143	2.19455	1.03124e-06	4.77402e-05	0.544744	0.269075	1.49702	15.3592	5.11386	3.94279
FGRAMPH1_01G16083	related to integral membrane PTH11	-1.73832	0.963853	0.00274437	0.0288272	0.953302	0.53815	0.816556	2.36296	2.19165	3.23872
FGRAMPH1_01G16209	hypersensitive response-inducing	-2.43979	1.53231	9.30803e-05	0.00200919	1.49805	0.941762	0	4.92283	3.50665	5.0693
FGRAMPH1_01G16213	alpha-l-rhamnosidase c	-3.40465	-0.19788	0.000326654	0.00547869	0	0.134537	0.136093	1.57531	1.31499	0.563255
FGRAMPH1_01G16215	isoamyl alcohol	-1.68165	6.78855	4.47378e-07	2.34902e-05	44.2604	66.1924	46.8159	147.685	176.355	180.523
FGRAMPH1_01G16233	unnamed protein product	-6.33229	-0.0335806	3.15384e-06	0.000118912	0	0	0	1.96913	1.31499	1.12651
FGRAMPH1_01G16241	nadph dehydrogenase	-5.26646	5.59849	2.89526e-06	0.000110117	1.77042	2.28714	3.26622	272.331	6.28274	5.49174
FGRAMPH1_01G16245	retinol dehydrogenase	-7.21935	4.97895	0.000242897	0.00432188	0	1.21084	0	187.855	0.14611	0.844883
FGRAMPH1_01G16259	hypothetical protein	-2.7261	6.60916	6.3999e-06	0.000215386	29.4162	20.3152	27.0824	390.085	63.4119	55.3398
FGRAMPH1_01G16263	vegetative incompatibility het-e-1	-3.85736	3.15082	5.30562e-05	0.00122532	1.36186	0.941762	1.08874	46.0777	1.60721	2.39383
FGRAMPH1_01G16281	conserved serine-rich	-2.79372	2.98683	1.44758e-06	6.41135e-05	3.13228	1.0763	1.63311	25.5987	6.28274	9.1529
FGRAMPH1_01G16299	Ferric reductase transmembrane component 4	-1.06638	8.7334	0.00266141	0.0281581	252.08	312.8	259.937	641.346	508.902	577.196
FGRAMPH1_01G16407	indoleamine -dioxygenase	-4.75786	0.152769	1.17672e-05	0.00035724	0	0.134537	0	2.55987	2.04554	0.563255
FGRAMPH1_01G16409	kynureninase 2	-2.11089	4.79565	1.19829e-08	9.01447e-07	11.8482	9.55216	9.66258	67.7382	35.797	31.1199
FGRAMPH1_01G16627	40S ribosomal S30	-1.00137	9.30606	0.0047623	0.0427594	484.958	373.207	406.509	803.012	932.184	796.584
FGRAMPH1_01G16657	cytochrome c oxidase biogenesis	-1.09534	4.65378	0.00555352	0.0482736	21.5174	9.01401	17.1477	48.8345	25.2771	28.0219
FGRAMPH1_01G16669	hypothetical protein	-2.12488	7.97134	0.00146945	0.017563	139.727	92.1581	48.8573	990.671	126.385	107.863
FGRAMPH1_01G16693	amino-acid permease inda1	-2.54948	5.56399	1.07223e-07	6.56505e-06	11.4396	11.1666	18.6447	150.639	51.723	39.7095
FGRAMPH1_01G16781	Cyanovirin-N like	-2.90801	6.0311	1.72183e-10	2.00182e-08	17.2956	13.3192	15.3785	208.531	87.2278	50.1297
FGRAMPH1_01G16903	glycerol-3-phosphate dehydrogenase	-4.20586	6.67427	9.58478e-05	0.00204722	12.5291	9.01401	9.93477	561.006	11.8349	9.1529
FGRAMPH1_01G16927	1-aminocyclopropane-1-carboxylate deaminase	-1.28114	7.12955	0.00074688	0.0100942	70.1358	59.1965	115.134	146.897	231.439	215.727
FGRAMPH1_01G16959	hypothetical protein	-2.40532	7.04141	0.000903884	0.0119633	37.8597	40.3612	47.2242	576.956	47.9242	40.1319
FGRAMPH1_01G16993	hypothetical protein	-1.85935	1.47337	0.00100147	0.0130026	0.408558	2.1526	0.680463	4.33209	4.2372	3.37953
FGRAMPH1_01G17069	acetyl-CoA acetyltransferase	-1.69659	5.49457	0.00223718	0.0245323	26.4201	22.6023	14.5619	157.728	24.9849	23.7975
FGRAMPH1_01G17119	probable dead-box precursor CYT-19	-1.11836	6.07565	0.000241388	0.0043025	41.1282	47.7608	38.242	78.7653	110.459	86.7413
FGRAMPH1_01G17179	like subfamily B member 4	-2.86944	9.40588	0.0014446	0.0174083	172.411	201.672	115.815	3350.68	115.865	114.059
FGRAMPH1_01G17205	PPPDE peptidase domain-containing 2	-2.38038	5.16228	0.00248457	0.0265895	11.3034	12.512	10.7513	164.226	7.74385	8.44883
FGRAMPH1_01G17207	hypothetical protein	-1.99704	5.05248	0.00110872	0.0140042	24.5135	3.63251	11.5679	109.287	20.1632	29.4301
FGRAMPH1_01G17269	hypothetical protein	-3.68092	6.81042	0.000435305	0.00674788	22.3345	15.2027	11.1596	601.373	8.76662	15.2079
FGRAMPH1_01G17337	aminodeoxychorismate synthase	-1.13675	5.80694	0.00391098	0.0372509	23.9687	22.8714	57.7033	99.6381	63.4119	67.0274
FGRAMPH1_01G17371	hypothetical protein	-1.96877	2.31747	0.000644094	0.00907676	2.04279	2.01806	1.7692	14.9654	5.6983	2.53465
FGRAMPH1_01G17515	uracil permease	-1.80595	7.31858	0.000194011	0.00361127	78.4431	95.387	38.9225	454.87	122.44	167.005
FGRAMPH1_01G17583	hypothetical protein	-1.16	4.87631	0.00174898	0.0202877	20.5641	13.7228	19.7334	61.24	30.3909	29.4301
FGRAMPH1_01G17763	60S ribosomal L29	-1.55591	8.35826	0.00054285	0.00800274	248.131	71.0358	180.187	569.079	474.858	424.413
FGRAMPH1_01G17853	solute carrier family member 46	-1.41278	6.22821	2.26484e-05	0.000611387	44.8052	33.2307	44.3662	71.8733	127.7	126.169
FGRAMPH1_01G17903	40S ribosomal protein S3	-1.73816	8.9618	1.76985e-06	7.74134e-05	218.034	186.065	285.522	784.896	804.483	711.391
FGRAMPH1_01G18017	heat shock protein HSP98	-3.27501	10.8596	0.000477085	0.00731793	349.998	409.128	284.706	9506.58	284.623	313.733
FGRAMPH1_01G18055	40S ribosomal protein S20	-1.71541	8.39024	1.14083e-05	0.000348412	168.054	120.546	181.003	721.096	426.788	394.56
FGRAMPH1_01G18185	hypothetical protein	-1.63788	10.1888	0.00035487	0.0058069	895.832	350.066	456.863	2651.63	1454.53	1193.26
FGRAMPH1_01G18187	dna-directed rna polymerase i subunit rpa49	-1.03589	3.83409	0.00205396	0.0231943	9.53302	8.6104	9.39039	18.7068	21.3321	16.4752
FGRAMPH1_01G18249	mitochondrial import inner membrane translocase subunit tim23	-1.17662	5.76702	0.000176817	0.0034068	33.3656	26.3693	40.0112	62.4215	79.1918	83.7842
FGRAMPH1_01G18265	60s ribosome biogenesis	-1.2089	3.95037	0.000728729	0.00990123	11.5758	8.34132	7.62119	21.8574	25.4232	16.4752
FGRAMPH1_01G18315	60S acidic ribosomal protein P2	-1.46577	9.82877	3.75894e-05	0.00092268	472.157	402.267	575.536	1402.22	1313.82	1289.01
FGRAMPH1_01G18329	s-adenosylmethionine mitochondrial carrier	-1.27039	3.12966	0.00152245	0.0180698	6.94549	3.49797	4.49106	13.9808	9.9355	12.2508
FGRAMPH1_01G18395	40S ribosomal protein S17	-1.34574	8.84631	0.000369282	0.00600656	204.279	218.354	356.699	717.355	601.974	661.543
FGRAMPH1_01G18451	Bifunctional xylanase deacetylase	-1.67196	4.06128	0.00464442	0.0419391	6.8093	8.20678	8.70993	59.8616	9.78939	6.33662
FGRAMPH1_01G18457	hydrolase-hd superfamily	-2.88059	6.84205	6.08331e-05	0.00138001	36.0893	21.9296	24.2245	512.368	45.8786	48.0175
FGRAMPH1_01G18473	probable ERG28-involved in synthesis of ergosterol	-1.03102	5.2292	0.00389631	0.0372509	35.136	17.8935	20.4139	67.1474	41.6414	41.5401
FGRAMPH1_01G18479	coq5 family	-1.60257	2.37923	0.00051357	0.00770056	3.26846	1.47991	2.58576	5.9074	9.35106	7.04069
FGRAMPH1_01G18509	hypothetical protein	-1.26096	5.93144	0.00431883	0.0399711	36.0893	32.4235	38.9225	161.863	46.6092	49.4256
FGRAMPH1_01G18615	hypothetical protein	-3.0945	4.39208	0.000647287	0.00909669	8.44353	3.76705	0.952649	101.016	4.52942	7.46313
FGRAMPH1_01G18799	cyanide hydratase	-1.52279	2.18712	0.000620993	0.0088119	1.77042	2.95982	1.9053	6.10431	6.72107	6.33662
FGRAMPH1_01G18837	glutamine amidotransferase	-1.57091	2.32824	0.00231	0.0250622	1.63423	0.941762	4.62715	8.66418	5.84441	7.04069
FGRAMPH1_01G18849	transcriptional regulatory	-2.29312	6.50241	2.87248e-07	1.59719e-05	34.1827	35.5179	22.1831	59.2709	229.539	161.513
FGRAMPH1_01G18853	kelch repeat-containing	-2.83484	4.64061	4.81374e-07	2.47484e-05	6.8093	6.99595	4.35497	12.6024	88.8351	28.3036
FGRAMPH1_01G18893	hypothetical protein	-2.03527	1.15913	0.00060869	0.0086855	0.272372	1.0763	0.952649	3.74135	3.94498	1.97139
FGRAMPH1_01G18941	pre translocase subunit	-1.1261	5.4952	0.000191124	0.00357893	29.5524	22.4678	32.5262	62.8153	57.8597	63.9295
FGRAMPH1_01G19069	60S ribosomal L38	-1.00355	7.54417	0.00296686	0.0305064	113.851	117.182	141.128	258.35	239.913	247.973
FGRAMPH1_01G19097	hypothetical protein	-5.1297	6.44964	5.21486e-05	0.00121019	9.39683	3.2289	1.9053	497.994	8.4744	4.22441
FGRAMPH1_01G19259	60S ribosomal L27-A	-1.52976	8.54851	2.54344e-05	0.000675894	179.221	156.871	241.428	581.288	554.635	531.713
FGRAMPH1_01G19265	4-hydroxyphenylpyruvate dioxygenase	-2.78772	3.6223	5.64337e-07	2.85829e-05	2.04279	4.70881	2.44967	41.9425	10.5199	11.6875
FGRAMPH1_01G19301	40S ribosomal protein S5-B	-1.5068	9.05081	5.78665e-05	0.0013215	222.528	232.615	372.758	815.024	737.711	800.104
FGRAMPH1_01G19303	40s ribosomal s25	-1.52371	9.51488	3.69175e-05	0.000912326	402.838	292.619	436.857	1292.14	1033.44	930.357
FGRAMPH1_01G19307	ADP%2CATP carrier protein	-1.49517	10.6635	4.10335e-05	0.000990126	756.786	775.339	1015.8	2927.31	2191.65	2063.77
FGRAMPH1_01G19437	j 1	-1.07094	7.38339	0.00157755	0.018573	113.715	110.052	98.8033	193.96	224.279	259.379
FGRAMPH1_01G19445	methylglutaconyl- hydratase	-1.87474	4.49578	0.000150977	0.00300515	13.3462	8.74493	6.66854	66.9505	22.0627	16.8977
FGRAMPH1_01G19471	imidazoleglycerol-phosphate dehydratase	-1.39563	5.46927	0.000348106	0.00574431	22.1983	17.2208	33.3427	33.2783	73.7857	84.2067
FGRAMPH1_01G19473	unnamed protein product	-1.87368	4.36051	3.23091e-05	0.000818203	6.53693	6.18872	13.3371	14.9654	36.6737	43.7931
FGRAMPH1_01G19483	argininosuccinate synthase	-2.87306	6.37571	0.00128453	0.0159298	2.99609	2.69075	53.8927	27.7648	191.697	217.276
FGRAMPH1_01G19581	unnamed protein product	-1.84856	0.783574	0.00315857	0.0317752	0.408558	1.0763	0.408278	3.93826	1.75332	1.40814
FGRAMPH1_01G19623	heat shock protein SSC1	-2.63539	9.45434	1.23231e-05	0.000370817	174.727	199.788	208.902	2733.16	468.722	423.709
FGRAMPH1_01G19625	unnamed protein product	-2.96957	5.63336	5.12894e-07	2.62371e-05	10.3501	11.1666	12.1122	199.079	37.6965	27.3179
FGRAMPH1_01G19697	ATP-dependent protease La	-1.18767	7.29863	0.00105231	0.0134915	85.661	96.867	105.2	302.656	175.332	177.707
FGRAMPH1_01G19743	altered inheritance of mitochondria mitochondrial	-1.30956	4.54766	5.89067e-05	0.00134226	13.0739	10.763	16.0589	37.6104	32.7287	28.726
FGRAMPH1_01G19763	chaperonin%2C10 Kd subunit	-2.51801	7.64146	1.88582e-06	8.07274e-05	71.3615	46.1463	60.4251	692.741	175.332	151.656
FGRAMPH1_01G19855	DNA polymerase II large subunit	-1.56927	8.04766	0.000512256	0.00770056	144.085	138.439	117.312	699.239	254.232	233.469
FGRAMPH1_01G19857	heat shock protein 60	-1.53131	8.12556	0.000562529	0.00822665	151.03	156.467	122.892	714.204	292.951	237.271
FGRAMPH1_01G19859	hypothetical protein	-3.59071	-0.558333	0.00234574	0.0253424	0	0	0.136093	0	1.02277	1.12651
FGRAMPH1_01G19891	dj-1 family	-1.20144	6.39005	0.000176235	0.0034068	57.0619	48.2989	46.6798	84.2789	130.33	134.9
FGRAMPH1_01G19895	integral membrane	-1.53148	4.92589	2.24225e-06	9.22945e-05	16.4785	18.1626	11.8401	54.1511	41.057	39.4279
FGRAMPH1_01G19911	40s ribosomal s10-b	-1.88689	9.41134	1.3897e-06	6.18175e-05	300.699	191.447	377.113	1246.85	1054.04	914.163
FGRAMPH1_01G19953	60S ribosomal protein L3	-1.6513	9.60811	9.48645e-06	0.000295003	278.5	359.215	492.655	1191.52	1183.2	1176.08
FGRAMPH1_01G20115	hypothetical protein	-2.6156	-0.0762975	0.00218014	0.0241135	0	0.403612	0.136093	1.96913	0.438331	1.26732
FGRAMPH1_01G20153	H ACA ribonucleo complex subunit 1	-1.5327	5.2849	7.64553e-06	0.000249113	22.4707	16.8172	20.4139	78.3715	56.5447	38.1605
FGRAMPH1_01G20229	40S ribosomal S27	-1.14564	9.56938	0.00139176	0.016831	407.196	432.403	578.938	1056.05	993.404	1089.05
FGRAMPH1_01G20243	hypothetical protein	-1.13753	4.81327	0.00105851	0.0135371	20.0193	15.3373	16.8755	52.7727	36.8198	25.6281
FGRAMPH1_01G20325	40S ribosomal S23	-1.35039	9.60981	0.000154427	0.0030619	384.589	412.357	523.276	1190.14	1107.52	1068.78
FGRAMPH1_01G20341	coproporphyrinogen III oxidase	-1.72801	9.80296	0.000181692	0.00347339	455.406	360.157	426.923	2446.84	790.603	878.96
FGRAMPH1_01G20391	hypothetical protein	-1.36094	6.25892	0.0045305	0.041238	51.3421	41.1685	35.9285	219.164	51.8692	59.2826
FGRAMPH1_01G20441	glutathione-dependent formaldehyde-activating enzyme	-1.13573	3.73029	0.00119585	0.0149569	8.57972	7.5341	8.30165	13.7839	21.6243	18.165
FGRAMPH1_01G20525	hypothetical protein	-1.24705	6.94289	0.000421349	0.00656137	52.1592	67.4033	98.8033	183.917	164.959	169.54
FGRAMPH1_01G20579	related to Hsp90 associated co-chaperone	-1.9966	8.44486	0.00338447	0.0335204	175.271	131.712	111.868	1412.46	148.156	111.243
FGRAMPH1_01G20609	Histone-lysine N-methyltransferase ash1	-1.72501	6.58469	0.0006997	0.00965396	43.171	35.787	54.5732	313.486	68.6718	59.7051
FGRAMPH1_01G20613	60s ribosomal l26	-1.47799	8.89149	0.000209216	0.00381549	206.458	188.487	357.379	872.719	564.716	658.445
FGRAMPH1_01G20703	cytochrome c	-1.68215	8.96097	4.80022e-06	0.000170525	202.781	198.174	309.066	769.734	786.658	722.234
FGRAMPH1_01G20767	40S ribosomal protein S0	-1.48041	8.88286	6.35164e-05	0.00143452	237.781	189.563	319.546	669.505	729.821	684.778
FGRAMPH1_01G20773	nucleolar protein NOP5	-1.15171	5.88353	0.00013567	0.00277608	33.3656	33.4998	42.597	86.248	87.374	69.7028
FGRAMPH1_01G20811	related to phospholipid-translocating ATPase	-1.6673	4.84749	0.00214058	0.0238046	12.2567	18.2971	10.343	7.4827	41.9337	80.4047
FGRAMPH1_01G20849	SIK1 protein	-1.11901	5.76179	0.000202221	0.00371441	32.957	30.8091	38.3781	76.5993	82.5523	62.803
FGRAMPH1_01G20853	probable ubiquitin ribosomal S27a fusion	-1.35983	9.88736	0.000324092	0.00547217	450.095	399.98	742.794	1279.54	1398.42	1410.25
FGRAMPH1_01G20855	Ribosomal S26e	-1.76059	9.57443	2.46654e-06	9.85749e-05	337.469	254.276	450.331	1240.36	1137.47	1153.27
FGRAMPH1_01G20869	homoaconitase	-1.36929	5.95466	0.00026414	0.00463537	27.101	27.4456	48.8573	52.3789	113.089	101.527
FGRAMPH1_01G20923	hypothetical protein	-4.89801	8.56942	4.12059e-05	0.000991947	30.9142	22.0641	20.9583	2149.5	29.3682	27.3179
FGRAMPH1_01G21069	galactose oxidase precursor	-1.48606	4.10917	0.000460093	0.00707852	8.17116	6.59233	12.1122	39.9734	20.4554	15.2079
FGRAMPH1_01G21101	hypothetical protein	-1.19984	3.90942	0.00116798	0.0146479	12.1206	7.5341	7.21291	15.3592	21.9165	24.3608
FGRAMPH1_01G21129	hypothetical protein	-1.85022	2.99788	6.8036e-05	0.00152984	3.67702	2.69075	3.6745	5.71048	16.0721	14.363
FGRAMPH1_01G21221	6-hydroxynicotinate 3-monooxygenase	-2.07498	5.45642	7.11843e-07	3.46803e-05	12.2567	12.512	25.4493	36.0351	78.6073	96.8799
FGRAMPH1_01G21265	hypothetical protein	-1.39051	4.331	0.000158313	0.00312683	8.98828	13.3192	10.6152	37.6104	30.6832	18.3058
FGRAMPH1_01G21291	cyanamide hydratase	-3.74458	2.50243	0.000182547	0.00347339	0.817116	1.21084	0.272185	28.9462	1.75332	0.985697
FGRAMPH1_01G21335	mfs sp general alpha glucoside:h+ symporter	-5.67999	2.67236	1.65355e-06	7.29202e-05	0.136186	0	0.544371	34.2629	2.33776	1.12651
FGRAMPH1_01G21365	ab hydrolase superfamily yisy	-2.84326	3.1959	0.00027344	0.00474163	1.36186	2.28714	2.99404	41.3518	3.06832	3.80197
FGRAMPH1_01G21401	phosphatidylcholine-hydrolyzing phospholipase partial	-2.93048	0.345941	0.000257446	0.00454126	0.136186	0.403612	0.136093	3.34753	1.4611	0.844883
FGRAMPH1_01G21427	hypothetical protein	-2.07891	0.297842	0.0026966	0.0284422	0.68093	0.269075	0.136093	2.55987	1.31499	0.985697
FGRAMPH1_01G21429	hypothetical protein	-4.74104	3.83335	1.22231e-28	5.0022e-26	1.22567	0.941762	0.816556	13.7839	40.0342	27.1771
FGRAMPH1_01G21431	udp- transferase	-6.78472	5.68665	7.6515e-229	2.60942e-225	1.22567	0.53815	0.952649	69.9042	129.454	105.61
FGRAMPH1_01G21465	guanylate kinase	-1.64873	1.38592	0.00250355	0.0267284	1.22567	0.807225	1.36093	3.54444	4.82164	2.39383
FGRAMPH1_01G21485	pectin lyase	-2.98117	1.04788	0.000298859	0.00513025	0.68093	0	0.544371	6.69505	2.62999	0.844883
FGRAMPH1_01G21489	reticulocyte-binding 2 like a	-2.28741	6.27775	1.85431e-10	2.13162e-08	27.6458	15.6063	35.6563	159.303	123.025	103.217
FGRAMPH1_01G21491	short chain alcohol dehydrogenase	-4.95991	2.44086	1.26209e-08	9.42517e-07	0.136186	0.53815	0.272185	24.0234	4.2372	3.0979
FGRAMPH1_01G21547	hypothetical protein	-2.78658	0.755427	0.000450785	0.00695624	0.544744	0.403612	0.136093	5.51357	1.60721	0.844883
FGRAMPH1_01G21549	sorbose reductase SOU1	-1.0102	5.02783	0.00201992	0.0228857	26.4201	21.2569	16.7394	45.487	50.9925	33.3729
FGRAMPH1_01G21813	unnamed protein product	-2.02255	0.635137	0.00216449	0.0239923	0.272372	0.269075	0.952649	1.57531	3.21443	1.40814
FGRAMPH1_01G21883	riboflavin transporter mch5	-1.08361	3.99336	0.0039152	0.0372509	14.7081	7.5341	7.89338	24.0234	22.7932	17.1793
FGRAMPH1_01G21885	hypothetical protein	-2.35322	5.86846	8.89106e-08	5.58064e-06	9.80539	13.1847	34.1593	121.299	99.355	71.6742
FGRAMPH1_01G21887	unnamed protein product	-2.46478	6.24477	4.47716e-07	2.34902e-05	13.6186	10.2248	45.7271	153.199	122.44	108.708
FGRAMPH1_01G21909	hypothetical protein FPSE_02907	-7.18352	5.10324	2.41773e-09	2.16981e-07	0.136186	0.134537	1.08874	188.446	8.32829	8.73046
FGRAMPH1_01G21935	related to integral membrane PTH11	-1.57028	2.00924	0.0034281	0.033803	2.17898	1.0763	2.44967	8.07344	6.13663	2.95709
FGRAMPH1_01G22001	related to acyl- transferases carnitine dehydratase	-2.31169	1.76238	0.000403762	0.00638873	0.817116	0	2.31358	4.529	5.55219	5.63255
FGRAMPH1_01G22005	Low-density lipo receptor-related 6	-2.06922	1.32703	0.000413087	0.006502	0.544744	1.74899	0.272185	3.34753	3.65276	3.94279
FGRAMPH1_01G22029	unnamed protein product	-1.27787	2.94107	0.00329061	0.0328131	4.22177	4.43974	4.35497	16.5407	7.30551	8.02639
FGRAMPH1_01G22105	hypothetical protein	-6.46717	0.0100165	4.23095e-05	0.00101612	0	0	0	3.74135	1.02277	0.140814
FGRAMPH1_01G22107	hypothetical protein	-4.93536	3.73305	2.92382e-28	1.10791e-25	0.408558	0.269075	1.7692	36.232	20.7477	19.5731
FGRAMPH1_01G22109	hypothetical protein	-2.5301	6.33188	4.85186e-15	9.19249e-13	16.7509	31.0781	23.2718	149.063	130.184	131.802
FGRAMPH1_01G22111	unnamed protein product	-1.69678	6.07568	2.26145e-08	1.61796e-06	26.4201	32.0199	36.6089	114.407	102.131	91.8106
FGRAMPH1_01G22113	mmf1	-4.19163	6.17258	4.80313e-12	7.02011e-10	8.7159	5.91965	7.75728	298.914	57.4213	54.0725
FGRAMPH1_01G22149	minor extracellular protease vpr	-3.65262	3.03365	2.7686e-08	1.92691e-06	0.544744	1.34537	1.63311	31.1123	7.74385	6.33662
FGRAMPH1_01G22215	7 homolog	-1.71471	2.94655	0.00176236	0.0203967	0.817116	2.28714	7.349	13.587	8.91273	11.9692
FGRAMPH1_01G22225	pyridoxamine 5 -phosphate oxidase	-2.37168	6.72118	0.000480915	0.00735463	10.2139	13.8574	78.1172	46.8654	223.987	258.112
FGRAMPH1_01G22275	hypothetical protein	-1.4507	3.15568	0.00374938	0.0362913	2.99609	3.09436	7.75728	4.529	15.6338	17.6017
FGRAMPH1_01G22277	lipase 2	-1.93367	1.36013	0.00096115	0.0126087	0.68093	0.53815	1.63311	3.93826	1.89943	5.21011
FGRAMPH1_01G22279	unnamed protein product	-2.23301	5.86342	2.7687e-06	0.000107298	21.6536	26.1003	13.201	32.2938	122.294	131.943
FGRAMPH1_01G22341	hypothetical protein	-4.67134	4.88098	3.77396e-06	0.000137083	1.63423	2.55621	2.44967	160.09	5.84441	4.78767
FGRAMPH1_01G22445	hypothetical protein	-3.39685	6.82205	2.94974e-07	1.62252e-05	13.7548	11.9738	33.0705	467.866	77.5846	74.6313
FGRAMPH1_01G22529	L-pipecolate oxidase	-2.00083	4.41247	3.50853e-09	3.04202e-07	8.17116	6.4578	10.6152	32.8845	38.7192	29.5709
FGRAMPH1_01G22531	N amino acid transport system protein	-1.22316	6.92831	0.000535267	0.00791375	75.1747	63.3671	80.1586	233.539	133.837	143.489
FGRAMPH1_01G22533	hypothetical protein	-3.67224	2.79899	0.000382623	0.00618423	1.63423	0.53815	0.816556	36.4289	1.75332	0.704069
FGRAMPH1_01G22535	acb 4-hydroxyacetophenone monooxygenase	-3.38081	3.52186	5.11186e-06	0.000179108	1.49805	2.01806	2.44967	51.5913	4.96775	6.33662
FGRAMPH1_01G22537	hypothetical protein	-2.22828	2.77514	0.00145425	0.017443	1.36186	1.34537	4.35497	25.4018	5.40608	2.67546
FGRAMPH1_01G22577	benzoylformate decarboxylase	-2.8915	2.51781	1.2073e-05	0.000364362	2.45135	0.807225	0.680463	19.6913	5.99052	4.0836
FGRAMPH1_01G22651	40S ribosomal protein S7	-1.57647	8.87166	6.29531e-05	0.00142494	185.349	175.437	344.587	772.688	661.734	669.429
FGRAMPH1_01G22661	Transforming growth factor-beta-induced ig-h3	-2.723	3.82923	1.83457e-06	7.91472e-05	2.85991	6.05418	2.04139	6.49814	29.3682	36.6116
FGRAMPH1_01G22663	cercosporin resistance	-2.17591	3.15658	0.000140007	0.00285342	3.81321	3.76705	1.7692	3.15061	18.4099	20.6996
FGRAMPH1_01G22673	alcohol dehydrogenase	-3.58166	7.14278	1.75272e-05	0.00049264	26.6925	24.7549	13.8815	695.891	44.2714	42.8074
FGRAMPH1_01G22687	beta-glucosidase 1 precursor	-3.58634	4.18973	1.75847e-20	5.14025e-18	3.67702	2.95982	1.63311	24.0234	31.1215	44.638
FGRAMPH1_01G22715	oxalate decarboxylase	-3.45328	7.28448	1.13279e-09	1.08314e-07	25.7392	16.9517	35.3841	73.8425	325.68	455.955
FGRAMPH1_01G22719	aminobenzoyl-glutamate utilization b	-1.65411	3.25538	3.55479e-05	0.000880606	5.03888	3.90159	4.49106	9.45184	14.1727	18.5874
FGRAMPH1_01G22791	ribonuclease z	-1.11432	4.29197	0.00268821	0.028383	9.80539	9.01401	17.8281	30.1277	29.0759	20.2772
FGRAMPH1_01G22793	mitochondrial transport FSF1	-1.47101	6.28806	2.37088e-06	9.62559e-05	42.3538	33.3653	48.1768	129.963	118.788	94.9085
FGRAMPH1_01G22849	gpi anchored serine-rich	-1.15469	4.7727	0.00286598	0.029708	24.2411	11.3011	14.8341	54.1511	26.8843	31.4015
FGRAMPH1_01G22873	Suppressor STM1	-1.14091	8.96599	0.00127795	0.0158673	336.652	279.165	319.818	739.803	739.903	583.673
FGRAMPH1_01G22905	S-formylglutathione hydrolase	-1.08543	7.1169	0.00355195	0.0347418	103.638	60.1382	102.478	134.886	204.554	225.443
FGRAMPH1_01G22957	mitochondrial 54s ribosomal l51	-1.19944	5.93406	0.000513552	0.00770056	51.7507	23.1404	35.9285	71.6764	89.2734	93.5004
FGRAMPH1_01G23005	import inner membrane translocase subunit TIM14	-1.01662	6.21563	0.00130102	0.0160758	62.6456	39.0159	45.3189	104.561	108.414	84.4883
FGRAMPH1_01G23085	4-aminobutyrate aminotransferase	-1.77238	5.7398	5.72931e-09	4.61548e-07	26.2839	25.024	20.9583	70.8888	97.0172	78.9965
FGRAMPH1_01G23105	50S ribosomal subunit L30	-1.15176	5.40389	8.9163e-05	0.00193268	25.7392	27.7147	24.905	61.4369	62.243	50.5522
FGRAMPH1_01G23109	60S ribosomal L43	-1.76807	8.31287	1.11384e-06	5.11019e-05	155.797	108.572	168.347	539.936	486.84	447.225
FGRAMPH1_01G23143	hypothetical protein	-1.61078	6.05628	0.00389622	0.0372509	36.4978	34.7107	27.0824	235.311	33.6054	31.6831
FGRAMPH1_01G23205	plasma membrane proteolipid 3	-1.33919	8.00794	0.00103666	0.013341	156.205	115.164	165.761	571.048	245.465	289.795
FGRAMPH1_01G23279	60s acidic ribosomal p0	-1.30236	9.5683	0.000268973	0.00468801	379.142	403.074	531.442	1101.73	1049.07	1089.19
FGRAMPH1_01G23325	ribosomal mrpl25	-1.17008	4.97922	0.00351823	0.034478	30.9142	8.87947	17.9642	44.1086	43.3948	42.5258
FGRAMPH1_01G23439	40S ribosomal S18	-1.24039	9.68287	0.000665968	0.00928273	396.165	446.664	623.304	1138.75	1184.22	1141.01
FGRAMPH1_01G23501	60S ribosomal L39	-1.5728	8.50024	4.51486e-05	0.00107173	214.902	111.801	219.517	548.01	568.369	508.619
FGRAMPH1_01G23507	60S ribosomal protein L10a	-1.12295	9.07055	0.00250538	0.0267284	259.434	315.625	439.579	831.958	690.517	687.453
FGRAMPH1_01G23525	60S ribosomal L2	-1.40298	9.85752	0.000169253	0.00328582	420.951	406.707	699.244	1386.27	1355.76	1295.91
FGRAMPH1_01G23809	glyco suaprga1	-1.01628	7.3151	0.00289541	0.029892	98.3263	89.6019	127.655	195.141	218.727	224.457
FGRAMPH1_01G23825	40S ribosomal protein S13-1	-1.50553	8.62701	3.20891e-05	0.000816676	179.357	185.124	252.996	670.293	542.361	540.725
FGRAMPH1_01G23885	fe-mn family superoxide dismutase	-1.01987	6.58957	0.00224795	0.0245998	81.7116	44.9355	63.6914	126.418	125.655	133.914
FGRAMPH1_01G23915	hypothetical protein	-1.50543	3.79595	2.00947e-05	0.00055266	8.17116	5.3815	7.75728	21.2666	17.241	22.1078
FGRAMPH1_01G23995	nonhistone chromosomal	-1.17759	8.07239	0.00367398	0.0357305	195.972	154.449	144.258	580.106	275.856	263.322
FGRAMPH1_01G24145	NADP-specific glutamate dehydrogenase	-4.51745	8.55354	9.06458e-06	0.000285353	30.6418	27.7147	35.9285	2034.51	75.9774	50.2705
FGRAMPH1_01G24165	40S ribosomal S29	-1.8552	8.03672	1.52338e-05	0.000441521	163.015	59.0619	118.809	487.557	449.143	296.836
FGRAMPH1_01G24167	elongation factor Tu	-1.07972	8.45259	0.00208715	0.0234398	202.781	236.651	235.168	408.201	503.934	513.689
FGRAMPH1_01G24179	60S ribosomal protein L4-A	-1.86194	9.03175	6.02211e-07	3.00547e-05	203.734	174.899	298.587	845.349	794.402	822.071
FGRAMPH1_01G24183	aromatic amino acid aminotransferase	-1.27923	4.47191	0.000330143	0.00551911	13.6186	9.95577	14.8341	42.3363	28.9298	22.2486
FGRAMPH1_01G24197	hypothetical protein	-2.61722	3.87145	4.43624e-05	0.00105551	4.63032	5.11242	2.44967	57.8925	7.74385	9.71615
FGRAMPH1_01G24237	dihydrofolate reductase	-2.00643	1.47024	0.000146548	0.00292267	0.68093	1.21084	1.08874	3.93826	4.96775	3.23872
FGRAMPH1_01G24241	transcription factor	-1.44263	4.69898	0.00390505	0.0372509	15.7976	13.4537	12.3844	81.5221	17.9716	14.0814
FGRAMPH1_01G24291	hypothetical protein	-1.4509	5.60881	2.88452e-06	0.000110117	31.7313	22.8714	23.4079	83.4912	70.8635	59.1418
FGRAMPH1_01G24373	nadh dehydrogenase	-1.41555	2.91956	0.00405305	0.038161	2.45135	2.01806	7.4851	11.0271	10.9583	9.99778
FGRAMPH1_01G24401	hypothetical protein	-2.65182	8.87455	0.00215055	0.0238895	159.61	156.736	70.2238	2242.25	87.9584	99.6962
FGRAMPH1_01G24403	members of the aldo keto reductase family	-1.58509	4.56459	0.00207487	0.0233782	13.0739	13.0501	9.11821	76.4023	16.5105	13.2365
FGRAMPH1_01G24441	40S ribosomal protein S22	-1.56931	7.99647	1.41479e-05	0.000413563	96.6921	124.313	164.808	395.796	384.855	364.426
FGRAMPH1_01G24443	40S ribosomal protein S12	-1.64608	8.953	5.32872e-06	0.000182526	207.275	223.87	288.516	826.051	775.553	650.982
FGRAMPH1_01G24547	ribosomal l5 mitochondrial	-1.65636	7.18955	0.000416974	0.00651307	83.7544	65.1161	61.7861	410.958	132.96	120.537
FGRAMPH1_01G24549	probable FES1-Hsp70 nucleotide exchange factor	-2.33285	6.17226	0.00212219	0.0236774	31.7313	23.275	16.6033	321.756	23.816	15.6303
FGRAMPH1_01G24673	nucleosome assembly	-1.5583	3.87839	1.39246e-05	0.000408201	6.94549	5.91965	9.11821	26.9771	19.2866	18.7282
FGRAMPH1_01G24705	hypothetical protein	-1.0143	7.4738	0.00476965	0.0427594	119.707	132.385	100.572	293.401	169.342	249.804
FGRAMPH1_01G24779	aspartate kinase	-1.88428	7.14542	0.000317974	0.00541297	37.1788	43.7247	99.7559	63.7999	279.217	323.872
FGRAMPH1_01G24853	Sterol regulatory element-binding cleavage-activating	-1.48923	6.52357	0.00158042	0.0185854	41.1282	48.4335	55.1175	262.682	74.0779	69.8436
FGRAMPH1_01G24867	rrna-processing ebp2	-1.19678	3.85533	0.00116828	0.0146479	9.53302	8.20678	8.16556	23.8265	22.9393	12.8141
FGRAMPH1_01G24913	40S ribosomal protein S3aE	-1.81923	9.28114	6.98958e-07	3.42155e-05	268.014	213.915	342.001	1021.78	917.719	968.236
FGRAMPH1_01G24915	non-ribosomal peptide synthetase	-1.70677	9.30483	3.5466e-06	0.000130523	271.419	235.71	382.42	1004.85	932.914	966.124
FGRAMPH1_01G24995	hypothetical protein	-4.26319	8.83262	0.000187865	0.00354069	35.8169	39.554	60.0169	2528.76	34.9204	37.1748
FGRAMPH1_01G25001	hypothetical protein	-1.97178	7.86009	0.00538611	0.0473245	86.4781	95.7907	100.845	970.192	71.0096	69.7028
FGRAMPH1_01G25119	short-chain dehydrogenase	-2.5375	2.01245	0.000395145	0.00632427	1.77042	1.0763	0.544371	14.9654	3.06832	2.11221
FGRAMPH1_01G25159	hypothetical protein	-1.36228	5.48647	0.000110541	0.00232227	32.5485	21.2569	21.0944	47.653	91.7573	53.0868
FGRAMPH1_01G25167	gnat family acetyltransferase	-5.55566	3.1799	2.86068e-06	0.000109996	0.136186	0.403612	0.544371	50.8036	1.4611	1.40814
[truncated: 74 more rows]

## Sheet: WT vs  Δcsn5 (TBI) 
Gene_ID	Protein annotation	logFC	logCPM	PValue	FDR	TBI-Δcsn5 (Replicate1)	TBI-Δcsn5 (Replicate2)	TBI-Δcsn5 (Replicate3)	TBI-WT (Replicate1)	TBI-WT (Replicate2)	TBI-WT (Replicate3)
[truncated: 10,113 more rows]

[truncated: 2 more sheets: Upregulated in Δcsn5 (TBI), Down-regulated in Δcsn5 (TBI)]
